# Supplementary material for: Global analysis of the eukaryotic pathways and networks regulated by Salmonella typhimurium in mouse intestinal infection in vivo
Source: BMC Genomics. 2010 Dec 20;11:722. doi: 10.1186/1471-2164-11-722 (PMC3022924; doi:10.1186/1471-2164-11-722)
Supplement: Additional file 2 — The list of differentially expressed genes between the control and 8 hours post-infection groups. Listing differentially expressed genes (fold times ≥ 1.2; P < 0.05) at 8 hours post-infection comparing with the control group without Salmonella infection. [file 1471-2164-11-722-S2.XLSX]

## Sheet: Sheet1
Table S2:The list of differentially expressed genes (Fold times ≥1.2; P<0.05) between the SL1344 infection and the control group at 8hrs
Probe Set ID	38(SB300 8hr)/ C8(Control 8hr)	38(SB300 8hr)/ C8(Control 8hr)	Gene Symbol	mRNA Accession
10362422	-3.4397	0.0347075	---	GENSCAN00000045986
10362073	-3.02981	0.0195886	Sgk1	NM_011361
10515399	-2.36314	0.0200329	Plk3	NM_013807
10507692	-2.10289	0.00877229	Edn2	NM_007902
10493910	-2.03116	0.0152909	---	GENSCAN00000007043
10464391	-1.97783	0.0234209	Emx2	NM_010132
10592266	-1.9767	0.0200066	Slc37a2	NM_020258
10503259	-1.93122	0.0209698	Trp53inp1	NM_021897
10584580	-1.85823	0.0338736	---	ENSMUST00000082857
10395889	-1.84923	0.0445911	Sstr1	NM_009216
10561162	-1.82149	0.0137314	Cyp2a22	NM_001101467
10373452	-1.78925	0.0402594	Gm129	BC132471
10405587	-1.75192	0.0449997	Tgfbi	NM_009369
10445131	-1.72989	0.0125745	Olfr106	NM_001011764
10430596	-1.72983	0.0335893	Unc84b	NM_194342
10566666	-1.71708	0.0330981	Olfr471 // LOC673387	ENSMUST00000084758
10448034	-1.71118	0.00145846	Dll1	NM_007865
10415446	-1.7032	0.00392593	Atp12a	NM_138652
10475990	-1.69747	0.0212674	Slc20a1	NM_015747
10515111	-1.67809	0.00258659	---	ENSMUST00000122724
10502823	-1.67304	0.0201229	Dnajb4	NM_025926
10382532	-1.66892	0.00497832	Slc16a5	NM_001080934
10450069	-1.66332	0.0361872	EG630499	NR_004446
10380637	-1.65429	0.0368725	Hoxb6	NM_008269
10377439	-1.65217	0.00650399	Per1	NM_011065
10565456	-1.62618	0.0460755	Prss23	NM_029614
10554748	-1.61664	0.023429	Vmn2r79	NM_001105190
10507273	-1.61484	0.0396589	Pik3r3	NM_181585
10417798	-1.61112	0.0480324	Kcnk5	NM_021542
10430679	-1.58887	0.0388742	---	ENSMUST00000082950
10358210	-1.58692	0.0122785	Nr5a2	NM_030676
10442149	-1.57933	0.00918334	V1re1	NM_134190
10467390	-1.56699	0.026331	Cyp2c40	NM_010004
10454441	-1.5659	0.032445	A830005M13Rik	AK043527
10347481	-1.55593	0.00897246	Cyp27a1	NM_024264
10516277	-1.55091	0.0461882	1700029G01Rik	BC053421
10558919	-1.55035	0.0150601	Snora52	AF357388
10526085	-1.54063	0.0323772	---	ENSMUST00000083370
10399710	-1.5368	0.0402126	Rsad2	NM_021384
10532248	-1.53064	0.044145	Rnf212	XM_001476621
10423333	-1.52673	0.0455135	Fam134b	BC019494
10571984	-1.51178	0.0221312	Ddx60	NM_001081215
10453887	-1.50587	0.0329289	Cables1	NM_022021
10510574	-1.50477	0.0124581	Errfi1	NM_133753
10352548	-1.49806	0.0370363	Slc30a10	NM_001033286
10595404	-1.49693	0.0486742	Fam46a	ENSMUST00000034802
10600707	-1.492	0.023446	Nr0b1	NM_007430
10384423	-1.48799	0.0381428	Cobl	NM_172496
10578189	-1.48602	0.0242525	LOC676031	XR_030714
10458940	-1.48258	0.0201699	Zfp608	NM_175751
10436945	-1.48158	0.0280215	Slc5a3	NM_017391
10576073	-1.47638	0.00433558	Banp	NM_001110100
10398795	-1.47296	0.035719	Aspg	NM_001081169
10603794	-1.47159	0.00966696	---	ENSMUST00000083134
10538373	-1.46662	0.0284285	Prr15	NM_030024
10474545	-1.46321	0.0337778	Slc12a6	NM_133649
10548307	-1.45834	0.0484446	Klrb1c	NM_008527
10497399	-1.45465	0.0401494	Pde7a	NM_001122759
10404077	-1.45205	0.036587	Slc17a2	NM_144836
10577048	-1.45192	0.0300308	Ankrd10	NM_133971
10466521	-1.4518	0.0330094	Gcnt1	NM_173442
10459183	-1.44801	0.0155281	Slc26a2	NM_007885
10469353	-1.44772	0.0366853	2010003H20Rik	NM_001081310
10516484	-1.44619	0.036392	Gjb3	NM_008126
10350438	-1.44281	0.0460833	Kcnt2	NM_001081027
10571705	-1.44131	0.0493781	Irf2	NM_008391
10512919	-1.4394	0.0103151	Grin3a	NM_001033351
10545065	-1.43807	0.013141	Gprin3	NM_183183
10358625	-1.42975	0.0295223	Hmcn1	NM_001024720
10538631	-1.42931	0.0443983	V1rc25	NM_134180
10374578	-1.42829	0.0242898	Fam161a	BC024460
10421172	-1.42471	0.00914984	Slc25a37	NM_026331
10533323	-1.42456	0.004329	Adam1a	NM_172126
10380381	-1.41955	0.0469052	Tob1	NM_009427
10348321	-1.41728	0.0170919	Dgkd	BC048957
10590957	-1.41626	0.000454531	Fut4	NM_010242
10399801	-1.41421	0.00128687	Sntg2	NM_172951
10558742	-1.41358	0.0191411	Nlrp6	NM_001081389
10514221	-1.41293	0.013187	Adfp	NM_007408
10542050	-1.41024	0.0285925	Efcab4b	NM_001033464
10363786	-1.40285	0.00979323	Ank3	NM_146005
10509596	-1.40265	0.0366194	Rnf186	NM_025786
10379505	-1.40195	0.00442237	5530401A14Rik	ENSMUST00000021044
10525016	-1.40139	0.0239388	Tbx3	NM_011535
10601235	-1.40093	0.0350013	Ogt	NM_139144
10553092	-1.40041	0.00437474	Dbp	NM_016974
10556701	-1.3995	0.00843942	Acsm5	NM_178758
10366052	-1.3979	0.00381606	Kitl	NM_013598
10366746	-1.39762	0.0368391	Lrig3	NM_177152
10502355	-1.3968	0.0427611	EG229862	NM_177665
10349295	-1.39392	0.0057659	Tcfcp2l1	NM_023755
10390748	-1.39194	0.0441222	Tns4	NM_172564
10367524	-1.3916	0.00664787	Olfr813	NM_207147
10531946	-1.39111	0.0463276	C230055K05Rik	NM_001039231
10570634	-1.39051	0.0227494	---	ENSMUST00000098909
10438980	-1.3874	0.0139991	Acap2	NM_030138
10578757	-1.3855	0.00481786	---	ENSMUST00000064857
10542592	-1.38545	0.0107293	ENSMUSG00000072690	AK143453
10551273	-1.38492	0.0113473	Cyp2g1	NM_013809
10576569	-1.38446	0.0235699	BC021891	NM_145608
10400350	-1.38312	0.0109568	Cfl2	NM_007688
10607738	-1.3807	0.0208536	Car5b	NM_181315
10604505	-1.37752	0.0353293	6720401G13Rik	BC066100
10524878	-1.37688	0.0482444	BC023744	NM_001033311
10365987	-1.37675	0.008588	Kera	NM_008438
10583242	-1.37237	0.0214842	Sesn3	NM_030261
10382890	-1.37066	0.00757466	Sec14l1	NM_028777
10378816	-1.3702	0.00682444	Slc6a4	NM_010484
10449452	-1.36958	0.00238875	Fkbp5	NM_010220
10508719	-1.36786	0.0312024	---	ENSMUST00000083163
10484773	-1.36735	0.0212231	Olfr1214	NM_146897
10471424	-1.366	0.0126863	Fam102a	NM_153560
10587639	-1.36495	0.0193981	Nt5e	NM_011851
10406254	-1.36451	0.0172648	Ell2	NM_138953
10460221	-1.36391	0.0044861	Chka	NM_013490
10608668	-1.36005	0.0309745	---	NM_001081285.1
10479979	-1.35905	0.0486649	---	ENSMUST00000120466
10565547	-1.357	0.00395621	Pcf11	NM_029078
10354816	-1.35663	0.0363364	Clk1	NM_001042634
10528527	-1.35583	0.00935337	Fam126a	NM_053090
10605938	-1.35559	0.0258336	P2ry4	NM_020621
10527012	-1.35531	0.0476682	Lfng	NM_008494
10401320	-1.35528	0.0194265	Adam4	NM_009620
10574488	-1.35421	0.0412082	4833426J09Rik	NM_001024606
10441115	-1.35331	0.00256738	Brwd1	NM_145125
10401128	-1.35282	0.0114951	Max	NM_008558
10521038	-1.35165	0.0318064	Slc5a1	NM_019810
10433660	-1.35067	0.0174895	Bfar	NM_025976
10563810	-1.35018	0.0240658	---	ENSMUST00000098422
10396800	-1.34889	0.0383888	Plekhh1	AK122464
10423017	-1.34882	0.00860302	---	GENSCAN00000049007
10585068	-1.34792	0.00376841	Fam55d	BC094249
10439651	-1.34633	0.0443592	Cd200	NM_010818
10345546	-1.34505	0.0333134	LOC100046859	XR_032810
10396919	-1.34502	0.00493272	4933426M11Rik	BC040401
10544629	-1.34491	0.0134368	Tra2a	NM_198102
10402422	-1.34489	0.0339654	Serpina9	NM_027997
10473058	-1.34449	0.0240335	Osbpl6	NM_145525
10347186	-1.34444	0.0408226	---	ENSMUST00000102000
10574087	-1.34434	0.00338807	Herpud1	NM_022331
10368859	-1.34363	0.0467607	Armc2	NM_001034858
10482177	-1.34334	0.0431621	Strbp	AY380798
10535883	-1.3406	0.0206322	Katnal1	NM_153572
10492330	-1.33821	0.047088	P2ry1	NM_008772
10553473	-1.33754	0.00349882	---	ENSMUST00000098416
10505132	-1.33614	0.0206971	Akap2	NM_001035533
10443869	-1.33425	0.00723732	Cyp4f16	NM_024442
10547553	-1.33295	0.0419863	Mical3	NM_153396
10417734	-1.33212	0.0404816	Nr1d2	NM_011584
10445347	-1.33081	0.0362933	Clic5	NM_172621
10420532	-1.33069	0.0179731	Atp8a2	NM_015803
10561799	-1.32919	0.0315154	Zfp74	NM_178384
10598203	-1.32879	0.0111686	Ccl28	NM_020279
10582821	-1.32799	0.00417828	---	ENSMUST00000083703
10506397	-1.32781	0.0433493	Mier1	NM_027696
10568260	-1.32518	0.0226008	Zfp629	NM_177226
10394821	-1.32483	0.0495306	---	ENSMUST00000101548
10501072	-1.32397	0.0284682	Olfr266	NM_146489
10355199	-1.32342	0.00429783	Crygb	NM_144761
10548735	-1.31775	0.0478185	Dusp16	NM_130447
10604129	-1.3168	0.0241661	Rhox3f	NM_001040089
10499045	-1.31677	0.0485965	Trim2	NM_030706
10391895	-1.31545	0.0403536	Arhgap27	NM_133715
10520371	-1.31529	0.0461491	Prr8	NM_028234
10456296	-1.31359	0.00150218	Malt1	NM_172833
10357954	-1.313	0.022696	Ppp1r12b	NM_001081307
10359082	-1.31103	0.0332276	---	GENSCAN00000001344
10493052	-1.31065	0.00575534	Insrr	NM_011832
10530666	-1.31039	0.023278	Lnx1	NM_010727
10423770	-1.30724	0.00893937	Grhl2	NM_026496
10484371	-1.30656	0.00162151	Calcrl	NM_018782
10599696	-1.30595	0.0483305	Ddx26b	NM_172779
10586306	-1.30191	0.0210867	Igdcc4	NM_020043
10456357	-1.3013	0.0134772	Pmaip1	NM_021451
10491780	-1.29968	0.0447858	Hspa4l	NM_011020
10440677	-1.2995	0.0173593	Krtap16-9	NM_130876
10541513	-1.29935	0.000889146	---	ENSMUST00000083787
10551282	-1.29861	0.049143	LOC100047728	XR_033870
10418297	-1.29731	0.0226329	EG665370	XR_031179
10499062	-1.2965	0.0439487	Fhdc1	NM_001033301
10440344	-1.29564	0.0103589	Robo2	NM_175549
10570764	-1.29203	0.0322445	Alg11	NM_183142
10431935	-1.29167	0.0341928	Amigo2	NM_178114
10488033	-1.29165	0.00740913	Pak7	NM_172858
10483809	-1.29001	0.0433808	Nfe2l2	NM_010902
10421922	-1.28936	0.0379402	---	GENSCAN00000018713
10516789	-1.28922	0.0201784	Ptpru	NM_001083119
10549506	-1.28887	0.0170512	Dennd5b	NM_177192
10430649	-1.28866	0.0141388	Cbx7	NM_144811
10490061	-1.28816	0.00324165	Bcas1	NM_029815
10445071	-1.28768	0.00420061	Zfp57	NM_001013745
10492516	-1.28629	0.0123274	Schip1	NM_001113419
10580469	-1.28621	0.0269542	Cbln1	NM_019626
10363195	-1.28511	0.0371204	Hsf2	NM_008297
10446109	-1.28457	0.00580261	Safb	ENSMUST00000095224
10387180	-1.28433	0.0123626	Ndel1	NM_023668
10362294	-1.28392	0.0293008	Arhgap18	NM_176837
10450191	-1.2836	0.0240021	Btnl5	NR_004051
10559606	-1.28312	0.0307671	Tmem86b	NM_023440
10581824	-1.28266	0.00201029	Fa2h	NM_178086
10584835	-1.2823	0.0476083	Mpzl3	NM_176993
10577412	-1.28117	0.0145699	6820431F20Rik	BC025151
10354216	-1.2804	0.00255938	4933400N17Rik	ENSMUST00000073733
10374228	-1.27986	0.0362786	OTTMUSG00000005148	NM_001037928
10413212	-1.27902	0.0313147	Zmiz1	NM_183208
10359050	-1.27775	0.0254586	Cep350	AK172956
10396205	-1.27722	0.0252697	Arid4a	NM_001081195
10347895	-1.27497	0.0499327	Wdr69	NM_027725
10345200	-1.27375	0.0379946	---	GENSCAN00000044986
10503947	-1.27251	0.0141699	Cga	NM_009889
10415818	-1.27134	0.00638005	Wdfy2	NM_175546
10354504	-1.27093	0.0497905	EG546736	XR_033741
10537696	-1.27083	0.0332036	Sval3	NM_001003952
10503174	-1.27075	0.0324137	Chd7	NM_001081417
10401705	-1.26971	0.0406302	Zdhhc22	NM_001080943
10411274	-1.26883	0.0325657	Sv2c	BC132111
10608669	-1.26784	0.0300372	---	NM_146356.1
10377938	-1.2674	0.0368296	Eno3	NM_007933
10380629	-1.26671	0.0202589	Hoxb8	NM_010461
10491331	-1.26663	0.0178737	Pik3ca	NM_008839
10435769	-1.26512	0.0102317	Zbtb20	NM_019778
10352936	-1.26504	0.0430843	Sox17	NM_011441
10557233	-1.26458	0.00936185	Tnrc6a	NM_144925
10428439	-1.26441	0.0181729	---	ENSMUST00000066900
10364011	-1.26315	0.0189355	Cytsa	NM_153406
10588454	-1.26304	0.0155227	Wdr82	NM_029896
10435212	-1.26299	0.0341469	Osbpl11	NM_176840
10451784	-1.26272	0.0432036	Kcnh8	NM_001031811
10359948	-1.26242	0.00241805	Uap1	NM_133806
10555899	-1.26224	0.0179763	Olfr665	NM_146814
10362168	-1.26199	0.0166787	Taar8a	NM_001010830
10530306	-1.2619	0.0265435	Phox2b	NM_008888
10404928	-1.26133	0.00350456	C78339	NM_001033192
10524631	-1.2613	0.00369994	Oasl1	NM_145209
10577395	-1.26111	0.0159552	6820431F20Rik	BC058969
10587942	-1.25992	0.0482688	Xrn1	NM_011916
10498146	-1.25935	0.0238128	Nhlrc3	NM_172501
10360398	-1.25903	0.012003	Ifi202b	NM_008327
10457223	-1.25876	0.0172267	---	ENSMUST00000096485
10551803	-1.25811	0.0077479	Zfp568	NM_001033355
10401753	-1.25797	0.0450279	AI413782	BC023716
10433445	-1.25771	0.0422531	Abat	NM_172961
10381018	-1.2574	0.0284674	Msl1	NM_028722
10461824	-1.25688	0.0011883	Olfr1491	NM_146345
10556828	-1.25605	0.0248062	Anks4b	NM_028085
10561266	-1.2559	0.0411421	Spnb4	NM_032610
10400762	-1.25567	0.0321522	Map4k5	NM_201519
10567229	-1.25558	0.0208187	Smg1	NM_001031814
10558666	-1.25487	0.0465032	Olfr539	NM_146961
10489043	-1.254	0.00844154	2900097C17Rik	NR_024329
10382243	-1.25336	0.00938012	Gna13	NM_010303
10348829	-1.25292	0.0256903	Farp2	NM_145519
10575160	-1.2524	0.00759871	Nfat5	NM_133957
10566626	-1.25157	0.0177785	Olfr715	NM_146780
10450226	-1.25081	0.0491028	Ppt2	NM_019441
10440292	-1.2504	0.0168688	433036	XM_001480385
10406598	-1.25007	0.0159005	Serinc5	NM_172588
10400546	-1.24964	0.00502792	Fbxo33	NM_001033156
10513420	-1.24862	0.021334	OTTMUSG00000007428	NM_001134675
10439542	-1.24836	0.0405339	Zdhhc23	NM_001007460
10403929	-1.2483	0.0425878	OTTMUSG00000000421 // OTTMUSG00000000421 // OTTMUSG00000000421	NM_001039115
10464728	-1.24802	0.00414856	Fbxl11	NM_001001984
10593856	-1.24795	0.0347575	C230081A13Rik	NM_172924
10475280	-1.24763	0.0415764	Adal	NM_029475
10408616	-1.24695	0.0354029	Slc22a23	NM_001033167
10496338	-1.24651	0.0257671	Ppp3ca	NM_008913
10603881	-1.24638	0.0292292	Zfp182	NM_001013387
10500911	-1.2463	0.0111778	Mov10	NM_008619
10572733	-1.2461	0.00357061	BC049349	BC049349
10498210	-1.24552	0.0109029	Nbea	NM_030595
10356461	-1.24534	0.0238898	6430706D22Rik	NM_198652
10454828	-1.24526	0.0401929	Pnet-ps	AY223547
10449266	-1.24472	0.0419865	Itfg3	NM_207217
10437160	-1.24467	0.0184455	Ets2	NM_011809
10489299	-1.24465	0.00395994	---	ENSMUST00000118688
10571384	-1.2443	0.0489642	Efha2	BC125419
10497309	-1.24428	0.0340331	Snx16	NM_029068
10375820	-1.24422	0.0142111	Clk4	NM_007714
10508228	-1.24383	0.0338765	Zmym6	NM_177462
10536273	-1.24375	0.0139102	Casd1	NM_145398
10388132	-1.2434	0.0188862	4933427D14Rik	BC043106
10557853	-1.24281	0.00293581	---	BC094563
10474977	-1.24264	0.0161263	1500003O03Rik	NM_019769
10454233	-1.24147	0.00576706	---	ENSMUST00000073404
10425527	-1.2414	0.0164153	Ep300	NM_177821
10352092	-1.23959	0.0189656	Zfp238	NM_001012330
10540472	-1.23798	0.0111117	Bhlhe40	NM_011498
10379901	-1.23792	0.00640578	Bcas3	NM_138681
10411622	-1.2378	0.0111607	Birc1f	NM_010871
10520187	-1.2373	0.0496205	Slc4a2	NM_009207
10485804	-1.23711	0.0353124	Olfr1310	NM_146449
10527508	-1.23702	0.00231717	Cdk8	NM_153599
10590467	-1.23689	0.0112381	D9Ertd402e	BC080690
10526997	-1.2365	0.0184194	EG231836	XM_917042
10353844	-1.23615	0.0299488	Neurl3	NM_153408
10558297	-1.23597	0.00642756	2700050L05Rik	BC072596
10483817	-1.23587	0.0381023	6030499A19Rik	AK031731
10422312	-1.23534	0.00284679	Cldn10	NM_023878
10586971	-1.23503	0.0264395	Prtg	NM_175485
10546227	-1.23495	0.0314925	---	NM_020521
10492049	-1.23476	0.0351601	D3Ertd300e	BC052702
10398195	-1.2335	0.00204796	Ccnk	NM_009832
10389894	-1.23281	0.00813842	Abcc3	NM_029600
10367118	-1.23239	0.0482493	---	ENSMUST00000082844
10348201	-1.23228	0.0180038	Gigyf2	NM_146112
10467766	-1.23223	0.0268612	---	BC053925
10491605	-1.23216	0.0324114	4932438A13Rik	ENSMUST00000057272
10455084	-1.23205	0.0295619	Pcdhb10	NM_053135
10425430	-1.23186	0.0353662	Tnrc6b	NM_144812
10579089	-1.23159	0.0116675	D330038O06Rik	NM_177899
10436253	-1.23069	0.0250698	Senp7	NM_025483
10472350	-1.23038	0.0392603	Gca	NM_145523
10491363	-1.22996	0.042903	Mfn1	NM_024200
10581340	-1.22978	0.0121748	Ranbp10	NM_145824
10533993	-1.22928	0.0391031	Slc15a4	NM_133895
10454398	-1.2285	0.0375449	AW554918	NM_001033532
10357814	-1.22829	0.000676115	Zc3h11a	NM_144530
10381934	-1.22778	0.0156129	Tanc2	NM_181071
10531034	-1.22774	0.0349542	Ugt2b34	NM_153598
10507347	-1.22759	0.0123316	Tesk2	NM_146151
10404014	-1.22751	0.00533914	V1ri10	NM_134245
10404975	-1.22672	0.00248845	Id4	NM_031166
10513455	-1.22591	0.00216076	Mup2	NM_008647
10585970	-1.22572	0.0424501	Myo9a	ENSMUST00000085572
10443690	-1.2254	0.0118918	Glp1r	NM_021332
10509930	-1.22506	0.0357062	Fbxo42	NM_172518
10535034	-1.22466	0.0446804	Zfp68	NM_013844
10565738	-1.22456	0.0283342	2210018M11Rik	NM_172280
10513256	-1.22447	0.0383876	Lpar1	NM_010336
10435789	-1.22422	0.0409018	Zbtb20	ENSMUST00000033479
10513922	-1.22417	0.038215	Rasef	NM_001017427
10538082	-1.22397	0.0314072	Atp6v0e2	NM_133764
10450126	-1.22373	0.00378921	Brd2	NM_001025387
10536297	-1.22354	0.0243327	Ppp1r9a	NM_181595
10570639	-1.22319	0.0183977	6820431F20Rik	BC064022
10480027	-1.22291	0.0183546	Zbtb2	NM_001033466
10464917	-1.22254	0.0494925	Cnih2	NM_009920
10522802	-1.22138	0.0170622	Ythdc1	NM_177680
10572949	-1.22129	0.0238287	Nr3c2	NM_001083906
10562084	-1.22126	0.0413819	2310022K01Rik	BC118934
10563659	-1.22107	0.0224201	Spty2d1	NM_175318
10363090	-1.22081	0.0286299	Rfx6	NM_177306
10550847	-1.22075	0.0309974	Zfp235	NM_019941
10368713	-1.22061	0.0483337	AI317395	BC018406
10473541	-1.22013	0.0291348	Olfr1126 // Olfr1126	NM_146837
10504329	-1.21914	0.0184505	RP23-195K8.6	NM_001037913
10411853	-1.21877	0.019027	Erbb2ip	NM_001005868
10388718	-1.21844	0.0491949	Pipox	NM_008952
10350614	-1.2181	0.0313268	1190005F20Rik	NM_026876
10395005	-1.21792	0.0292551	Kidins220	NM_001081378
10511156	-1.21773	0.00121216	Ccnl2	NM_207678
10458767	-1.21737	0.0248748	Trim36	NM_178872
10441344	-1.21731	0.00406903	Rbm16	BC075621
10376269	-1.21721	0.0449227	Galnt10	NM_134189
10422608	-1.21677	0.0430859	Oxct1	NM_024188
10395910	-1.21546	0.00714853	Pnn	NM_008891
10438911	-1.21463	0.039721	Atp13a3	NM_001128096
10424287	-1.21434	0.0206075	Fer1l6	XM_977315
10388265	-1.21421	0.0367529	Olfr1	NM_146921
10476906	-1.21386	0.0493969	8030411F24Rik	NM_030135
10454298	-1.21367	0.00055951	Zfp397	NM_027007
10569545	-1.21304	0.0440861	Nadsyn1	NM_030221
10379889	-1.213	0.00900517	Appbp2	AK014613
10601178	-1.21288	0.0478335	Itgb1bp2	NM_013712
10366546	-1.21287	0.0090521	Cpm	NM_027468
10509218	-1.21281	0.0122395	Zfp46	NM_009557
10544415	-1.21255	0.0314063	---	ENSMUST00000083272
10489053	-1.21238	0.0340327	4930518I15Rik	ENSMUST00000099141
10356968	-1.21211	0.014642	Pam	NM_013626
10491599	-1.21209	0.0148282	---	GENSCAN00000031247
10462086	-1.21193	0.0394757	---	AK164996
10574572	-1.21172	0.0023555	2210023G05Rik	BC027185
10367843	-1.21111	0.0380274	Utrn	NM_011682
10557213	-1.2111	0.00464862	Rbbp6	NM_011247
10451650	-1.21053	0.00454631	Nfya	NM_001110832
10479607	-1.21039	0.0266886	Lime1	NM_023684
10584634	-1.20969	0.0396424	Usp2	NM_198092
10586611	-1.20952	0.0328221	---	GENSCAN00000036482
10492442	-1.20927	0.0267004	---	GENSCAN00000011330
10493626	-1.20873	0.0476613	1700094D03Rik	BC048560
10512766	-1.2084	0.0135301	Trim14	NM_029077
10557300	-1.20814	0.0125935	Aqp8	NM_007474
10529661	-1.20725	0.00403714	Zfp509	NM_029162
10403934	-1.2071	0.0364932	Isca1	NM_026921
10491962	-1.20689	0.0195801	Foxo1	NM_019739
10456814	-1.20671	0.0056453	Pias2	NM_008602
10353849	-1.20635	0.0427299	4632411B12Rik	BC132293
10500948	-1.20591	0.00151677	Cttnbp2nl	NM_030249
10457967	-1.20497	0.0314186	Myo7b	NM_032394
10455602	-1.20447	0.0272275	Dmxl1	NM_001081371
10408032	-1.20422	0.00435757	Zfp187	NM_001013786
10351515	-1.20399	0.0432462	Rnu1b1	NR_004412
10567962	-1.20377	0.00799453	---	ENSMUST00000083407
10552252	-1.20341	0.0289643	1600014C10Rik	NM_001085385
10510254	-1.20329	0.0347529	Fv1	NM_010244
10399391	-1.2028	0.0126171	Gen1	NM_177331
10499652	-1.20236	0.0046972	---	BC080683
10472794	-1.20168	0.023439	Metapl1	NM_025633
10410295	-1.20155	0.001691	Zfp595	NM_177622
10594840	-1.20088	0.0352705	Gcom1	NM_001033208
10603289	-1.20038	0.044446	Clcn5	NM_016691
10548573	-1.20024	0.0308016	Styk1	NM_172891
10515844	-1.2	0.0261396	Zfp691	NM_183140
10476795	1.20002	0.0422341	4930529M08Rik	BC048610
10371981	1.20027	0.0282774	Snrpf	BC100499
10458704	1.20059	0.0187845	Spink3	NM_009258
10349782	1.20064	0.00387805	Nuak2	NM_028778
10434516	1.20092	0.0405364	Fam131a	BC092532
10386473	1.20115	0.0012758	Srebf1	NM_011480
10552112	1.20147	0.00464884	---	ENSMUST00000119465
10578123	1.20221	0.02814	Rbpms	NM_019733
10391508	1.20256	0.00235998	Sost	NM_024449
10606579	1.20272	0.0128904	Rps12	NM_011295
10419296	1.20295	0.0140056	Wdhd1	NM_172598
10397416	1.20379	0.0446766	1700019E19Rik	BC038915
10549582	1.20399	0.0428008	Tsen34	NM_024168
10376564	1.2054	0.0014353	Med9	NM_138675
10425522	1.20543	0.0419432	Rbx1	NM_019712
10455146	1.20554	0.0275708	3222401L13Rik	ENSMUST00000097608
10369288	1.20564	0.0341532	EG664936	XR_030603
10455253	1.20568	0.0331951	---	GENSCAN00000039433
10413808	1.20615	0.0254004	---	GENSCAN00000047042
10573008	1.20641	0.0410398	Zfp827	NM_178267
10376434	1.20643	0.046343	Butr1	NM_138678
10372280	1.20677	0.0280842	EG628870	XM_893664
10451363	1.20685	0.0476968	Srf	NM_020493
10360737	1.207	0.0293052	Rpl35a	BC100332
10544540	1.20746	0.0460424	Rpl35a	BC090255
10507479	1.20756	0.0496251	Tmem53	NM_026837
10484261	1.20757	0.0461855	Cerkl	NM_001048176
10521461	1.20784	0.0345294	Grpel1	NM_024478
10592983	1.20791	0.0320608	Atp5l	NM_013795
10380551	1.20837	0.0378978	Phb	NM_008831
10351138	1.20876	0.0375086	EG665237	XR_031476
10606071	1.20909	0.0186304	Ercc6l	NM_146235
10471525	1.20924	0.036916	Ptrh1	NM_178595
10495935	1.20958	0.0311881	4930422G04Rik	BC085187
10569717	1.20983	0.0050375	---	GENSCAN00000029653
10465045	1.21053	0.00504121	Drap1	NM_024176
10562059	1.21079	0.0133292	Cox6b1	NM_025628
10441233	1.21085	0.0261673	Mx1	NM_010846
10579119	1.21187	0.0150674	Ndufa13	NM_023312
10532993	1.21189	0.00266251	Cox6a1	NM_007748
10489186	1.21227	0.0365546	Rpl35a	Y16430
10420780	1.21269	0.0141907	Tdh	NM_021480
10588899	1.21281	0.0129507	Gpx1	NM_008160
10391005	1.21281	0.027493	Krt36	NR_003957
10570957	1.2129	0.0413928	Sfrp1	NM_013834
10542376	1.21295	0.0118179	Rpl36al	NM_025589
10461439	1.21454	0.0473088	Fads1	NM_146094
10535954	1.21485	0.0144147	EG667510	XR_031914
10425749	1.21488	0.0287736	Fam109b	BC116256
10527332	1.21496	0.0444588	Nptx2	NM_016789
10539700	1.21551	0.0483365	Rps28 // Rps28 // Rps28	U11248
10517343	1.21556	0.0237585	---	ENSMUST00000120974
10607336	1.21576	0.0302648	Ribc1	NM_025660
10567657	1.21612	0.0105008	Ndufab1	NM_028177
10356886	1.21619	0.0221732	Slco4c1	NM_172658
10420216	1.21708	0.0304579	Sdr39u1	NM_001082975
10373814	1.21719	0.0297611	Pes1	NM_022889
10444066	1.21783	0.0142054	Zbtb22	NM_020625
10362394	1.21786	0.000630868	Hddc2	NM_027168
10599876	1.21827	0.0397093	Ctag2	BC049681
10417946	1.21854	0.00322458	6230400D17Rik	AK018074
10567394	1.21932	0.0155792	1700007B13Rik	ENSMUST00000033267
10530280	1.2195	0.044414	---	GENSCAN00000033261
10520946	1.22066	0.013534	Plb1	NM_001081407
10522296	1.22282	0.0372681	Grxcr1	NM_001018019
10562905	1.2229	0.00139412	Atf5	NM_030693
10499504	1.22309	0.00916684	Mtx1	NM_013604
10428921	1.2232	0.031691	A1bg	NM_001081067
10469312	1.22332	0.00398689	Pter	NM_008961
10554045	1.22444	0.0295327	Adamts17	NM_001033877
10453426	1.22449	0.0398431	Atp6v1e2	NM_029121
10435991	1.22474	0.0202076	---	ENSMUST00000120054
10375811	1.22533	0.0112794	---	ENSMUST00000120657
10579550	1.22541	0.0195872	Unc13a	BC058348
10534660	1.22591	0.0122995	Ap1s1	NM_007457
10514561	1.22603	0.00330242	E130114P18Rik	ENSMUST00000107065
10498441	1.2262	0.00313729	Gpr149	NM_177346
10420657	1.22628	0.0211037	EG432865	ENSMUST00000074266
10542875	1.22639	0.0371676	3010003L21Rik	BC106181
10499854	1.22642	0.00990233	S100a1	NM_011309
10407278	1.22656	0.0363419	---	ENSMUST00000053398
10458368	1.22699	0.024456	E230025N22Rik	NM_172831
10526792	1.22773	0.0150786	0910001L09Rik	NM_001081108
10399478	1.22817	0.0482737	Lpin1	NM_015763
10345058	1.2286	0.0248836	Tmem14a	NM_029398
10496032	1.2286	0.0287146	Rpl12	NM_009076
10567106	1.22862	0.00373394	EG627967	ENSMUST00000059737
10370538	1.22958	0.0141729	Olfr1356	NM_146308
10375065	1.22974	0.04916	Sh3pxd2b	NM_177364
10583817	1.23023	0.0096551	Pigyl	NM_001082532
10538305	1.23049	0.00747368	5730596B20Rik	ENSMUST00000070587
10546953	1.23119	0.0354285	4931417G12Rik	BC049660
10445678	1.23142	0.0169303	AI661453	BC006605
10596377	1.23164	0.0309392	EG664981	XR_032330
10528686	1.23186	0.023437	Crygn	NM_153076
10391100	1.23188	0.0109487	Atp5g1	NM_007506
10574780	1.23202	0.0295298	Hsd11b2	NM_008289
10524169	1.23213	0.00253238	Pole	NM_011132
10447415	1.23236	0.0492539	EG668863	XR_034864
10542981	1.23256	0.0183241	Gmfg	BC011488
10384654	1.23266	0.030332	---	ENSMUST00000118614
10582180	1.23308	0.0313662	Fam92b	BC147234
10524018	1.23368	0.0430767	Rpl34	NM_001005859
10479884	1.23417	0.0113796	OTTMUSG00000010878	ENSMUST00000071016
10345616	1.23489	0.00549369	Lipt1	NM_001037918
10586604	1.23509	0.0393577	Rps27l	NM_026467
10590549	1.23551	0.0309611	Exosc7	NM_001081188
10370833	1.23641	0.0110018	Uqcr	NM_025650
10521134	1.23646	0.0286527	Rps29	NM_009093
10458663	1.23661	0.00837785	Dpysl3	NM_009468
10410211	1.23673	0.0398607	Zfp640	AY149175
10473547	1.2369	0.0458378	Srp9	BC090254
10447042	1.23724	0.031284	2410091C18Rik	NM_028611
10559687	1.23773	0.00574518	Isoc2b	NM_026158
10549751	1.23916	0.0369497	6430526N21Rik	NM_001033383
10460492	1.23925	0.0350861	Mrpl11	NM_025553
10532164	1.23942	0.0201394	Atp5k	BC089550
10405488	1.23989	0.0488628	Tmed9	NM_026211
10495867	1.23996	0.0286316	EG668809	XM_980593
10568355	1.24042	0.0158178	Pycard	NM_023258
10346544	1.24156	0.0473973	Ndufb3	NM_025597
10603551	1.24188	0.034282	Cybb	NM_007807
10427679	1.24249	0.0408008	Spef2	NM_177123
10533844	1.24395	0.0272728	Rilpl2	NM_030259
10415045	1.24435	0.0221767	Mrpl52	NM_026851
10583900	1.24453	0.0344094	Cypt4	NM_173412
10396694	1.24474	0.0483144	Churc1	NM_206534
10469954	1.24511	0.00486792	C730025P13Rik	NM_177344
10345824	1.24515	0.046369	Il18rap	NM_010553
10419810	1.24521	0.0122322	Psmb5	NM_011186
10490221	1.24547	0.0441795	Atp5e	NM_025983
10433032	1.24553	0.0327762	Atf7	ENSMUST00000096143
10495252	1.24572	0.0352006	Romo1	AY028425
10493490	1.24624	0.0181404	Dpm3	NM_026767
10349947	1.24678	0.0157208	Fmod	NM_021355
10371006	1.24719	0.00555656	Timm13	NM_013895
10409988	1.24762	0.0279956	---	ENSMUST00000083445
10583318	1.24762	0.0279956	Taf1d	BC056964
10526564	1.24795	0.0319656	Ufsp1	NM_027356
10512947	1.24801	0.0345065	---	ENSMUST00000121614
10432404	1.24806	0.037284	Tuba1a	NM_011653
10589695	1.24853	0.00348269	Rtp3	NM_153100
10434643	1.24857	0.0034108	Psmb3	NM_011971
10471486	1.24868	0.00111617	Eng	NM_007932
10460151	1.24899	0.0384262	Mrpl21	NM_172252
10344817	1.24928	0.00973686	Cspp1	NM_026493
10487476	1.24964	0.0100833	1500011K16Rik	BC116797
10429081	1.25021	0.00242949	Snrpc	NM_011432
10528360	1.25061	0.0389874	Slc26a5	NM_030727
10509147	1.25089	0.0446943	Gale	NM_178389
10367473	1.25138	0.0102669	Olfr763	NM_146862
10564337	1.25142	0.00704763	Ndnl2	NM_023239
10418500	1.25294	0.00909261	2010107H07Rik	NR_024069
10591112	1.25294	0.00104793	Fat3	NM_001080814
10368045	1.25419	0.00980464	3110003A17Rik	NM_028440
10531722	1.25495	0.0342794	---	GENSCAN00000003879
10394942	1.25498	0.0376965	Taf1b	NM_020614
10596925	1.2553	0.00335445	4733401H18Rik	NM_023247
10369783	1.25555	0.0156141	Zfp365	NM_178679
10450746	1.2557	0.0159191	Rpp21	NM_026308
10586744	1.25653	0.0347471	Anxa2	NM_007585
10346224	1.25691	0.0179637	Tmem194b	ENSMUST00000087708
10416181	1.25747	0.00760906	Stc1	NM_009285
10413338	1.25893	0.00106451	Dnahc12 // Asb14	ENSMUST00000100792
10568859	1.25925	0.0169272	Ndufab1	BC092379
10554240	1.26009	0.0130244	Isg20	NM_020583
10438583	1.26011	0.0301183	Rpl12	ENSMUST00000076703
10423742	1.26088	0.0273523	Polr2k	NM_001039368
10516211	1.26179	0.0416515	Ndufs5	NM_001030274
10548333	1.26197	0.0307242	Cd69	NM_001033122
10600065	1.26204	0.0447466	Magea4	NM_020280
10448055	1.26259	0.00992311	Pdcd2	NM_008799
10535184	1.26351	0.0479889	Psmg3	NM_025604
10606261	1.26381	0.0309047	---	ENSMUST00000117322
10443039	1.26458	0.016027	Bnip1	NM_172149
10534718	1.2651	0.0389323	Trip6	NM_011639
10569014	1.26573	0.0112267	Ifitm2	NM_030694
10434672	1.26656	0.0258016	Gng5	BC087872
10476989	1.26768	0.0375531	Gins1	BC027537
10375125	1.26811	0.0162052	Ssbp1	BC061183
10526838	1.26865	0.0112868	---	ENSMUST00000100526
10556583	1.26887	0.0212094	Nucb2	NM_001130479
10606835	1.26908	0.0191632	Bex2	NM_009749
10540650	1.26913	0.0469944	Arpc4	NM_026552
10393761	1.26994	0.0279194	2310003H01Rik	NM_027980
10456650	1.27045	0.0199036	---	GENSCAN00000013044
10425808	1.27049	0.0337525	Tspo	NM_009775
10421863	1.27127	0.0189679	Pcdh8	NM_021543
10463138	1.27205	0.000374907	Dppa2 // Dppa2	BC137768
10374790	1.27232	0.0465656	---	ENSMUST00000121462
10602426	1.27322	0.0058701	---	ENSMUST00000117169
10456001	1.27324	0.0197702	Rps14	NM_020600
10417773	1.2736	0.000399896	EG432825	NM_001024706
10452110	1.27367	0.00645968	2410015M20Rik	BC056164
10571065	1.27384	0.0379747	Kcnu1	NM_008432
10553042	1.27393	0.0333268	Rasip1	NM_028544
10410889	1.27411	0.0360536	---	GENSCAN00000000010
10485700	1.27415	0.0123368	Bbox1	NM_130452
10495042	1.27524	0.00809342	Ppm1j	NM_027982
10444505	1.27565	0.00431057	Rdbp	NM_001045864
10424577	1.27599	0.0389272	Chrac1	NM_053068
10446074	1.27633	0.0387912	Uhrf1	NM_010931
10434289	1.27682	0.0452636	---	GENSCAN00000033488
10535080	1.27751	0.034521	Cox19	NM_197980
10480477	1.27777	0.0486237	Pax8	NM_011040
10460626	1.27785	0.0187687	Rnaseh2c	NM_026616
10513952	1.27796	0.0446377	3110001D03Rik	BC022621
10377605	1.27833	0.0082329	1810027O10Rik	BC117077
10357077	1.27903	0.0308616	Serpinb3d	NM_201376
10567086	1.27944	0.00858999	Cyp2r1	NM_177382
10479811	1.27953	0.0341896	Mcm10	NM_027290
10507644	1.27971	0.00967776	Zmynd12	NM_001014900
10585206	1.28009	0.0387043	Pih1d2	NM_028300
10470950	1.28029	0.0320842	Endog	NM_007931
10352393	1.28055	0.0180475	Srp9	NM_012058
10368598	1.28211	0.00177772	Rlbp1l2	NM_175448
10447594	1.2822	0.046194	Dynlt1	NM_009342
10555953	1.28234	0.044064	Fxc1	NM_019502
10576189	1.28235	0.039997	---	ENSMUST00000098336
10528521	1.28269	0.00828537	---	ENSMUST00000083395
10397853	1.28324	0.0323757	Rin3	NM_177620
10557519	1.28374	0.01331	Hirip3	NM_172746
10435784	1.28548	0.0132869	BC002163	NR_002445
10450868	1.28627	0.0376531	Olfr98 // Olfr98	NM_146510
10484882	1.28669	0.0121149	Olfr1271	NM_146793
10445165	1.28738	0.00522542	Olfr126	NM_146890
10364239	1.28856	0.0489932	Slc19a1	NM_031196
10582262	1.28897	0.0249503	Klhdc4	NM_145605
10408121	1.28899	0.0438115	---	ENSMUST00000102282
10397741	1.28941	0.0236463	Psmc1	NM_008947
10501117	1.29045	0.00946291	Ubl4b	NM_026261
10528031	1.29045	0.0223401	---	GENSCAN00000044198
10601272	1.29115	0.0377002	Pin4	NM_027181
10493474	1.29144	0.0339834	Muc1	NM_013605
10600474	1.29165	0.00302193	---	ENSMUST00000121459
10445205	1.29177	0.0395526	LOC677414	XM_001476021
10424250	1.29201	0.0236995	EG665244	XR_031842
10471761	1.29292	0.0248676	Olfr352	NM_146940
10398354	1.29437	0.0156207	---	ENSMUST00000082518
10556749	1.29443	0.0468903	Acsm4	NM_178414
10440840	1.29494	0.0130687	1110004E09Rik	BC019533
10368817	1.295	0.04437	5033413D22Rik	BC112401
10606868	1.2952	0.048233	Bex1	NM_009052
10472402	1.2965	0.00501155	Scn2a1	NM_001099298
10364375	1.29669	0.0218344	Cstb	NM_007793
10563989	1.29705	0.00941369	---	ENSMUST00000101937
10423791	1.2973	0.0264736	4930447A16Rik	ENSMUST00000022897
10417526	1.29783	0.00428907	Dnase1l3	NM_007870
10541753	1.29824	0.00456255	C530028O21Rik	BC065170
10466771	1.29945	0.0205411	Fxn	NM_008044
10463347	1.29946	0.00690081	Scd3	NM_024450
10474073	1.29949	0.0258497	C230071H18Rik	BC096456
10530960	1.2997	0.0177695	Tmprss11d	NM_145561
10389858	1.30023	0.00517385	Nme2	NM_008705
10465220	1.30026	0.0446679	Sssca1	NM_020491
10445627	1.30176	0.0206387	2310039H08Rik	NM_025966
10606174	1.30211	0.0306143	Nap1l2	NM_008671
10530391	1.30342	0.0402188	---	ENSMUST00000083135
10498053	1.30391	0.0367093	4930583H14Rik	NM_026358
10365966	1.30503	0.00283253	EG432491	ENSMUST00000074615
10399593	1.30584	0.0425496	Itgb1bp1	NM_008403
10355329	1.30584	0.028161	Bard1	NM_007525
10504664	1.306	0.0184582	---	ENSMUST00000107780
10375454	1.30615	0.0195296	BC053393	BC052651
10371002	1.30642	0.0329526	Lsm7	NM_025349
10577666	1.30702	0.0219057	Adam18	NM_010084
10432556	1.30736	0.0317248	---	ENSMUST00000038391
10473473	1.30939	0.0451687	Olfr1022	NM_146589
10606939	1.31077	0.0230201	Rps4x	NM_009094
10507726	1.31084	0.0161554	Cited4	NM_019563
10573693	1.3147	0.0180257	Rps13	NM_026533
10579142	1.31491	0.000159884	EG665649	XR_032879
10534839	1.3157	0.0435306	Pop7	NM_028753
10580519	1.31626	0.0433595	---	ENSMUST00000093326
10348682	1.31654	0.0246283	Capn10	NM_011796
10385335	1.31665	0.0354742	---	ENSMUST00000121374
10406877	1.31682	0.0479606	Serf1	NM_011353
10548455	1.31827	0.000856827	Klra1	NM_016659
10388898	1.31954	0.00497239	1810009O10Rik	BC027022
10448737	1.32221	0.0328375	Ndufb10	NM_026684
10550925	1.32249	0.0161268	Zfp428	NM_146183
10601857	1.32251	0.0376811	Ngfrap1	NM_009750
10449315	1.32334	0.0497032	2900010M23Rik	BC030629
10415645	1.3247	0.0148555	Mrp63	NM_026401
10534974	1.32527	0.0345912	Mcm7	NM_008568
10425116	1.32581	0.0401188	Cdc42ep1	NM_027219
10598501	1.32676	0.0183624	EG627782	NR_003632
10577980	1.32795	0.0354573	Chrna6	NM_021369
10500321	1.32821	0.0373501	Bola1	NM_026975
10563780	1.32893	0.0302793	E2f8	NM_001013368
10397530	1.32957	0.0469537	1810035L17Rik	NM_026958
10410931	1.33141	0.0299234	Vcan	NM_001081249
10381526	1.33267	0.0104177	Ppih	NM_001110130
10461365	1.3334	0.0320095	Eef1g	NM_026007
10561806	1.33463	0.00664425	Mif	NM_010798
10600971	1.33469	0.0343772	Otud6a	BC153817
10525464	1.3353	0.0218846	Orai1	NM_175423
10545479	1.33575	0.0271471	Tmsb10	NM_025284
10513002	1.33727	0.0336132	---	ENSMUST00000117914
10433963	1.33791	0.0172478	Ydjc	NM_026940
10559177	1.33932	0.00442008	B130016D09Rik	AK044960
10377368	1.33972	0.0386801	Rpl26	NM_009080
10493484	1.34042	0.0112266	Krtcap2	NM_025327
10418027	1.34077	0.0438333	Comtd1	NM_026965
10546231	1.34185	0.0124137	V1ra6	NM_053221
10572432	1.34419	0.0470657	Isyna1	NM_023627
10590890	1.34618	0.0340631	---	GENSCAN00000007006
10562287	1.34661	0.0191573	EG384594	ENSMUST00000075737
10404287	1.34685	0.0228485	Prl3c1	NM_013766
10603768	1.34889	0.0257899	Efhc2	NM_028916
10561513	1.35051	0.0490662	Mrps12	NM_011885
10531724	1.353	0.0259202	Plac8	NM_139198
10583634	1.3545	0.0365825	Qtrt1	NM_021888
10521690	1.3554	0.00877233	Ppih	NM_028677
10450906	1.35638	0.0345556	Olfr761	NM_001011829
10473596	1.35674	0.0443919	---	ENSMUST00000121619
10361110	1.35757	0.034381	Dtl	NM_029766
10593123	1.35877	0.0101475	Tagln	NM_011526
10573578	1.35975	0.0141758	BC056474	BC089623
10350102	1.36108	0.0458317	Ptpn7	NM_177081
10400555	1.36144	0.0237636	---	GENSCAN00000031770
10361767	1.36165	0.0456093	Sf3b5	NM_175102
10535927	1.36383	0.0037728	Nme2	NM_001077529
10600093	1.36423	0.00866101	Zfp185	NM_009549
10420385	1.36459	0.0420465	N6amt2	NM_026526
10445169	1.36483	0.0173804	Olfr128	NM_206816
10543762	1.36588	0.0295766	Tsga13	NM_054073
10361375	1.36589	0.00458886	Fbxo5	NM_025995
10502438	1.36679	0.0143099	EG229879 // EG229879	XM_143595
10464359	1.36898	0.0167472	LOC674623	XR_031213
10564692	1.36955	0.0325714	Mrpl46	NM_023331
10464754	1.36997	0.00181809	Rhod	NM_007485
10528202	1.37057	0.035552	---	GENSCAN00000042375
10514791	1.37165	0.0168436	Pcsk9	NM_153565
10361640	1.37314	0.0164513	LOC100039303 // LOC100044511 // LOC100039303 // LOC100044511	ENSMUST00000078393
10486197	1.37472	0.00808314	Rhov	NM_145530
10352306	1.37828	0.0164658	Pycr2	NM_133705
10401181	1.37875	0.0198023	Rdh11	NM_021557
10528154	1.3789	0.0295934	EG623849 // EG623849	NR_003596
10427766	1.37981	0.0255302	Rxfp3	NM_178717
10390806	1.3819	0.0473214	Krt26	NM_001033397
10351825	1.38239	0.0332041	Tagln2	NM_178598
10450519	1.38349	0.0481272	Tcf19	NM_025674
10536216	1.38429	0.0169867	Gng11	NM_025331
10448707	1.38448	0.0328728	Tbl3	NM_145396
10485277	1.38468	0.00944698	---	ENSMUST00000121653
10396372	1.3862	0.0360677	Mnat1	NM_008612
10572906	1.38836	0.0127098	Mcm5	NM_008566
10466606	1.38961	0.00911134	Anxa1	NM_010730
10410078	1.39044	0.035924	Slc35d2	NM_001001321
10375313	1.39065	0.0403649	Ccnjl	NM_001045530
10583785	1.3933	0.0140416	2310047B19Rik	BC150493
10522904	1.39517	0.0389001	2310003L06Rik	ENSMUST00000007601
10370914	1.39551	0.00525597	Fam108a	BC005632
10498595	1.39955	0.00887154	Snrpd2	BC116858
10484850	1.40099	0.0289096	Olfr1254	NM_146476
10591139	1.40119	0.0387182	Naalad2	NM_028279
10452468	1.40217	0.0147452	Mrps10	BC096657
10398665	1.40286	0.0254934	Tnfaip2	NM_009396
10600082	1.40296	0.00381265	Nsdhl	NM_010941
10371390	1.40401	0.0143663	Fhl4	NM_010214
10565343	1.40562	0.0387164	Vmn2r65	NM_001105180
10594549	1.40649	0.0119702	---	ENSMUST00000073752
10447891	1.40962	0.0113244	Acat2	NM_009338
10433212	1.41144	0.0156031	Olfr15	NM_008762
10373363	1.41183	0.0194986	---	ENSMUST00000083014
10474656	1.41299	0.0496046	Tmco5	NM_026104
10495594	1.4143	0.0313171	---	GENSCAN00000004476
10439080	1.41439	0.00290882	---	ENSMUST00000120478
10401149	1.41632	0.0249357	Plek2	NM_013738
10581450	1.41859	0.0236177	Ddx28	NM_028038
10601854	1.42643	0.0310839	Wbp5	NM_011712
10493548	1.42816	0.00810574	Pmvk	NM_026784
10547404	1.42866	0.0462292	Erc1	NM_053204
10580282	1.42868	0.0452749	Junb	NM_008416
10461869	1.42914	0.00958652	Prune2	ENSMUST00000067439
10394978	1.43146	0.0362395	Rrm2	NM_009104
10388276	1.43493	0.0271179	Olfr382	NM_146443
10488031	1.4357	0.016353	---	ENSMUST00000082510
10462881	1.43896	0.0469511	Gpr120	NM_181748
10376320	1.4395	0.0286071	Mrpl22	NM_175001
10389581	1.44521	0.00915503	Ypel2	NM_001005341
10413014	1.44567	0.029695	Chchd1	NM_025366
10530560	1.44603	0.0276778	Slain2	BC019454
10576140	1.44814	0.0182526	Cdt1	NM_026014
10559359	1.45102	0.0050579	ENSMUSG00000066092	ENSMUST00000084390
10529819	1.45382	0.00685081	Fgfbp1	NM_008009
10478463	1.45383	0.000326956	Svs6	NM_013679
10538695	1.45483	0.0408776	EG434019	ENSMUST00000101355
10473460	1.45839	0.0469297	Olfr1013	NM_146762
10368075	1.45969	0.0174604	ENSMUSG00000071392	ENSMUST00000095817
10368508	1.46143	0.0113341	2610036L11Rik	NM_001109747
10582884	1.46234	0.0330066	---	ENSMUST00000099046
10544906	1.46256	0.0464216	Ggct	BC080818
10367073	1.46498	0.00827918	Snrpd2	NM_026943
10518358	1.46771	0.0102946	2610305D13Rik	NM_145078
10349943	1.47123	0.0255322	---	ENSMUST00000082880
10492586	1.479	0.0345103	Arl14	BC104368
10456392	1.48234	0.0162754	Cidea	NM_007702
10471563	1.48473	0.0234988	C130021I20Rik	ENSMUST00000065087
10484852	1.4877	0.042426	Olfr1256	NM_146983
10411454	1.48816	0.0064595	---	ENSMUST00000095520
10373624	1.49355	0.002485	Olfr777	NM_146544
10425031	1.49383	0.0279587	Apol6	ENSMUST00000048285
10428066	1.49393	0.0346436	1700084J12Rik	AK006993
10504831	1.49402	0.00963039	Sec61b	NM_024171
10484708	1.49665	0.0457057	Olfr1160	NM_146649
10408444	1.4972	0.0110538	Prl7c1	NM_026206
10592201	1.49929	0.0193696	Chek1	NM_007691
10474371	1.50293	0.0306799	ENSMUSG00000055181	ENSMUST00000104890
10428981	1.50335	0.0299623	Gsdmc2	BC113153
10485361	1.50503	0.019156	B230118H07Rik	BC025075
10584458	1.50586	0.00632132	Olfr920	NM_146787
10376052	1.50747	0.00812593	---	ENSMUST00000121977
10456754	1.5078	0.0230979	ENSMUSG00000073534	ENSMUST00000097524
10522462	1.51613	0.0305491	1700112M01Rik	AK016772
10499988	1.51919	0.0104274	Ncrna00166	BC107021
10501876	1.52301	0.0261876	---	GENSCAN00000029913
10497209	1.52641	0.010295	Mrps28	NM_025434
10555773	1.53977	0.0162472	Olfr593	NM_146380
10484510	1.55012	0.0230321	Olfr988	NM_001011534
10426889	1.55078	0.0146301	Sec61b	BC002089
10518761	1.56838	0.00230928	LOC677017	XM_994796
10348424	1.56934	0.0490437	Sh3bp4	NM_133816
10558454	1.57243	0.0192505	Glrx3	NM_023140
10375572	1.5916	0.0194467	Olfr1382	NM_001011790
10408838	1.60725	0.00335056	Elovl2	NM_019423
10384373	1.61297	0.0234206	Fignl1	NM_021891
10503021	1.62499	0.0454406	---	ENSMUST00000083238
10427883	1.64513	0.028886	Acot10 // Acot10	NM_022816
10497064	1.65039	0.00738241	---	ENSMUST00000082576
10499483	1.66663	0.0323329	Fdps	NM_134469
10597088	1.67256	0.000522109	EG382109	NM_198674
10484612	1.676	0.0259706	Olfr1079	NM_146407
10586184	1.68315	0.0426288	Tipin	NM_025372
10574427	1.69387	0.0227682	Impdh2	NM_011830
10539135	1.70165	0.0277727	Capg	NM_007599
10349118	1.7141	0.035484	Serpinb12	NM_027971
10503019	1.71606	0.0064072	4930566N20Rik	ENSMUST00000067993
10436228	1.74792	0.0152247	---	ENSMUST00000082793
10473448	1.75695	0.00426794	---	ENSMUST00000117353
10491913	1.76173	0.00962859	---	ENSMUST00000083447
10594607	1.82328	0.0397469	---	ENSMUST00000122488
10515181	1.89002	0.0435416	---	ENSMUST00000121884
10365830	1.91985	0.0322885	---	GENSCAN00000009003
10572046	1.94045	0.04222	---	ENSMUST00000098716
10424119	1.9531	0.00653093	Nov	NM_010930
10528909	1.96991	0.0186527	---	ENSMUST00000082612
10407797	1.98494	0.0283587	Prl2c3	NM_011118
10429555	2.14706	0.0336028	2010109I03Rik	NM_025929
10545115	2.151	0.0478735	V1rc14	NM_134169
10447036	2.2658	0.0268336	---	ENSMUST00000082836
10436087	5.14589	0.0319579	Retnlb	NM_023881

## Sheet: Sheet3
10476906	-1.21386
10454298	-1.21367
10569545	-1.21304
10379889	-1.213
10601178	-1.21288
10366546	-1.21287
10509218	-1.21281
10544415	-1.21255
10489053	-1.21238
10356968	-1.21211
10491599	-1.21209
10462086	-1.21193
10574572	-1.21172
10367843	-1.21111
10557213	-1.2111
10451650	-1.21053
10479607	-1.21039
10584634	-1.20969
10586611	-1.20952
10492442	-1.20927
10493626	-1.20873
10512766	-1.2084
10557300	-1.20814
10529661	-1.20725
10403934	-1.2071
10491962	-1.20689
10456814	-1.20671
10353849	-1.20635
10500948	-1.20591
10457967	-1.20497
10455602	-1.20447
10408032	-1.20422
10351515	-1.20399
10567962	-1.20377
10552252	-1.20341
10510254	-1.20329
10399391	-1.2028
10499652	-1.20236
10472794	-1.20168
10410295	-1.20155
10594840	-1.20088
10603289	-1.20038
10548573	-1.20024
10515844	-1.2
