# Supplementary material for: Global analysis of the eukaryotic pathways and networks regulated by Salmonella typhimurium in mouse intestinal infection in vivo
Source: BMC Genomics. 2010 Dec 20;11:722. doi: 10.1186/1471-2164-11-722 (PMC3022924; doi:10.1186/1471-2164-11-722)
Supplement: Additional file 3 — The list of differentially expressed genes between the control and at 4 days post- infection groups. At 4 days post-infection, differentially expressed genes are listed in Table S3. [file 1471-2164-11-722-S3.XLSX]

## Sheet: Sheet1
Table S3:The list of differentially expressed genes (Fold times ≥1.2; P<0.05) between the SL1344 infection and the control group at four days
Probe Set ID	34(SL1344 4 days)/ C4(Control 4 days)	34(SL1344 4 days)/ C4(Control 4 days)	Gene Symbol	mRNA Accession
10583320	-1.97486	1.78591e-07	BC017612	NM_133214
10370721	2.58787	2.712e-07	Sbno2	NM_183426
10423363	-6.53702	3.92878e-07	Ank	NM_020332
10463005	-72.7041	5.35243e-07	Cyp2c55	NM_028089
10396421	2.29588	7.03519e-07	Hif1a	NM_010431
10346191	4.11034	8.2432e-07	Stat1	NM_009283
10550906	9.21285	1.29359e-06	Plaur	NM_011113
10449152	-1.46295	1.58176e-06	Rab40c	NM_139154
10531972	21.38	1.62079e-06	5830443L24Rik	NM_029509
10414417	-2.32124	2.03859e-06	Peli2	NM_033602
10496569	7.11114	2.1319e-06	Gbp6	NM_001083312
10540472	-1.54336	2.1578e-06	Bhlhe40	NM_011498
10574232	-1.56657	2.1994e-06	Coq9	NM_026452
10597477	-2.55417	2.57576e-06	Gpd1l	NM_175380
10486284	-1.66461	2.91608e-06	Ndufaf1	NM_027175
10566574	41.3009	4.1146e-06	Gvin1	NM_029000
10509635	-2.48755	4.51375e-06	Akr7a5	NM_025337
10423024	-8.04429	4.5441e-06	Capsl	NM_029341
10448459	-3.76966	4.81246e-06	Tbc1d24	NM_173186
10443786	1.98161	4.92401e-06	Pde9a	NM_008804
10435457	2.59317	5.25096e-06	Parp9	NM_030253
10376060	1.73999	5.34235e-06	Irf1	NM_008390
10570827	-2.11791	5.55061e-06	Mrps31	NM_020560
10457323	-8.02334	5.83258e-06	Mkx	NM_177595
10436788	-3.90714	6.66167e-06	Hunk	NM_015755
10480035	25.1933	6.89077e-06	Pfkfb3	NM_133232
10368930	-1.97984	7.0251e-06	1700021F05Rik	BC013506
10580649	-8.20691	7.0642e-06	Es22	NM_133660
10457071	-1.69627	7.25678e-06	Cyb5	NM_025797
10406171	-7.32577	7.52805e-06	Tppp	NM_182839
10555235	-2.28798	7.71583e-06	Arrb1	NM_177231
10583785	-2.1141	7.80531e-06	2310047B19Rik	BC150493
10500122	-1.67572	7.96003e-06	Bnipl	NM_134253
10501762	-1.93374	9.18277e-06	Snx7	NM_029655
10371846	2.23306	9.51228e-06	Apaf1	NM_001042558
10348670	-1.26492	1.02933e-05	Rnpepl1	NM_181405
10379228	93.9933	1.03656e-05	Nos2	NM_010927
10525210	-1.75703	1.07435e-05	AU042671	BC072559
10545588	2.66068	1.14931e-05	Hk2	NM_013820
10429843	1.37657	1.15284e-05	Plec1	BC024074
10502613	71.7822	1.18692e-05	AI747448	NM_001033199
10565612	-3.08842	1.33332e-05	1810020D17Rik	BC026557
10451481	-1.36644	1.47293e-05	BC032203	BC151032
10370497	-3.4586	1.4959e-05	Pdxk	NM_172134
10560548	-1.44609	1.52013e-05	Gemin7	NM_027189
10534142	-1.74577	1.53201e-05	Sbds	NM_023248
10451238	-1.72581	1.59572e-05	Polr1c	NM_009085
10534168	-4.74028	1.64208e-05	Auts2	NM_177047
10404132	-8.66344	1.6537e-05	Cmah	NM_001111110
10447084	-4.34815	1.68333e-05	Galm	NM_176963
10479458	-1.52933	1.72167e-05	2310003C23Rik	BC059022
10516064	38.2225	1.77177e-05	Mfsd2	NM_029662
10593384	-2.74915	1.83476e-05	Dixdc1	NM_178118
10559764	-1.60999	1.84379e-05	Zfp787	NM_001013012
10528804	3.88627	1.84412e-05	5031410I06Rik	NM_207657
10557628	-1.22145	1.89295e-05	B130055M24Rik	AK041042
10453233	-4.77514	1.95016e-05	Slc8a1	NM_011406
10541094	-2.25037	1.9907e-05	Zfp637	NM_177684
10505998	-1.96518	2.05361e-05	Fggy	NM_001113412
10394593	-3.91612	2.11118e-05	Fam49a	BC052465
10402066	-2.9388	2.19595e-05	Foxn3	NM_183186
10407481	1.58404	2.26689e-05	Pfkp	NM_019703
10597470	-2.91244	2.30061e-05	Cmtm8	NM_027294
10585186	7.1403	2.33458e-05	1600029D21Rik	NM_029639
10398727	-1.99174	2.56692e-05	Klc1	NM_001025360
10594911	-3.02923	2.59797e-05	Tex9	NM_009359
10481135	-1.82119	2.63175e-05	Surf1	NM_013677
10404521	-3.12253	2.6673e-05	Bphl	NM_026512
10599951	-2.04884	2.70822e-05	1110012L19Rik	BC024574
10371012	-1.95806	2.73321e-05	Lmnb2	NM_010722
10485081	-1.73645	2.85168e-05	Dgkz	NM_138306
10450206	-1.40439	2.9411e-05	Rnf5	NM_019403
10391963	2.19375	2.9597e-05	Nsf	NM_008740
10347774	-2.03138	3.00342e-05	Mrpl44	NM_001081210
10533483	1.50654	3.02716e-05	Atp2a2	NM_001110140
10507484	-1.84493	3.06469e-05	Eri3	NM_080469
10499425	-1.7086	3.09135e-05	2700060E02Rik	BC096571
10406877	-3.14569	3.13007e-05	Serf1	NM_011353
10447483	-2.7604	3.16475e-05	Nanp	NM_026086
10476355	-2.38024	3.20063e-05	Chgb	NM_007694
10451918	-1.26393	3.21393e-05	Ubxn6	NM_024432
10431558	-15.0061	3.29047e-05	Odf3b	BC087962
10501374	-3.38128	3.30727e-05	5330417C22Rik	NM_001033304
10581538	-5.29035	3.30906e-05	Nqo1	NM_008706
10481949	-3.62719	3.31372e-05	Traf1	NM_009421
10378549	-1.50344	3.34113e-05	Rtn4rl1	NM_177708
10473517	-1.34281	3.39755e-05	---	ENSMUST00000120217
10496169	-2.52762	3.40976e-05	Ppa2	NM_146141
10376314	-1.39857	3.46032e-05	Cnot8	NM_026949
10500547	-6.27012	3.46573e-05	Hsd3b2	NM_153193
10363901	-3.97945	3.46617e-05	---	GENSCAN00000000670
10419575	-2.85083	3.47469e-05	Ang4	NM_177544
10407145	-2.57809	3.51243e-05	Mier3	NM_172593
10379765	-2.19824	3.51722e-05	Hnf1b	NM_009330
10382797	1.26888	0.0142467	Fam100b	NM_176902
10443550	-1.86356	3.80707e-05	Rnf8	NM_021419
10494643	-4.82495	3.99727e-05	Hmgcs2	NM_008256
10431564	-1.42504	4.02894e-05	Cpt1b	NM_009948
10370413	-1.82556	4.11069e-05	D10Jhu81e	NM_138601
10428441	-1.35898	4.15874e-05	---	ENSMUST00000072732
10353849	-1.68211	4.18581e-05	4632411B12Rik	BC132293
10547789	-1.95405	4.2059e-05	Grcc10	NM_013535
10357363	3.84257	4.31793e-05	E030049G20Rik	NM_001081756
10566050	7.45488	4.35356e-05	Il18bp	NM_010531
10453254	-1.86269	4.3635e-05	Cox7a2l	NM_009187
10596053	-2.45772	4.36715e-05	Pccb	NM_025835
10574104	11.333	4.37925e-05	Nlrc5	AK220210
10515326	-1.38777	4.4051e-05	Tmem69	NM_177670
10449051	-1.65751	4.43073e-05	Stub1	NM_019719
10575349	3.7045	4.46211e-05	Tat	NM_146214
10418812	1.35416	4.62523e-05	1700024G13Rik	BC107222
10542857	-2.85335	4.69361e-05	Far2	NM_178797
10584325	-5.89006	4.7287e-05	Vsig2	NM_020518
10348471	1.42785	4.93589e-05	Mlph	NM_053015
10542824	-1.78559	4.94551e-05	Mrps35	NM_145573
10585286	-15.6109	5.0382e-05	Arhgap20	NM_175535
10420488	2.96812	5.26812e-05	D14Ertd668e	BC145673
10378068	2.3088	5.27734e-05	Xaf1	NM_001037713
10533612	-4.5481	5.29002e-05	Hpd	NM_008277
10451953	217.477	5.3632e-05	Lrg1	NM_029796
10508392	1.92813	5.43303e-05	Rnf19b	BC117807
10568568	-2.00133	5.44891e-05	Oat	NM_016978
10369647	-1.43419	5.56166e-05	Ddx50	NM_053183
10502510	-2.63564	5.70407e-05	Lmo4	NM_010723
10407307	-1.47719	5.91447e-05	Mocs2	NM_013826
10519905	-4.18829	5.96925e-05	Gnat3	NM_001081143
10381744	2.91144	5.97915e-05	Arf2	NM_007477
10459705	2.03407	6.0406e-05	Smad4	NM_008540
10580663	-7.312	6.10152e-05	AU018778	BC013479
10378453	-1.88674	6.11604e-05	1300001I01Rik	BC072573
10383233	2.86561	6.18259e-05	Rnf213	AK173199
10478258	1.3385	6.25372e-05	Lpin3	NM_022883
10424929	-2.68525	6.29042e-05	Adck5	NM_172960
10439282	6.41426	6.45707e-05	Csta	NM_001033239
10496592	14.1762	6.52001e-05	Gbp2	NM_010260
10345442	2.28167	6.56989e-05	Hs6st1	NM_015818
10360631	-5.37677	6.72207e-05	Cabc1	NM_023341
10456727	-2.17485	6.73953e-05	Dym	NM_027727
10407921	-2.20783	6.73979e-05	Vdac3	NM_011696
10427471	17.3711	6.76855e-05	Osmr	NM_011019
10579307	-1.81409	6.78677e-05	2810422J05Rik	BC048938
10540785	-1.56128	6.79533e-05	6720456B07Rik	BC010582
10385533	48.9052	6.79537e-05	Tgtp	NM_011579
10374455	-1.66992	6.79657e-05	Spred2	NM_033523
10483631	-1.24928	6.88152e-05	---	ENSMUST00000121450
10353934	-1.62026	6.88168e-05	Actr1b	NM_146107
10429520	42.2154	6.95307e-05	Ly6d	NM_010742
10561343	-2.084	7.00386e-05	---	ENSMUST00000118212
10564938	1.41961	7.06228e-05	Fes	NM_010194
10353545	-2.33039	7.07426e-05	1110058L19Rik	BC028981
10568001	-13.5317	7.12134e-05	Sult1a1	NM_133670
10530563	-1.95455	7.1306e-05	Fryl	NM_028194
10414651	2.61142	7.17497e-05	G630016D24Rik	BC147689
10524941	-2.17811	7.17894e-05	Fbxo21	NM_145564
10489204	23.7815	7.27683e-05	Tgm2	NM_009373
10367337	-1.39054	7.30497e-05	Rnf41	NM_026259
10529375	-2.03189	7.42131e-05	Mxd4	NM_010753
10399671	-1.91018	7.4595e-05	---	ENSMUST00000085626
10542892	-1.32825	7.5171e-05	Nacc1	NM_025788
10537911	-2.1307	7.52984e-05	Zfp398	NM_027477
10357345	4.51106	7.58363e-05	E030049G20Rik	NM_172484
10406736	1.8523	7.6257e-05	F2rl2	NM_010170
10363000	-1.82879	7.62772e-05	Gpx4	AF045768
10446402	1.30704	7.64813e-05	Ppp4r1	NM_146081
10453272	-2.68668	7.6565e-05	Zfp36l2	NM_001001806
10394833	-1.60866	7.67017e-05	2410018L13Rik	BC063063
10391625	-1.49036	7.71764e-05	Ubtf	NM_011551
10572663	-1.54599	7.74766e-05	Pgls	NM_025396
10430058	-1.32119	7.7692e-05	Cyhr1	NM_019396
10530615	-1.90983	7.78273e-05	Ociad2	NM_026950
10494978	2.21927	7.85203e-05	Ptpn22	NM_008979
10577858	-1.89943	7.95998e-05	Bag4	NM_026121
10468037	-2.40105	7.9657e-05	---	ENSMUST00000076452
10496475	-2.84241	8.1703e-05	Adh5	NM_007410
10555460	-2.2204	8.18495e-05	Stard10	NM_019990
10508465	3.22157	8.24194e-05	Marcksl1	NM_010807
10581664	2.33864	8.26059e-05	Il34	NM_029646
10581266	-9.17209	8.27483e-05	Tppp3	NM_026481
10501229	-5.74022	8.29738e-05	Gstm1	NM_010358
10517655	4.33824	8.44709e-05	Pla2g5	NM_011110
10385325	-1.8225	8.61966e-05	Pttg1	NM_013917
10588132	-3.30532	8.72147e-05	A4gnt	NM_001077424
10450808	5.3434	8.76439e-05	Trim40	NM_001033235
10568017	-1.92245	8.78873e-05	Giyd2	NM_029420
10479550	-2.40551	8.85721e-05	2700038C09Rik	BC058516
10517744	2.07471	8.8579e-05	Arhgef10l	NM_172415
10411395	-3.26124	8.87411e-05	Rgnef	NM_012026
10489723	-1.73618	8.93957e-05	Prkcbp1	NM_027230
10348537	-3.81656	8.9515e-05	Ramp1	NM_016894
10516266	3.46292	9.00325e-05	Zc3h12a	NM_153159
10545917	-1.31706	9.08881e-05	Pcbp1	NM_011865
10541895	2.71217	9.10077e-05	Tnfrsf1a	NM_011609
10596960	1.31898	9.14675e-05	Trex1	NM_001012236
10464572	-1.24793	9.2374e-05	Ndufv1	NM_133666
10361358	-4.87113	9.36569e-05	Rgs17	NM_019958
10450501	12.4659	9.37676e-05	Tnf	NM_013693
10467887	-9.17121	9.39019e-05	Cpn1	NM_030703
10360377	10.7245	9.4254e-05	AI607873	BC150711
10413086	-2.29978	9.42592e-05	Adk	NM_134079
10557481	-2.64305	9.44674e-05	Ypel3	NM_026875
10385500	4.27953	9.45281e-05	Irgm1	NM_008326
10594758	-1.41878	9.52047e-05	Gcnt3	NM_028087
10372583	-1.55554	9.55564e-05	Rab3ip	NM_001003950
10349694	-4.52852	9.56887e-05	Pm20d1	NM_178079
10580635	-28.6034	9.57728e-05	Ces3	NM_053200
10540273	-1.50342	9.68201e-05	Ube2v2	BC094903
10551531	-7.73342	9.77631e-05	Sycn	NM_026716
10502565	6.4526	9.8139e-05	Clca2	NM_030601
10364675	-1.80956	9.89241e-05	Gpx4	NM_008162
10474919	2.99659	9.93022e-05	OTTMUSG00000015762	NM_001039223
10592734	-1.64332	9.93725e-05	Cbl	NM_007619
10469906	-1.527	9.98299e-05	Nelf	NM_001039386
10436951	-2.14714	0.000100185	1190017O12Rik	NM_138743
10494428	-1.86821	0.000100346	Txnip	NM_001009935
10547916	-2.82322	0.000101471	Ptms	NM_026988
10581036	-1.50854	0.000101653	Tk2	NM_021028
10385504	5.15311	0.000102771	EG432555	NM_001024230
10472860	-3.43898	0.000103089	Rapgef4	NM_019688
10555293	-2.97417	0.00010309	2610209A20Rik	BC115472
10574163	9.49457	0.000103649	AI451557	ENSMUST00000098489
10455483	1.88144	0.000106492	Ythdc2	BC138263
10437195	1.64553	0.000106537	Igsf5	NM_028078
10608719	2.89203	0.000106564	---	NM_001008233.1
10512606	-1.76621	0.000106614	Hint2	NM_026871
10445112	36.4531	0.000106904	Ubd	NM_023137
10591806	-2.26601	0.00010736	rp9	NM_018739
10593356	-1.27235	0.000107837	Sdhd	NM_025848
10568997	-1.67833	0.000109824	Sirt3	NM_022433
10430593	-1.74157	0.000109844	Josd1	NM_028792
10446763	-2.50927	0.000110774	Lbh	NM_029999
10522530	-4.53465	0.000111608	Kit	NM_001122733
10430319	-2.35425	0.000112717	Tst	NM_009437
10531994	22.6443	0.000113828	Mpa2l	NM_194336
10495794	-1.94103	0.000115004	Pde5a	NM_153422
10420483	3.59309	0.000116328	Phf11	NM_172603
10583817	-1.70661	0.000116628	Pigyl	NM_001082532
10452815	6.31642	0.000116694	Xdh	NM_011723
10557058	-2.1289	0.000116866	Polr3e	ENSMUST00000098072
10450103	-2.3432	0.000117528	H2-Ke6	NM_013543
10515385	-1.96023	0.000117579	Urod	NM_009478
10487382	-1.3984	0.00011822	Fahd2a	NM_029629
10506031	-1.86513	0.000119328	Nfia	NM_010905
10357220	-1.81457	0.00011988	Tmem177	NM_175106
10473281	2.05845	0.000120004	Itgav	NM_008402
10564500	-1.4514	0.0001201	---	GENSCAN00000025822
10420372	-2.04246	0.000120145	Cryl1	NM_030004
10496110	-2.78676	0.000120751	Papss1	NM_011863
10492864	-1.48947	0.00012098	Sh3d19	NM_001082414
10580678	-33.0519	0.000121319	Ces1	NM_021456
10574812	-1.4501	0.000121424	Ctcf	NM_181322
10380524	2.50992	0.000122226	Slc35b1	NM_016752
10535080	-1.66175	0.000122819	Cox19	NM_197980
10371482	1.75279	0.000123004	Hsp90b1	NM_011631
10492300	-7.57792	0.000123811	Aadac	NM_023383
10555510	-3.6073	0.00012504	Pde2a	NM_001008548
10577340	-15.8026	0.000125217	Defb37	NM_181683
10449071	-1.77156	0.000125754	Rhot2	NM_145999
10499854	-1.43761	0.000126451	S100a1	NM_011309
10555389	-1.69564	0.000126636	Ucp2	NM_011671
10400405	2.71532	0.000127588	Nfkbia	NM_010907
10519527	-4.50154	0.00012807	Abcb1a	NM_011076
10603328	-1.35087	0.000130276	Ccdc22	NM_138603
10598612	-10.4249	0.000130933	Otc	NM_008769
10556169	-1.63962	0.000131031	Eif3f	NM_025344
10516576	-1.40887	0.000131276	Rbbp4	NM_009030
10388488	-1.47399	0.000131741	Fam101b	ENSMUST00000021207
10502058	-2.54141	0.000132312	BC002199	NM_145964
10552622	-1.82493	0.000132443	2410002F23Rik	BC059896
10346843	-4.40706	0.000132491	Nrp2	NM_001077403
10442914	-2.67373	0.000132773	0610011F06Rik	NM_026686
10551347	-1.84402	0.000133298	Blvrb	NM_144923
10373407	1.26364	0.000134847	Mbc2	NM_011843
10469637	-5.72493	0.000134961	Myo3a	NM_148413
10494551	-2.54979	0.000134973	Acp6	NM_019800
10362511	-6.27033	0.000134994	EG667824	XR_032112
10385526	4.92137	0.000135492	9930111J21Rik	NM_173434
10429568	41.5164	0.00013638	Ly6c1	NM_010741
10409567	1.45991	0.000137373	Tifab	NM_145976
10379030	-1.30808	0.000137685	BC017647	NM_145430
10577910	-1.78343	0.000138242	Fnta	NM_008033
10424670	34.3056	0.000138354	Hemt1	NM_010416
10509204	-2.80132	0.000140474	Tcea3	NM_011542
10394778	-1.82591	0.000141851	Hpcal1	NM_016677
10516735	2.86452	0.000142261	Tinagl1	NM_023476
10450800	12.4444	0.000142584	Trim15	NM_001024134
10397476	-3.04435	0.000143008	2310044G17Rik	BC026384
10608680	1.94557	0.000143092	---	NM_010395.5
10549748	-1.56556	0.00014348	Zfp524	NM_025324
10567299	-1.40762	0.000143746	Itpripl2	NM_001033380
10582330	-1.96713	0.00014389	Rnf166	NM_001033142
10481240	-1.89227	0.000144892	Brd3	NM_001113574
10396511	-2.78325	0.000146068	Syne2	NM_001005510
10376324	21.7314	0.000146553	OTTMUSG00000005723	NM_001135115
10465683	-1.3274	0.000146874	Rab11b	NM_008997
10408049	-1.65206	0.000147247	Zfp192	NM_139141
10598389	-1.73575	0.000147908	Wdr45	NM_172372
10417065	-3.28305	0.000148239	Rap2a	NM_029519
10452257	-2.34178	0.000148556	Slc25a23	NM_025877
10468639	-1.80926	0.000149749	Dclre1a	NM_018831
10365136	-1.833	0.000150037	Aes	NM_010347
10476702	1.63609	0.000151859	Sec23b	NM_019787
10350473	-8.19992	0.000152636	B3galt2	NM_020025
10487994	-1.87718	0.0001527	Fermt1	NM_198029
10521111	-4.50009	0.000154069	Fgfr3	NM_008010
10519324	-2.18832	0.000154544	Cdk6	NM_009873
10410995	-2.32191	0.000155204	Rasgrf2	NM_009027
10516943	-1.45115	0.000155823	Atpif1	NM_007512
10595914	-3.74353	0.000157323	Gm1123	NM_001080776
10382228	-2.07737	0.000158244	Axin2	NM_015732
10350753	-2.97955	0.000159832	Glul	NM_008131
10520392	-8.03077	0.000160012	Rnf32	NM_021470
10563570	-2.98181	0.000161561	Tph1	NM_001136084
10346348	3.24496	0.000161614	2810022L02Rik	BC021879
10533213	4.6402	0.000161916	Oas3	NM_145226
10602592	-2.02286	0.000162139	Hsd17b10	NM_016763
10551872	1.55323	0.000162655	AI428936	NM_153577
10351873	3.75915	0.000162937	Pyhin1	NM_175026
10357122	-1.49686	0.000164311	---	GENSCAN00000037797
10483000	3.018	0.000164768	Itgb6	NM_021359
10408487	-1.20591	0.000164769	Uqcrfs1	NM_025710
10579199	-1.44203	0.000165224	Slc25a42	NM_001007570
10356848	-1.74297	0.000165407	Thap4	NM_025920
10422707	-1.96262	0.000166259	Prkaa1	NM_001013367
10588678	-1.85496	0.000167459	Tusc2	NM_019742
10439268	2.70427	0.000168059	Dtx3l	NM_001013371
10462613	38.9364	0.00016826	Ifit2	NM_008332
10599576	-2.33438	0.000168879	2700038C09Rik	BC100439
10502951	-2.15001	0.000170415	Acadm	NM_007382
10374464	-1.68241	0.000170795	Spred2	BC040462
10385032	-1.79693	0.000171712	---	ENSMUST00000121601
10584712	2.36773	0.000172905	Hyou1	NM_021395
10385507	9.30235	0.000173497	---	GENSCAN00000006654
10390299	-2.81395	0.000174579	Pnpo	NM_134021
10530560	-1.42545	0.000175278	Slain2	BC019454
10422280	2.56445	0.000175284	Abcc4	NM_001033336
10545038	3.33901	0.000175819	V1rc22	NM_134177
10448055	-1.56334	0.000176161	Pdcd2	NM_008799
10492426	-4.71082	0.00017642	Acsf2	BC018371
10566254	-12.6703	0.000177316	Hbb-b1	NM_008220
10502816	-1.79232	0.000177592	Gipc2	NM_016867
10375515	7.63578	0.00017844	Ifi47	NM_008330
10550076	-1.76956	0.000178693	Trim28	NM_011588
10442445	-2.30023	0.000178767	Dci	NM_010023
10571696	1.40887	0.00017878	Casp3	NM_009810
10402063	-3.54568	0.000178896	Foxn3	BC029185
10522060	-2.49876	0.000179948	Fam114a1	NM_026667
10382328	-2.27171	0.000180057	Sox9	NM_011448
10590298	-1.45444	0.000180528	Eif1b	NM_026892
10586844	1.99903	0.000181803	Adam10	NM_007399
10556005	-1.58456	0.000183239	Ilk	NM_010562
10430647	1.92973	0.000183553	---	ENSMUST00000100428
10605919	-1.64975	0.000184048	Pja1	NM_001083110
10439063	-1.34226	0.000184608	Fbxo45	NM_173439
10511175	-1.2551	0.000184903	Aurkaip1	NM_025338
10440993	-1.6306	0.000185415	Rcan1	NM_001081549
10519857	3.25347	0.000185848	Hgf	NM_010427
10417510	-4.23633	0.000186398	ENSMUSG00000058570	ENSMUST00000090634
10414537	-2.44992	0.000186579	Ang	NM_007447
10451421	-1.88256	0.00018702	Klhdc3	NM_027910
10433633	-1.57008	0.000187951	Mkl2	NM_181860
10393166	-2.37732	0.000188119	St6galnac2	NM_009180
10420811	-1.68634	0.000189323	Msra	NM_026322
10570131	-1.38598	0.00019052	Ing1	NM_011919
10593483	-1.91105	0.000190858	Fdx1	NM_007996
10456699	-2.56761	0.000190912	Acaa2	NM_177470
10530201	-3.28349	0.000192187	Ugdh	NM_009466
10560181	-1.63914	0.00019382	Gltscr2	NM_133831
10390907	1.35305	0.000193882	OTTMUSG00000004964	NM_001085526
10580169	-1.24618	0.000193975	Ccdc130	NM_026350
10371176	-1.40363	0.00019414	Nfic	NM_008688
10426891	-3.29562	0.000200888	Mettl7a1	NM_027334
10554693	-2.27537	0.000201	Stard5	NM_023377
10475350	-1.70109	0.000202629	Serf2	NM_011354
10479996	-1.26461	0.000202763	Atp5c1	NM_020615
10423030	-3.05468	0.000202894	Prlr	NM_011169
10458046	-15.365	0.000203987	D0H4S114	NM_053078
10502205	-2.76427	0.00020493	Hadh	NM_008212
10532926	-2.11396	0.000206384	Acads	NM_007383
10440977	-1.25158	0.000207119	Atp5o	NM_138597
10579925	-3.7027	0.000207412	Gab1	NM_021356
10608650	1.91025	0.00020797	---	NM_010399.2
10479047	-4.58219	0.000208993	Pck1	NM_011044
10594377	-1.76816	0.000209137	2300009A05Rik	BC116242
10488156	-1.45753	0.000209532	Kif16b	NM_001081133
10468980	-4.46296	0.000210265	Fam107b	BC021353
10416657	-1.57626	0.000211601	Elf1	NM_007920
10494153	-1.73214	0.000212871	Vps72	NM_009336
10523845	-3.15496	0.000213886	Abhd7	NM_001001804
10551836	-1.65035	0.000215051	Cox7a1	NM_009944
10500570	-10.3655	0.000217261	Hao3	NM_019545
10409352	-1.35796	0.000218998	Rnf44	NM_134064
10523579	-4.82684	0.000219983	Arhgap24	NM_029270
10491915	1.29129	0.000220534	Ccrn4l	NM_009834
10461844	1.46737	0.000223273	Gnaq	NM_008139
10512129	2.34292	0.000224293	B4galt1	NM_022305
10557793	-1.4807	0.000224387	Stx4a	NM_009294
10470547	-1.68293	0.000225135	Mrps2	NM_080452
10539159	-1.57172	0.000226435	Suclg1	NM_019879
10356577	-1.47026	0.000227065	Ilkap	NM_023343
10457022	-1.82366	0.00022858	Mbp	NM_010777
10417167	-2.47005	0.000228785	Clybl	NM_029556
10350758	-3.29949	0.000229317	A930039A15Rik	AK080751
10588936	-1.41641	0.00022961	Ccdc71	NM_133744
10571048	-1.6947	0.000229931	Lsm1	NM_026032
10572647	-1.91869	0.000231097	Slc27a1	NM_011977
10500555	-4.56952	0.000231598	Hsd3b3	NM_001012306
10390032	-4.68605	0.000231993	Acsf2	NM_153807
10347417	-1.83885	0.000233285	Bcs1l	NM_025784
10495967	5.19978	0.000234786	Tifa	NM_145133
10572928	-4.82194	0.000236754	Rasd2	NM_029182
10394699	1.51703	0.000236963	Rock2	NM_009072
10419532	-2.12429	0.000237043	Osgep	NM_133676
10465336	-2.03416	0.000237673	Mrpl49	NM_026246
10503584	-1.54149	0.000238111	Coq3	NM_172687
10536216	-3.98353	0.000238994	Gng11	NM_025331
10490246	-1.70432	0.000240414	OTTMUSG00000016327	BC079554
10538751	-2.13502	0.000241593	Atoh1	NM_007500
10509838	-2.12864	0.000241954	Padi2	NM_008812
10521678	2.98888	0.000242907	Cd38	NM_007646
10466624	-3.27507	0.000243854	Aldh1a7	NM_011921
10579799	4.01062	0.000245599	Tmem184c	NM_145599
10550956	-1.77071	0.000248093	Ethe1	NM_023154
10508883	-1.53859	0.000249452	1810019J16Rik	NM_001083916
10536931	-2.36765	0.000249672	Ahcyl2	NM_021414
10524124	-1.61935	0.000250383	Golga3	NM_008146
10565709	-24.2677	0.000251398	B3gnt6	NM_001081167
10474836	-1.703	0.000252021	Ivd	NM_019826
10516956	10.6262	0.000253113	Smpdl3b	NM_133888
10571815	1.26384	0.000253502	Gpm6a	NM_153581
10408348	-1.45488	0.000253551	Mrs2	NM_001013389
10582231	-2.20604	0.000255914	Fbxo31	NM_133765
10596575	2.20028	0.00025605	Armet	NM_029103
10495896	1.46012	0.000256109	Camk2d	NM_001025439
10512919	-4.3103	0.000256229	Grin3a	NM_001033351
10401172	-1.40866	0.000256475	Vti1b	NM_016800
10531051	-2.33687	0.000257253	Ugt2b36	NM_001029867
10415021	-1.42154	0.000258948	Abhd4	NM_134076
10417676	-1.85892	0.000259043	Thoc7	NM_025435
10420237	-1.35105	0.000259068	EG545056	NR_002889
10401958	-1.77577	0.00026052	Naca	U22151
10368030	-1.77646	0.000261089	Heca	NM_001033432
10580202	-1.59069	0.000262753	Dand5	NM_201227
10348829	-2.41367	0.000263062	Farp2	NM_145519
10566258	-18.5762	0.000263292	Hbb-b2	AB364478
10530287	-1.74573	0.000265584	Apbb2	NM_009686
10502638	-1.41438	0.000266033	Clca5	NM_178697
10400321	-1.92847	0.000266185	1110002B05Rik	NM_134054
10546855	-3.1222	0.000266658	Srgap3	NM_080448
10382610	-1.4346	0.000267236	Tsen54	NM_029557
10526055	-1.62277	0.000267576	Gbas	NM_008095
10420198	5.59919	0.000268142	Ripk3	NM_019955
10554166	1.47883	0.0002684	Akap13	NM_029332
10458044	-2.07346	0.000269316	---	GENSCAN00000039353
10472538	3.11394	0.000269744	Dhrs9	NM_175512
10421046	1.56578	0.000270362	Dock5	NM_177780
10488687	-1.95435	0.00027073	Pdrg1	NM_178939
10345616	-1.84862	0.000271634	Lipt1	NM_001037918
10455801	-1.83125	0.000271709	Phax	NM_019996
10523156	19.5771	0.000271776	Cxcl2	NM_009140
10489107	3.25455	0.000272637	Samhd1	NM_018851
10383109	2.66395	0.000272921	Card14	NM_130886
10460582	-1.54961	0.000274476	AI837181	NM_134149
10594835	-1.53307	0.000274811	Grinl1a	NM_178602
10453939	-2.2232	0.000275942	Lama3	X84014
10522973	-1.32321	0.000277781	Utp3	NM_023054
10354897	-2.36132	0.000277923	Trak2	NM_172406
10532019	4.28905	0.000279572	EG634650	NM_001039647
10497920	1.58657	0.000279891	Ankrd50	NM_001033198
10510473	-1.61175	0.000280658	Ctnnbip1	NM_023465
10393814	-1.74983	0.000281189	BC003940	NM_001033231
10572757	-1.28635	0.000282993	Rab8a	NM_023126
10530215	-1.93793	0.000283481	1110003E01Rik	BC009097
10576101	-1.25221	0.000284647	Zc3h18	NM_001029993
10464583	-1.81256	0.00028846	Gstp1	NM_013541
10560315	-1.40423	0.000288626	Ppp5c	NM_011155
10559185	1.72368	0.000290773	Syt8	NM_018802
10430956	-1.52992	0.000291557	Cyb5r3	NM_029787
10540897	-2.22106	0.000291859	Pparg	NM_001127330
10436369	-3.45813	0.000293394	Filip1l	EU623548
10363403	-1.7872	0.000294417	Ascc1	NM_026937
10586306	-3.24528	0.000295378	Igdcc4	NM_020043
10574308	1.23715	0.000295582	Katnb1	NM_028805
10383210	2.97254	3.76835e-05	---	ENSMUST00000093902
10577356	1.45049	0.000298942	---	ENSMUST00000119160
10430596	-2.36857	0.000299021	Unc84b	NM_194342
10475414	1.87721	0.000299079	B2m	NM_009735
10582811	-1.848	0.000299157	Irf2bp2	BC038062
10356262	2.39555	0.000299496	EG665378	NM_001081746
10505705	-2.3934	0.000300523	Sh3gl2	NM_019535
10439762	-2.27794	0.000300872	Ahcy	BC108367
10424833	-1.66943	0.000300975	Maf1	NM_026859
10388902	2.31555	0.000302478	Lgals9	NM_010708
10530851	-1.93959	0.000302548	Mtch2	AF176009
10488816	-2.25625	0.000302825	Ahcy	NM_016661
10573008	-1.49505	0.000303012	Zfp827	NM_178267
10416653	-2.52167	0.000303267	Kbtbd7	NM_001024135
10509858	-1.2179	0.000303284	Sdhb	NM_023374
10374236	10.9717	0.000307732	Upp1	NM_009477
10405619	-1.28112	0.000308742	5133401N09Rik	NM_198004
10474809	-2.12581	0.000309929	1810007E14Rik	BC031454
10580191	-2.07562	0.000310207	Nfix	NM_001081981
10473737	-2.02185	0.000310762	Mtch2	NM_019758
10488879	-1.61831	0.000311276	Gss	NM_008180
10464240	-1.47955	0.000312025	Trub1	NM_028115
10529671	1.35105	0.000314589	Slc2a9	NM_001102414
10594277	-1.8758	0.000314787	Paqr5	NM_028748
10494351	-1.57253	0.000314986	Mtmr11	NM_181409
10525195	-2.03041	0.000315824	---	ENSMUST00000119892
10483228	-1.75654	0.00031616	Scn3a	NM_018732
10537722	-1.3455	0.000316672	Tmem139	NM_175408
10460317	1.50944	0.00031773	Pitpnm1	NM_008851
10429564	3.15196	0.000318638	Ly6a	NM_010738
10578986	-2.64157	0.000319002	Psd3	NM_030263
10492330	-2.26622	0.000320519	P2ry1	NM_008772
10606619	-1.92596	0.000322274	Sytl4	NM_013757
10444312	2.07592	0.000322506	Btnl2	NM_079835
10512774	1.52639	0.000323492	Coro2a	NM_178893
10476314	-4.32027	0.000323972	Prnp	NM_011170
10446013	-1.69204	0.000324191	Mpnd	NM_026530
10592655	-1.49448	0.000325821	Arhgef12	NM_027144
10531529	-1.50769	0.000326751	Cnot6l	NM_178854
10532504	-2.92324	0.000327216	Hscb	NM_153571
10389005	-1.58025	0.000327453	1110002N22Rik	NM_183275
10494565	-4.86312	0.000328744	Fmo5	NM_010232
10592763	1.93508	0.000330258	Nlrx1	NM_178420
10472162	1.70364	0.000333767	Gpd2	NM_010274
10428814	-3.8688	0.000335142	Anxa13	NM_027211
10574498	-4.26273	0.000338041	Ces6	NM_133960
10485395	-2.76086	0.000339784	Trim44	NM_020267
10465388	-1.85108	0.00034112	Arl2	NM_019722
10482177	-2.59063	0.000341255	Strbp	AY380798
10506591	-1.67922	0.000341588	Pars2	NM_172272
10488482	-2.86911	0.000342265	Acss1	NM_080575
10439612	-3.36179	0.000342409	Boc	NM_172506
10429534	53.2232	0.00034493	Gml	AJ242831
10389674	-1.85796	0.000346043	Dynll2	NM_026556
10566583	-3.35938	0.000346238	EG668139	AK172683
10484809	1.34481	0.000347432	Olfr1231	NM_146454
10405853	-1.9404	0.000348795	Zfp369	NM_178364
10349773	-1.22203	0.000349257	Klhdc8a	NM_144810
10517425	-1.49372	0.000350181	Lypla2	NM_011942
10363860	-11.4697	0.000351545	Slc16a9	NM_025807
10573515	-1.32287	0.000351822	2310036O22Rik	BC029622
10427241	-1.94136	0.000352509	Pcbp2	NM_001103165
10465209	-1.34826	0.000352994	Mtvr2	NM_181452
10563220	-3.00593	0.00035517	Ppfia3	NM_029741
10519234	-1.4021	0.000356249	B3galt6	NM_080445
10538636	1.47491	0.000356829	V1rc2	NM_053232
10367091	-1.73403	0.000356853	Naca	NM_001113199
10518841	-1.83789	0.000357158	Thap3	NM_175152
10603453	-1.23378	0.000358797	Wdr13	NM_026137
10452202	-3.44832	0.000359535	Acer1	NM_175731
10380129	-1.55621	0.000361253	Supt4h1	NM_009296
10385918	1.80159	0.000361321	Il3	NM_010556
10351588	1.54069	0.000361699	Pvrl4	NM_027893
10459153	-1.72588	0.000362842	Cdx1	NM_009880
10440091	-5.65381	0.000362934	Col8a1	NM_007739
10518570	1.5068	0.0003634	Pgd	NM_001081274
10435832	-2.02227	0.000363748	Gm608	NM_001029889
10451818	-5.12586	0.000364116	Sult1c2	NM_026935
10442098	2.01258	0.000364744	Fpr3	NM_008042
10363622	-2.29658	0.000366349	3110049J23Rik	NM_026085
10424347	-2.70691	0.00036701	EG665565	XM_001475049
10571907	-4.20407	0.000368047	Mfap3l	NM_027756
10362896	-2.80269	0.00036905	Cd24a	NM_009846
10415693	-4.25571	0.000369594	Shisa2	NM_145463
10427049	-1.26333	0.000370706	6030408B16Rik	ENSMUST00000071328
10582295	-1.72262	0.000371161	---	M10624
10515974	-1.58049	0.000372214	Nfyc	NM_008692
10465379	-1.6147	0.000372901	Snx15	NM_026912
10387757	-1.62358	0.00037348	Rai12	NM_018740
10444079	-1.2896	0.000376635	Rgl2	NM_009059
10562360	-1.34984	0.000376804	Gpi1	NM_008155
10509947	-2.63689	0.00037694	Arhgef19	NM_172520
10463016	-3.88247	0.000377759	Cyp2c65	NM_028191
10380712	-1.67171	0.000378335	Atad4	NM_146026
10397507	-2.19304	0.000379123	Gstz1	NM_010363
10368144	2.6702	0.000379287	Tnfaip3	NM_009397
10354777	-1.86195	0.000379332	Satb2	NM_139146
10377372	-3.33071	0.000380224	Slc25a35	NM_028048
10425078	-3.1121	0.000380261	Mpst	NM_138670
10509023	-1.51606	0.00038105	Syf2	NM_026780
10361926	-1.91656	0.000381438	Map3k5	NM_008580
10556426	-1.5663	0.000383213	Parva	NM_020606
10493831	221.496	0.000383244	S100a8	NM_013650
10525942	-3.2994	0.000383486	Glt1d1	NM_177005
10401900	1.50767	0.000384539	Sel1l	NM_001039089
10581650	1.90447	0.000385087	Chst4	NM_011998
10376326	7.36906	0.000385474	Iigp2	NM_019440
10397882	-2.34719	0.000386007	Chga	NM_007693
10349968	1.77098	0.000386515	Chi3l1	NM_007695
10553413	-1.47537	0.000386935	Prmt3	NM_133740
10375265	1.91825	0.000387088	Atp10b	NM_176999
10417183	-2.30601	0.000387163	Pcca	NM_144844
10572880	-1.67405	0.000387846	Tom1	NM_011622
10486396	2.05573	0.000391022	Ehd4	NM_133838
10424126	-2.21053	0.000395372	Depdc6	NM_001037937
10529239	-1.59105	0.000395839	Pisd	NM_177298
10585932	1.33386	0.000395896	Pkm2	NM_011099
10511560	-1.32978	0.000396148	Rbm35a	NM_194055
10469289	1.96104	0.000396413	Il15ra	NM_008358
10475448	7.84771	0.000398004	Duoxa2	NM_025777
10430190	3.16544	0.000399933	Apol10b	NM_177820
10416835	-1.69421	0.000400739	Rpl17	NM_001002239
10585284	-1.69661	0.000402453	EG668070	XR_034563
10355050	2.00305	0.000403596	Raph1	NM_001045513
10503917	-1.2107	0.000403616	Akirin2	NM_001007589
10434675	1.70351	0.000403889	Dnajb11	NM_026400
10464825	-1.70179	0.000405968	Ccs	NM_016892
10500559	-2.84851	0.000406241	Hsd3b6	NM_013821
10589723	-1.3959	0.000408518	Lrrfip2	NM_027742
10520950	-1.85703	0.000408669	Pdlim1	NM_016861
10427199	-1.78546	0.000409952	Pfdn5	NM_027044
10358210	-1.63757	0.000411562	Nr5a2	NM_030676
10379636	2.89543	0.000412068	Slfn4	NM_011410
10452633	-2.36848	0.000413513	Tgif1	NM_009372
10380289	-3.87997	0.000413758	Mmd	NM_026178
10436783	-1.49289	0.000414427	Sod1	NM_011434
10439239	2.01865	0.000414452	Dirc2	NM_153550
10576795	-1.81589	0.000414555	---	ENSMUST00000083214
10373367	-2.14492	0.00041507	Coq10a	NM_001081040
10529156	-1.34771	0.000417549	Ift172	NM_026298
10415513	1.20209	0.000418481	Mphosph8	NM_023773
10474725	-1.8621	0.000419332	Eif2ak4	NM_013719
10344713	-2.23827	0.000420758	Ahcy	L32836
10399941	-1.38495	0.000421377	---	ENSMUST00000083711
10555303	-2.25866	0.000421555	Pgm2l1	NM_027629
10498978	-3.14561	0.000422381	Lrat	NM_023624
10391831	-1.51467	0.000422478	Dcakd	NM_026551
10505299	-1.44865	0.000423115	Bspry	NM_138653
10495820	-7.7408	0.000424476	Fabp2	NM_007980
10541644	1.36819	0.000424604	Cd163	NM_053094
10369806	-4.41306	0.000424608	1700040L02Rik	BC087900
10508115	1.78093	0.000425194	Stk40	NM_028800
10368970	7.24987	0.000426136	Prdm1	NM_007548
10424411	-1.85579	0.000427866	Tsg101	BC085308
10485361	-2.60547	0.000428334	B230118H07Rik	BC025075
10594519	3.53808	0.000428424	Ostb	NM_178933
10380384	-2.10726	0.000428429	Ankrd40	NM_027799
10573626	-3.62097	0.000429139	Gpt2	NM_173866
10498659	-8.91232	0.000429643	2010204N08Rik	NM_001081137
10524034	-1.2322	0.000430828	Idua	NM_008325
10422227	-1.26413	0.000432561	Spry2	NM_011897
10576569	-2.36579	0.000434078	BC021891	NM_145608
10585599	-1.85431	0.000434493	Imp3	NM_133976
10552613	-3.26156	0.000434688	Klk1b4	NM_010915
10481457	-1.21116	0.000435488	Sh3glb2	NM_139302
10419198	3.10282	0.000435559	Ero1l	NM_015774
10494460	-1.67306	0.00043589	Pex11b	NM_011069
10545697	-1.78317	0.000437247	Dguok	NM_013764
10396358	-1.44197	0.000437733	Ppm1a	NM_008910
10481577	-1.58139	0.000437913	Uck1	NM_011675
10572130	-8.20195	0.000438669	Lpl	NM_008509
10434934	-1.56482	0.000438838	Bdh1	NM_175177
10457223	-1.69432	0.000439069	---	ENSMUST00000096485
10410332	-1.65678	0.000439946	Zfp58	NM_001007575
10512901	-2.1509	0.000440951	Mrpl50	NM_178603
10357249	-1.9728	0.000441103	Steap3	NM_001085409
10591960	-1.45312	0.000442424	Vps26b	NM_178027
10493758	-1.42726	0.000442739	Gatad2b	NM_139304
10580365	-1.56822	0.000447127	4921524J17Rik	BC040087
10432601	-1.56706	0.000447548	Tcfcp2	NM_033476
10382028	-1.22357	0.000447667	Map3k3	NM_011947
10441610	-1.70964	0.000449352	Rshl2a	NM_025789
10526514	-2.53924	0.000450325	Cldn15	NM_021719
10579958	-2.93584	0.000452023	Il15	NM_008357
10581499	-1.77093	0.000452607	5830457O10Rik	NM_145412
10447038	-1.93306	0.000453231	1110001A16Rik	ENSMUST00000063817
10504606	-1.75606	0.000454029	Aldh1b1	NM_028270
10510982	-1.39672	0.000454482	Pex10	NM_001042407
10559333	-2.35147	0.000454855	Shank2	ENSMUST00000105902
10580231	-1.61488	0.000457367	EG546080	XR_031475
10490150	6.62796	0.000457724	Zbp1	NM_021394
10406898	-1.41648	0.000458034	Taf9	NM_027592
10360382	13.4216	0.000458335	Ifi204	NM_008329
10534316	-1.27356	0.000458652	Eif4h	NM_033561
10373680	1.27983	0.000461105	Neurod4	NM_007501
10449363	-1.60812	0.000461161	Nudt3	NM_019837
10450025	-1.67462	0.000463126	March2	NM_145486
10372078	-1.51679	0.000465673	D10Ertd322e	NM_026065
10483299	1.29176	0.000466059	Scn1a	NM_018733
10438942	-1.43731	0.000466607	Tmem44	NM_172614
10518069	1.28601	0.000466972	Efhd2	NM_025994
10352344	1.25361	0.000469303	---	GENSCAN00000001532
10593927	-1.57977	0.000470321	Scamp5	NM_020270
10417053	-1.5004	0.000471917	Mbnl2	NM_175341
10460926	-1.35078	0.000472868	Sf1	NM_001110791
10557450	-1.62221	0.000473012	Bola2	NM_175103
10408168	-1.67499	0.000473425	Abt1	NM_013924
10503926	-1.97503	0.000475004	Rars2	NM_181406
10464586	-1.59097	0.000475123	Gstp2	NM_181796
10565486	-1.54289	0.00047847	Eed	NM_021876
10437384	-1.7868	0.000481442	Tcfap4	NM_031182
10394812	-1.85064	0.000482526	---	ENSMUST00000085670
10460057	-1.91611	0.000483361	Tshz1	NM_001081300
10394821	-1.46062	0.000483463	---	ENSMUST00000101548
10572693	1.60575	0.000484037	Jak3	NM_010589
10399457	-2.06712	0.00200434	Akr1b3	NM_009658
10535653	-1.6933	0.000485599	Zkscan14	NM_023322
10461369	1.51681	0.000488373	Ahnak	NM_009643
10554463	-1.86898	0.000488647	Hddc3	NM_026812
10416522	-4.09265	0.000492111	Tsc22d1	NM_207652
10376864	-1.20035	0.000492534	Ubb	NM_011664
10504582	-2.56284	0.000493012	1300002K09Rik	BC111889
10577412	-1.70386	0.000493256	6820431F20Rik	BC025151
10398085	-1.91047	0.00049335	Glrx5	NM_028419
10452316	19.227	0.000493557	C3	NM_009778
10507671	-2.24836	0.000493888	Guca2a	NM_008190
10438639	-2.60305	0.000495199	Dgkg	NM_138650
10380238	-1.47938	0.000495385	Mrps23	NM_024174
10526712	-5.71934	0.000495548	Azgp1	NM_013478
10552242	-1.7242	0.00049651	Rpl17	BC091759
10538459	-4.84171	0.00049706	Aqp1	NM_007472
10442341	-1.31782	0.000497239	Srrm2	NM_175229
10523275	-1.72557	0.000497829	LOC674636	XR_004671
10544788	-2.37089	0.000499645	Hoxa9	NM_010456
10440918	2.527	0.000500296	Tmem50b	NM_030018
10463462	-5.07738	0.000500936	Sfxn3	NM_053197
10502552	6.41855	0.000501066	Clca1	NM_009899
10465804	-1.2821	0.000501198	Polr2g	NM_026329
10517436	-1.71193	0.000502153	1110049F12Rik	NM_025411
10424750	-1.65067	0.000504115	Zfp707	NM_001081065
10373355	-1.9111	0.000504263	Spryd4	NM_025716
10374035	1.45076	0.0005052	Xbp1	NM_013842
10502823	-3.42677	0.000505642	Dnajb4	NM_025926
10509410	-2.80396	0.000508562	Rap1gap	NM_001081155
10542060	-2.923	0.000508993	---	ENSMUST00000039475
10481670	-1.33159	0.000511998	Cdk9	NM_130860
10563350	2.76355	0.000513725	Fut2	NM_018876
10550527	-1.83968	0.000514617	Irf2bp1	NM_178757
10542632	-2.41666	0.000515345	Iapp	NM_010491
10580219	1.69247	0.000516759	Calr	NM_007591
10347748	-2.84483	0.000517139	Acsl3	NM_028817
10493474	3.02044	0.000517875	Muc1	NM_013605
10500140	-3.47892	0.000518737	Anxa9	NM_001085383
10406499	-1.57724	0.000519015	EG667230	XM_001476653
10517213	1.58768	0.000522151	Cnksr1	NM_001081047
10474972	1.655	0.000522398	Chac1	NM_026929
10534909	2.88394	0.000522733	---	ENSMUST00000111362
10379615	17.0587	0.000522789	Slfn5	NM_183201
10550829	2.11849	0.000523179	V1rd18	NM_207618
10348943	2.39496	0.000525172	---	ENSMUST00000083987
10371356	-2.22686	0.000525222	Appl2	NM_145220
10360406	7.4455	0.000526464	Ifi205	NM_172648
10435514	1.89998	0.00052677	Ildr1	NM_134109
10501629	-2.19233	0.000527545	Cdc14a	NM_001080818
10492586	-2.01209	0.000529836	Arl14	BC104368
10434670	-1.32443	0.000530131	EG666421	XR_035704
10440698	1.30631	0.00053047	---	ENSMUST00000062005
10478692	-3.04439	0.000531894	Slc2a10	NM_130451
10563643	-1.7835	0.000534233	Tsg101	NM_021884
10554413	-1.66894	0.00053443	Ngrn	NM_031375
10479833	1.30606	0.000534724	Optn	NM_181848
10542981	1.53197	0.000535132	Gmfg	BC011488
10506050	-2.78407	0.000535856	Nfia	NM_001122952
10557585	-1.6342	0.000536969	Zfp553	NM_146201
10547200	-1.69764	0.00053751	---	GENSCAN00000022259
10481804	-1.62873	0.000538	Ralgps1	NM_175211
10586591	-1.99597	0.000538212	Car12	NM_178396
10568651	-1.32266	0.00053948	Dhx32	NM_133941
10362310	-1.22217	0.000539633	ENSMUSG00000064208 // ENSMUSG00000064208 // ENSMUSG00000064208 // ENSMUSG00000064208	ENSMUST00000077776
10384824	-1.37799	0.000541282	Ncrna00117	NM_026465
10459930	-1.77724	0.000541507	Ctdp1	NM_026295
10406026	-1.53414	0.000541929	Mrpl36	NM_053163
10362861	-2.26149	0.000543207	Scml4	NM_172938
10568225	-1.53733	0.000543928	Zfp768	NM_146202
10415095	-1.32845	0.000545643	1700123O20Rik	BC011283
10402585	3.53002	0.000545992	Wars	NM_011710
10528911	-1.30884	0.000547188	---	GENSCAN00000028844
10457780	-1.27633	0.000547201	Fam59a	NM_001033445
10452110	-1.59274	0.000549494	2410015M20Rik	BC056164
10380226	-1.67711	0.000549692	Cuedc1	NM_198013
10544779	-2.46597	0.000550102	Hoxa7	NM_010455
10550715	-1.31981	0.000550114	Trappc6a	NM_025960
10539143	-1.80049	0.000550963	Retsat	NM_026159
10561527	1.73902	0.00055361	Actn4	NM_021895
10384233	-1.60066	0.000554022	Tns3	NM_001083587
10486154	-1.95771	0.000555474	A430105I19Rik	NM_001001982
10435075	2.713	0.000556039	Tfrc	NM_011638
10519811	-5.5791	0.000557393	Speer8-ps1	NR_001584
10377927	-1.93798	0.00055825	Rnf167	NM_027445
10503911	-1.70882	0.000558617	Polr1d	NM_181730
10510254	-1.96208	0.000559336	Fv1	NM_010244
10420516	-1.66069	0.000559395	Cdadc1	NM_027986
10438098	2.17799	0.000561437	Sdf2l1	NM_022324
10508042	-1.87399	0.000562203	2310005N01Rik	BC108404
10561335	-2.11736	0.000562827	Prkcz	M94632
10496023	-1.7431	0.000563681	Casp6	NM_009811
10491279	-1.59825	0.000565786	Prkci	NM_008857
10515574	-3.15473	0.000567214	St3gal3	NM_009176
10460767	3.42538	0.000568036	Batf2	NM_028967
10575249	-1.28281	0.000569763	Txnl4b	NM_175646
10490632	1.37769	0.00057158	BC006779	NM_183162
10389229	-1.64904	0.000573425	Rpl9 // Rpl9 // Rpl9 // Rpl9	AF260271
10476569	-1.35598	0.000575422	2310003L22Rik	NM_027093
10536363	25.7846	0.000575976	Tac1	NM_009311
10373600	-2.70306	0.000576447	Mettl7b	NM_027853
10469035	-1.73756	0.000576766	Sephs1	NM_175400
10538590	6.40084	0.000577901	Herc5	ENSMUST00000031817
10368806	-1.48872	0.000578093	Smpd2	NM_009213
10605319	-1.26152	0.000579378	Ubl4	NM_145405
10405804	-1.63802	0.000581682	0610007P08Rik	NM_001013608
10444830	1.44279	0.000582221	H2-Q7	NM_010394
10530592	-1.93981	0.0005832	Fryl	NM_177136
10414175	-1.32501	0.000583869	---	ENSMUST00000086606
10439249	2.72052	0.000584707	Parp14	NM_001039530
10371904	-2.40928	0.000587336	EG667203	XR_034579
10437668	3.37453	0.000588323	Socs1	NM_009896
10387932	-1.25499	0.000590024	Pfn1	NM_011072
10480541	-1.49608	0.00059052	Ehmt1	NM_001012518
10450145	4.46421	0.00059169	Psmb9	NM_013585
10545192	-1.99211	0.000592042	Rprl1	NR_004434
10393047	-1.76482	0.000592635	Galk1	NM_016905
10585625	-1.48238	0.000593926	Sin3a	NM_011378
10442857	-1.23105	0.00059584	Narfl	NM_026238
10450694	1.97364	0.000595937	H2-T22	NM_010397
10515072	-2.01661	0.000597651	Rnf11	NM_013876
10408531	1.76131	0.000598082	Gmds	NM_146041
10528238	2.01459	0.000599938	Phtf2	NM_172992
10556616	2.00014	0.000601304	Tmc5	NM_001105252
10432281	-1.38484	0.000602248	Prkag1	NM_016781
10565627	-2.46534	0.000604639	Aqp11	NM_175105
10368227	-1.69096	0.000607066	---	ENSMUST00000121677
10349826	1.3865	0.000607185	ENSMUSG00000073566	ENSMUST00000097577
10608681	101.146	0.000608599	---	NM_001034859.1
10528227	-3.3997	0.000610362	Gnai1	NM_010305
10556280	-1.78267	0.000610453	Swap70	NM_009302
10603373	-1.67819	0.000611593	Pqbp1	NM_019478
10534921	-1.66599	0.000613723	Mepce	NM_144913
10383032	-1.88536	0.000614047	D230014K01Rik	NM_172573
10454840	-1.70201	0.00061539	ENSMUSG00000060500	XM_984294
10546661	-2.01297	0.000616027	Foxp1	NM_053202
10422028	-2.41172	0.00061673	Tbc1d4	NM_001081278
10546702	-1.44031	0.000616868	Tpt1	NM_009429
10497582	1.64807	0.000619787	E030011K20Rik	BC119391
10514049	-2.27725	0.000620019	Nfib	NM_001113209
10499045	-2.32238	0.000626303	Trim2	NM_030706
10510604	-1.30006	0.000630992	Dnajc11	NM_172704
10417734	-2.94225	0.000631348	Nr1d2	NM_011584
10545436	-1.91814	0.000633586	Elmod3	NM_144917
10452047	-2.85287	0.000634365	Ptprs	NM_011218
10360629	-1.59288	0.00063469	---	GENSCAN00000003843
10542677	1.4161	0.000636788	Etnk1	AK031560
10366293	-3.70975	0.000638546	Csrp2	NM_007792
10502575	4.0463	0.000640051	Clca4	NM_139148
10382701	-1.48514	0.000641491	Sap30bp	NM_020483
10503828	-1.63591	0.000645031	Lyrm2	NM_175364
10368527	-1.69326	0.000646003	Hint3	NM_025798
10554521	-3.25113	0.000646556	Pde8a	NM_008803
10417778	-1.52988	0.000647065	2700060E02Rik	NM_026528
10429674	-1.34803	0.000647583	Tsta3	NM_031201
10349821	-1.38339	0.000649249	Tmem81	NM_029025
10402715	-1.6731	0.000649458	Bag5	NM_027404
10432652	-7.77711	0.000649568	Ela1	NM_033612
10572527	-1.35591	0.000650187	EG665858	ENSMUST00000110075
10548585	-1.78055	0.000650373	Csda	NM_139117
10381049	-3.13948	0.0006526	Rapgefl1	NM_001080925
10528821	1.61059	0.00065486	ENSMUSG00000067698	NM_001134299
10383791	-1.32909	0.000656821	Slc35e4	NM_153142
10505224	-1.61411	0.00065808	Snx30	NM_172468
10542714	-1.73001	0.000658296	Lyrm5	NM_133688
10463153	-1.60754	0.000659808	Morf4l1	NM_024431
10452142	-1.25323	0.000659843	AI662250	NM_178926
10604240	-1.58184	0.000660301	---	AF204176
10437210	-2.13603	0.000660744	Bace2	NM_019517
10555590	-1.45162	0.000661556	Numa1	NM_133947
10496919	-1.6878	0.0006621	Usp33	NM_133247
10384349	-1.31362	0.000663863	Polr2c	BC002023
10365749	-1.54484	0.000664595	Lta4h	NM_008517
10408902	-1.6253	0.000664969	Ccdc90a	NM_001081059
10351140	-1.73506	0.000665937	Kifap3	NM_010629
10395058	-2.62411	0.000668012	Adi1	NM_134052
10585494	-1.71572	0.000671256	Ube2q2	NM_180600
10394093	1.33635	0.000677325	BC017643	BC017643
10607497	-1.64921	0.000680556	Suclg2	NM_011507
10405545	-1.56764	0.000681048	Pcbd2	NM_028281
10490923	-3.49029	0.00068114	Car2	NM_009801
10572613	-1.48874	0.000683267	Mrpl34	NM_053162
10566502	-1.39723	0.000684018	Arfip2	NM_029802
10439881	1.72296	0.00068421	5330426P16Rik	ENSMUST00000089395
10568221	-1.95624	0.000687039	Sephs2	NM_009266
10353343	-1.50444	0.000688707	LOC100046479	XM_001476278
10400304	2.27006	0.000688729	Egln3	NM_028133
10463023	-3.23296	0.000694738	Cyp2c66	NM_001011707
10423379	-1.58713	0.000695991	Tiaf2	AF075717
10370180	1.32026	0.000696189	Col6a2	NM_146007
10519555	-4.24496	0.000696232	Abcb1b	NM_011075
10552574	-3.56762	0.000696359	Klk1b26	NM_010644
10539421	-1.42216	0.00069655	Mobkl1b	NM_145571
10567394	1.27888	0.000698402	1700007B13Rik	ENSMUST00000033267
10415319	1.6499	0.00069926	Irf9	NM_008394
10598178	-1.37695	0.000699423	Disp1	NM_026866
10532472	-1.38912	0.000700002	Ulk1	NM_009469
10528480	1.29173	0.000700837	EG625174 // EG625174	XR_033533
10496727	2.35647	0.00070163	Ddah1	NM_026993
10473356	2.80552	0.000703688	Ube2l6	NM_019949
10574259	-2.2485	0.000703985	Gpr56	NM_018882
10502417	-1.89319	0.000704503	2410002F23Rik	BC016099
10459066	11.3562	0.000707327	---	GENSCAN00000017158
10510464	-1.49588	0.000708357	Lzic	NM_026963
10355706	-2.40104	0.000709068	Ihh	NM_010544
10527327	-1.78642	0.000709107	Bri3	NM_018772
10574897	-1.57643	0.000710049	Thap11	NM_021513
10548785	1.26751	0.000715405	Dynlt1	NM_009342
10427083	-1.8908	0.000716997	Eif4b	NM_145625
10542050	-2.84328	0.000717309	Efcab4b	NM_001033464
10581271	-2.1292	0.000718785	Zdhhc1	NM_175160
10490966	3.37652	0.000719992	Dnajc5b	NM_025489
10475360	-1.38966	0.000720137	Mrpl51	BC094621
10462140	-1.53425	0.000720167	Dock8	NM_028785
10600588	-1.33158	0.000720625	---	ENSMUST00000121113
10416588	-1.86126	0.000721552	1300010F03Rik	BC019143
10386624	-1.79766	0.00072401	Tmem11	NM_173453
10595680	1.89533	0.000725374	Tbc1d2b	NM_194334
10582997	2.40841	0.000726075	Casp4	NM_007609
10444137	-1.45773	0.000728453	Rxrb	NM_011306
10597592	-8.73387	0.00072868	Acaa1b	NM_146230
10560702	1.27487	0.000728747	Ceacam19	NM_177036
10389421	1.41777	0.000728885	Ints2	NM_027421
10519007	-1.79933	0.00072998	Tprgl	NM_026388
10393449	11.6511	0.000730321	Socs3	NM_007707
10581061	-1.64073	0.000731637	Cmtm4	NM_153582
10518313	4.41022	0.000733442	Tnfrsf8	NM_009401
10501742	-1.60215	0.000734409	---	GENSCAN00000004475
10469559	-1.85563	0.000735275	Msrb2	NM_029619
10442638	-1.40506	0.000735363	Mrps34	NM_023260
10450167	1.66873	0.000737705	Btn3a3	NM_030746
10449712	-3.12558	0.000738207	Cbs	NM_144855
10425293	-1.46893	0.000738283	Cby1	NM_028634
10547621	1.7897	0.000738365	Apobec1	NM_031159
10392735	-1.51164	0.000738947	Cdc42ep4	NM_020006
10526217	-1.62686	0.000740127	Rfc2	NM_020022
10472925	-1.46146	0.000740721	1700011J10Rik	ENSMUST00000077161
10395252	1.92821	0.000743862	2010109K11Rik	BC061478
10508217	-1.45168	0.000746117	Sfpq	NM_023603
10366546	-3.83445	0.00074663	Cpm	NM_027468
10448089	-1.40617	0.000747074	Oaz1	NM_008753
10450161	1.34865	0.000748963	H2-Ea	NM_010381
10366026	-1.58827	0.000749252	Wdr51b	NM_027740
10498210	-1.9883	0.000752124	Nbea	NM_030595
10355893	1.87248	0.000753518	Epha4	NM_007936
10588731	2.28045	0.000755834	Mst1r	NM_009074
10572456	-1.41625	0.000760084	Jund	NM_010592
10533858	-1.99626	0.000760202	Eif2b1	NM_145371
10382698	-1.96073	0.000760868	1110017F19Rik	BC038330
10428955	-6.51873	0.000761067	Gsdmc2	NM_177912
10449839	-1.53359	0.000762262	Akap8	NM_019774
10348739	-2.43366	0.000763047	Sned1	NM_172463
10574962	-1.67334	0.000763855	Nfatc3	NM_010901
10395414	-2.90495	0.000764436	Tmem195	NM_178767
10355974	-1.48896	0.000764624	Wdfy1	NM_001111279
10518473	1.73286	0.000768065	Fbxo6	NM_015797
10445879	-1.51929	0.000768471	Kcnh8	NM_001031811
10439018	-1.37172	0.000768534	0610012G03Rik	BC021536
10449765	-2.57054	0.000770541	---	ENSMUST00000002868
10516093	-2.21399	0.00077079	Bmp8a	NM_007558
10526566	-2.01589	0.000772656	Ephb4	NM_010144
10426894	-3.5465	0.000772716	ENSMUSG00000058057	NM_001081471
10595070	-2.06898	0.000773887	Fam83b	BC120577
10554475	-1.3878	0.000774116	Zfp592	NM_178707
10348354	-2.06113	0.000775461	Ugt1a9	NM_201644
10545009	-2.14146	0.000777445	Pigy	NM_025574
10476759	-1.778	0.000780731	Rin2	NM_028724
10494085	-2.64842	0.000782743	Selenbp2	NM_019414
10564698	-1.96674	0.000786789	Det1	NM_029585
10440037	-2.12569	0.000787304	Nit2	NM_023175
10534216	-2.12565	0.000788156	Gtf2i	NM_001080746
10493537	1.25791	0.000788453	Pbxip1	NM_146131
10570771	-1.50457	0.000791767	Vps36	NM_027338
10526772	-1.22454	0.000793387	Cnpy4	NM_178612
10478409	-1.36878	0.000794236	Pkig	NM_001039390
10549842	-1.92816	0.000795122	Zfp667	NM_001024928
10473880	-2.1664	0.00079626	Lrp4	NM_172668
10479099	-1.60479	0.000796343	Npepl1	NM_213733
10552118	-1.95622	0.000796999	---	ENSMUST00000122297
10504849	-1.6996	0.000797635	Stx17	NM_026343
10375058	-7.19444	0.000798081	Hba-a2	NM_001083955
10552587	-3.34675	0.000798978	Klk1b21	NM_010642
10390075	2.07463	0.000800019	OTTMUSG00000002043	NM_001105561
10535669	-3.85572	0.000800024	Cyp3a41a	NM_017396
10473363	-1.64256	0.000801116	Timm10	NM_013899
10527530	-1.57765	0.000801338	Rpl21	NM_019647
10558533	-1.77675	0.00080453	---	ENSMUST00000072532
10555570	1.31115	0.000804798	Phox2a	NM_008887
10529895	-2.25349	0.000806761	Qdpr	NM_024236
10516520	-1.6955	0.000807405	Zfp362	NM_001081098
10538100	-2.08071	0.000809004	Repin1	NM_001079901
10555407	-1.73541	0.000809312	Chchd8	NM_183270
10427205	-1.29219	0.000810274	Myg1	NM_021713
10363161	3.31946	0.000813213	EG432460	ENSMUST00000056660
10577395	-1.62102	0.000813788	6820431F20Rik	BC058969
10375051	-7.2962	0.000814809	Hba-a1	NM_008218
10482762	2.08259	0.000814833	Idi1	NM_145360
10492136	-3.14726	0.000815462	Dclk1	NM_019978
10509168	1.68379	0.000816095	E2f2	NM_177733
10559644	1.82999	0.000816371	BC022651	BC022651
10588505	-2.23709	0.000817582	Abhd14b	NM_029631
10552618	-3.43724	0.000817818	Klk1b5	NM_008456
10373515	2.33174	0.000818077	Suox	NM_173733
10525236	-1.77267	0.000818239	AU042671	BC051044
10560247	-1.69102	0.000818264	Ccdc9	NM_172297
10462442	3.57676	0.000818292	Il33	NM_133775
10353794	-1.51376	0.000820336	Fam168b	BC040511
10495416	-2.18057	0.000821355	Vav3	NM_020505
10481092	1.46297	0.000822759	Agpat2	NM_026212
10508479	-1.41085	0.00082302	Ptp4a2	NM_008974
10408251	-3.45598	0.000825626	Slc17a4	NM_177016
10444780	1.83267	0.00082582	H2-D1	NM_010380
10386850	-1.38867	0.000826772	Ncor1	NM_011308
10370920	-1.74343	0.000828328	Btbd2	NM_145361
10494299	-1.65898	0.000831501	Ensa	NM_019561
10589703	117.73	0.000832011	Ltf	NM_008522
10401473	-2.44227	0.00083247	Aldh6a1	NM_134042
10433507	2.19528	0.000833511	Ciita	NM_007575
10395737	-1.53967	0.000835255	EG665251 // EG665251 // EG665251	ENSMUST00000095733
10407985	2.24737	0.000836257	Gpr141	NM_181754
10426098	3.20856	0.000837989	Creld2	NM_029720
10523518	-2.14819	0.000838136	Enoph1	NM_026421
10489850	2.05681	0.000838865	Znfx1	NM_001033196
10377987	-1.77601	0.000840219	Rabep1	NM_019400
10398929	-1.73822	0.000840876	Btbd6	NM_201646
10428308	1.40096	0.000842569	G930009F23Rik	AK145170
10369779	-1.64777	0.000843948	Ado	NM_001005419
10391577	-2.37016	0.000844642	Hdac5	NM_001077696
10599243	-1.45235	0.000845135	Rnf113a1	NM_153503
10406551	-2.24086	0.000845712	Ssbp2	NM_024272
10588836	1.99376	0.000845905	Gmppb	NM_177910
10463140	-1.43161	0.000846871	Lcor	NM_172154
10493052	-1.78626	0.000847837	Insrr	NM_011832
10498038	-1.32049	0.000848477	Elf2	NM_023502
10374181	-1.79935	0.000849963	---	ENSMUST00000117715
10359870	-2.49098	0.000850658	Pbx1	NM_183355
10552697	1.63285	0.000850874	Napsa	NM_008437
10505517	2.09331	0.000851562	Tlr4	NM_021297
10486956	5.45658	0.00085183	Duox2	NM_177610
10365729	-1.28237	0.000852038	Pctk2	NM_146239
10406941	-1.78981	0.000853052	Sgtb	NM_144838
10486988	1.26088	0.000853686	Duoxa1	NM_145395
10468030	-1.88978	0.000855114	Pdzd7	BC096488
10581813	2.65965	0.000857543	Mlkl	NM_029005
10516371	-1.87393	0.000858607	Eif2c1	NM_153403
10478487	1.34397	0.000861586	Sys1	NM_025575
10346323	-1.4445	0.000862476	Mars2	NM_175439
10561204	-1.63878	0.000865144	Itpkc	NM_181593
10455961	94.2255	0.000865441	Iigp1	NM_021792
10444258	3.99673	0.000865844	Psmb8	NM_010724
10503989	-2.76808	0.000867006	2010003O02Rik	ENSMUST00000030114
10512499	-2.05817	0.000867558	Tpm2	NM_009416
10404323	2.38005	0.000867804	Prl2a1	NM_019991
10470390	-1.56341	0.000868122	---	ENSMUST00000119562
10389816	-1.49735	0.000868474	Tom1l1	NM_028011
10534743	-3.65959	0.00086909	Zan	NM_011741
10390458	-2.07161	0.000871707	Pcgf2	NM_009545
10476512	-1.77486	0.000878752	Snap25	NM_011428
10438171	-1.39778	0.000879594	Thap7	NM_026909
10545812	-3.07697	0.000879806	Sfxn5	NM_178639
10369474	-1.50302	0.000883159	Eif4ebp2	NM_010124
10381311	-2.35379	0.000884852	Wnk4	NM_175638
10516484	-2.63092	0.000885095	Gjb3	NM_008126
10381006	-1.74171	0.000887241	Thra	NM_178060
10531910	-2.66353	0.000891125	Hsd17b13	NM_198030
10370376	-1.37688	0.000891365	Pfkl	NM_008826
10405950	-1.48863	0.000894736	Fastkd3	NM_027123
10594418	-3.64036	0.000896765	Smad6	NM_008542
10430166	2.5584	0.00089812	Apol7a	NM_029419
10446214	-2.31434	0.000898354	Alkbh7	NM_025538
10561837	-2.47299	0.000900156	Zfp146	NM_011980
10468231	-2.15234	0.00090118	Arl3	NM_019718
10481210	-1.69676	0.000901544	Vav2	NM_009500
10388306	1.40605	0.000901808	Olfr410	NM_146707
10424559	-1.61624	0.000902457	Khdrbs3	NM_010158
10354741	-1.90578	0.000903261	Rftn2	NM_028713
10501795	-1.76007	0.000905338	Rwdd3	NM_028456
10390934	1.33096	0.000909978	OTTMUSG00000002200	NM_001126320
10371784	1.4765	0.000912125	Nr1h4	NM_009108
10493247	-1.41176	0.000912143	Ubqln4	NM_033526
10402268	2.70716	0.000913756	Lgmn	NM_011175
10605090	-1.50728	0.000914151	Idh3g	NM_008323
10562927	-1.74222	0.000914552	Ptov1	NM_133949
10422436	-1.98941	0.000915795	Dock9	NM_001081039
10440406	-1.64428	0.00091613	Nrip1	NM_173440
10559916	1.81591	0.000918102	---	GENSCAN00000032576
10475378	-1.90946	0.000919143	Casc4	NM_177054
10583676	-1.38334	0.000919197	Carm1	NM_021531
10389680	-1.59966	0.000924819	Msi2	NM_054043
10389775	-2.32202	0.000924944	Pctp	NM_008796
10521709	2.98722	0.000930394	Lap3	NM_024434
10392251	-1.39898	0.000931414	Ddx5	NM_007840
10493709	1.35875	0.000931687	Slc39a1	NM_013901
10414031	1.23798	0.000935517	Gdf2	NM_019506
10427624	1.87096	0.000935798	Ugt3a1	NM_207216
10463911	-3.11057	0.000936792	Add3	NM_013758
10355554	-1.42701	0.000937051	Aamp	NM_146110
10476668	-1.35711	0.000938128	Csrp2bp	NM_181417
10595673	-1.60142	0.000938607	Morf4l1	NM_001039147
10383012	1.54465	0.000940001	Pgs1	NM_133757
10451472	-1.38567	0.000941773	Rpl7l1	NM_025433
10460157	-1.67938	0.000943417	Cpt1a	NM_013495
10524631	2.22276	0.000946583	Oasl1	NM_145209
10446334	-2.34076	0.000947081	---	ENSMUST00000050706
10399005	-2.31816	0.000948033	Crip1	NM_007763
10536505	2.00513	0.000948921	Met	NM_008591
10399629	-1.90662	0.000951964	Ywhaq	NM_011739
10563338	1.68393	0.000952087	Myd116	NM_008654
10451613	-1.50693	0.000953916	Foxp4	NM_001110824
10377982	-1.67418	0.000954391	Kif1c	NM_153103
10384378	-4.59963	0.000956357	Ddc	NM_016672
10410772	-1.60879	0.000956598	EG268676	XR_004772
10376564	-1.43422	0.00095845	Med9	NM_138675
10394922	-1.49507	0.000958556	---	GENSCAN00000027180
10383389	-1.51974	0.000960444	Mrpl12	NM_027204
10356248	2.12438	0.000962679	C130026I21Rik	NM_175219
10481420	-1.44851	0.000964671	D2Wsu81e	BC078441
10597490	-1.73669	0.000966393	Rps27	NM_027015
10526972	-1.69471	0.000970135	Nudt1	NM_008637
10471904	-1.62069	0.000970202	Arpc5l	NM_028809
10364293	-1.48755	0.000971474	Ube2g2	NM_019803
10570278	-2.15035	0.000971538	---	ENSMUST00000118696
10494832	-3.18236	0.000972535	5730470L24Rik	NM_025679
10405811	-1.94556	0.00097377	Habp4	NM_019986
10397528	-1.60687	0.000974123	EG667287	XR_033365
10494114	-2.65415	0.00097657	Selenbp1	NM_009150
10384529	-1.38859	0.000978328	Cep68	NM_172260
10376269	-1.66464	0.000979411	Galnt10	NM_134189
10425257	-1.33905	0.000980495	Polr2f	NM_027231
10572580	-1.39596	0.000984076	Use1	NM_025917
10489719	-1.8973	0.00098571	2810408M09Rik	NM_001007581
10398288	-1.51658	0.000989562	Yy1	NM_009537
10501218	-5.52622	0.000989615	Gstm3	NM_010359
10375461	-1.56305	0.000989863	Rpl7	NM_011291
10419158	-1.86167	0.000991893	Ang6	NM_001011876
10545425	-1.77419	0.000992854	Sh2d6	BC100525
10494684	-1.26119	0.000993001	Spag17	NM_028892
10373950	-2.8654	0.000993415	Nipsnap1	NM_008698
10388718	2.11176	0.000993677	Pipox	NM_008952
10406939	-1.66407	0.000994753	---	ENSMUST00000079153
10433057	-1.68796	0.00099509	Calcoco1	NM_026192
10519497	8.18623	0.000998493	Steap4	NM_054098
10356082	1.40562	0.00100253	Plscr1	AF159593
10604337	-2.61272	0.00100294	---	ENSMUST00000118479
10459324	3.42358	0.00100315	ENSMUSG00000073551	ENSMUST00000097557
10407120	-1.75492	0.00100646	Rps3a	BC084675
10425302	-1.22677	0.00100648	Gtpbp1	NM_013818
10352690	-1.80053	0.00100663	Angel2	NM_021421
10607395	-1.97424	0.00100716	Mageh1	NM_023788
10583992	1.41147	0.00100797	Igsf9b	NM_001129787
10363137	1.60806	0.00100802	Nus1	NM_030250
10496580	7.73156	0.00100991	Gbp3	NM_018734
10523206	1.30993	0.00101209	Uso1	NM_019490
10396956	-1.62627	0.00101274	Pcnx	NM_018814
10608085	1.46044	0.00101485	---	GENSCAN00000028769
10405001	-1.23501	0.00101593	Bicd2	NM_001039179
10542397	-1.74797	0.00101897	H2afj	NM_177688
10491083	-3.09709	0.00101937	Aadacl1	NM_178772
10380219	-1.95918	0.00102162	Vezf1	NM_016686
10587534	-1.99259	0.00102418	Bckdhb	NM_199195
10608646	65.6084	0.00102569	---	NM_001013828.1
10435015	-1.35577	0.00102755	Wdr53	NM_026898
10565565	-1.5714	0.00102798	---	GENSCAN00000003404
10599207	1.25164	0.00103002	Slc25a43	NM_001085497
10485466	-2.16441	0.00103217	Cat	NM_009804
10567999	-1.93483	0.00103436	---	ENSMUST00000084587
10391669	-1.77784	0.00103561	Slc25a39	NM_026542
10403975	1.26944	0.00103608	OTTMUSG00000000469	ENSMUST00000055536
10605571	3.27087	0.00103662	Gyk	NM_212444
10425880	-1.72442	0.00103664	Prr5	NM_146061
10466970	-1.30606	0.00103683	ENSMUSG00000048936	ENSMUST00000061906
10592001	1.59707	0.00103698	St14	NM_011176
10525733	-1.50032	0.00103929	Setd8	NM_030241
10503643	-1.49476	0.00104393	1110007M04Rik	BC028764
10519069	-1.98234	0.00104417	Plch2	NM_175556
10345762	-3.82572	0.00104596	Il1r1	NM_008362
10457686	1.426	0.00104635	Dsc2	NM_013505
10460603	1.8004	0.00105038	Efemp2	NM_021474
10423155	-1.41244	0.00105139	Mtmr12	NM_172958
10445678	1.90755	0.00105143	AI661453	BC006605
10466888	-1.91087	0.00105183	Glis3	NM_175459
10460221	-1.91292	0.00105194	Chka	NM_013490
10447139	-1.63415	0.00105434	Rpl21	U93863
10521626	-3.08319	0.00105578	Cc2d2a	NM_172274
10510221	1.49171	0.00105612	LOC433762	AY140896
10587799	-1.59024	0.00105659	Plscr2	NM_008880
10366586	1.65522	0.00105692	Ifng	NM_008337
10380622	-2.06369	0.00105735	Hoxb9	NM_008270
10399505	-2.36179	0.00106296	Greb1	NM_015764
10522378	-1.50004	0.00106463	Slain2	NM_153567
10603023	1.43252	0.00106476	---	ENSMUST00000121443
10396055	-1.24104	0.00106486	Wdr20b	NM_027614
10390831	-1.30629	0.00106542	Krt10	NM_010660
10367224	3.06079	0.00106657	Stat2	NM_019963
10495385	1.43502	0.00106826	4921515J06Rik	NM_025723
10438626	-6.13155	0.00106907	Etv5	NM_023794
10507394	-1.27288	0.00107365	Hectd3	NM_175244
10456601	-1.31338	0.00107562	Cxxc1	NM_028868
10380862	-2.15679	0.00107574	Ppp1r1b	NM_144828
10372988	-6.48146	0.00107634	Slc16a7	NM_011391
10485117	-2.62398	0.001077	Creb3l1	NM_011957
10425987	-4.12375	0.00107772	Ppara	NM_011144
10594879	-1.51852	0.00107794	Tcf12	NM_011544
10548326	-7.87668	0.00107842	Clec2e	NM_153506
10528691	-1.36752	0.00107843	Rheb	NM_053075
10520467	-1.46411	0.00107897	Hadhb	NM_145558
10591726	-1.47692	0.00108108	Ecsit	NM_012029
10597575	-1.58227	0.00108128	Plcd1	NM_019676
10408557	1.5947	0.00108156	Serpinb1a	NM_025429
10445046	2.32332	0.00108377	Trim10	NM_011280
10529252	-1.38266	0.00108507	C330019G07Rik	AY372183
10494388	-3.93835	0.00108769	Hist2h2be	NM_178214
10590060	-2.41578	0.0010879	Ctdspl	NM_133710
10500321	-1.63071	0.00108905	Bola1	NM_026975
10489870	-2.20585	0.00109121	---	ENSMUST00000121305
10583326	-2.0858	0.00109261	Slc36a4	NM_172289
10538855	-1.58536	0.00109291	---	ENSMUST00000050898
10537712	-1.79794	0.00109393	Gstk1	NM_029555
10466127	3.11053	0.00109411	AW112010	EF660528
10552546	-3.16552	0.00109949	Klk1	NM_010639
10565152	-3.13317	0.00110362	9330120H11Rik	ENSMUST00000098326
10538503	-1.32842	0.00110494	Ccdc129	NM_001081665
10449467	-5.28362	0.00110656	Clps	NM_025469
10475280	-2.00229	0.00110673	Adal	NM_029475
10459620	-1.66086	0.00110993	Rab27b	NM_001082553
10384145	-2.01717	0.00111066	H2afv	BC028539
10360563	-2.06536	0.00111125	Smyd3	NM_027188
10584777	-1.3975	0.00111219	Ddx6	NM_001110826
10599736	-2.74427	0.00111284	Fhl1	NM_001077361
10367041	3.29578	0.00111396	Rdh9	NM_153133
10568480	-1.66319	0.00111436	Nsmce4a	BC089629
10499121	-1.64281	0.00111754	Rps3a	NM_016959
10433177	-1.51208	0.00111937	EG668327	XR_034404
10491056	-1.64954	0.00112064	Tbl1xr1	NM_030732
10423770	-1.5663	0.00112155	Grhl2	NM_026496
10559590	1.97042	0.00112391	Ptprh	NM_207270
10447042	-1.75368	0.0011243	2410091C18Rik	NM_028611
10400165	-2.16894	0.0011246	Tfb2m	BC138836
10488929	1.2851	0.00112479	Eif6	NM_010579
10546349	-1.76963	0.00112593	Xpc	NM_009531
10395259	1.89615	0.00112608	Nampt	NM_021524
10561831	-1.5252	0.00112751	Zfp566	NM_152814
10545528	-1.87227	0.00113187	Pigp	BC061116
10399463	-1.66643	0.00113229	---	GENSCAN00000015031
10578771	-1.76375	0.00113303	Galnt7	NM_144731
10378523	-1.58445	0.00113459	Smg6	NM_001002764
10375926	-1.35206	0.00113802	Ppp2ca	NM_019411
10583448	-1.5386	0.00113832	Rpl21	BC096404
10588786	2.28409	0.00113832	Ube1l	NM_023738
10433331	-1.57652	0.00114056	Nudt16l1	NM_025839
10543464	-1.62949	0.00114109	EG384358	XR_032475
10562480	-1.52341	0.00114161	Nudt19	NM_033080
10608706	-1.25047	0.00114259	---	NM_001081962.1
10516490	-1.81523	0.00114533	Gjb5	NM_010291
10565341	-1.29938	0.00114674	---	ENSMUST00000090303
10544133	1.857	0.00114792	Parp12	NM_172893
10529052	-2.8973	0.00114947	Slc5a6	NM_177870
10456566	-1.29885	0.00115	Mbd2	NM_010773
10544756	-1.68268	0.00115337	Hoxa3	NM_010452
10500666	1.5663	0.00115422	Ptgfrn	NM_011197
10500376	-1.63928	0.00115552	Rpl21	BC094410
10455048	1.22146	0.00115615	Pcdhb1	NM_053126
10411776	-1.5517	0.00115736	H3f3a	NM_008210
10518679	-1.31059	0.00116305	Nmnat1	NM_133435
10575184	-1.49805	0.0011632	Wwp2	NM_025830
10447341	-1.97892	0.00116429	Rhoq	NM_145491
10424909	-1.59862	0.00116574	Hsf1	NM_008296
10471586	2.06838	0.00116947	Hspa5	NM_022310
10601993	-3.04328	0.00117024	D330045A20Rik	BC113128
10461979	-3.03227	0.00117461	Aldh1a1	NM_013467
10519060	1.53449	0.00117666	Tnfrsf14	NM_178931
10488806	1.41744	0.0011768	Eif2s2	NM_026030
10495035	-1.68611	0.00117757	Slc16a1	NM_009196
10595831	-2.12427	0.00117812	Zbtb38	NM_175537
10554204	1.38926	0.00118124	Agbl1	DQ867033
10593325	-1.79865	0.00118128	Pts	NM_011220
10545569	4.40014	0.00118338	Reg3g	NM_011260
10552320	-1.8731	0.0011839	2810426N06Rik	NM_023363
10520211	-1.50292	0.00118562	Agap3	NM_139153
10355742	-2.29743	0.00118786	Abcb6	NM_023732
10559276	-1.78549	0.00118879	Kcnq1	NM_008434
10591735	-1.52135	0.00119079	Elof1	NM_170777
10502079	-1.75143	0.00119125	---	ENSMUST00000098624
10506388	1.30221	0.00119165	Tctex1d1	NM_026100
10545807	-1.46676	0.00119287	Spr	NM_011467
10486172	1.52058	0.001193	Fam82a2	NM_001033136
10487629	-1.42057	0.00119469	Idh3b	NM_130884
10569399	-2.43609	0.00119586	Trpm5	NM_020277
10553336	2.18504	0.00119897	Zdhhc13	NM_028031
10595836	-1.8264	0.00120102	---	BC096603
10490826	-1.70466	0.00120107	Zbtb10	ENSMUST00000091353
10354529	1.96857	0.00120111	1700019D03Rik	BC048645
10461257	-1.5112	0.00120123	Ubxn1	NM_146093
10380927	-1.90259	0.00120389	Grb7	NM_010346
10588577	-1.95775	0.00120504	Cish	NM_009895
10483809	-1.88278	0.00120602	Nfe2l2	NM_010902
10441787	-2.12953	0.00120642	2810051F02Rik	BC009123
10391918	1.53255	0.00120854	Plekhm1	NM_183034
10597935	1.75383	0.00121025	Cdcp1	NM_133974
10351583	-1.56995	0.00121523	Pfdn2	NM_011070
10564211	-2.23079	0.0012209	Snrpn	NM_013670
10401822	1.47355	0.0100209	EG266459	NR_003647
10499899	3.96984	0.00122191	Sprr1a	NM_009264
10527465	-1.60062	0.0012223	Zkscan5	NM_016683
10383999	-1.43563	0.00122372	Mrps24	NM_026080
10409508	-1.28818	0.00122489	Ddx41	NM_134059
10516932	-1.34963	0.00122489	Sesn2	NM_144907
10409799	-1.93545	0.00122918	Isca1	NM_026921
10423049	-3.37816	0.00122966	Prlr	BC096586
10414093	-2.14037	0.00123149	Glud1	NM_008133
10422718	-1.59374	0.00123219	Ttc33	NM_026213
10433292	-1.4308	0.00123324	Hmox2	NM_001136066
10565634	1.41764	0.00123487	Myo7a	NM_008663
10438899	1.89512	0.00124063	Cpn2	NM_027904
10587350	-1.88246	0.00124563	Ddx43 // LOC100048658	ENSMUST00000113367
10462507	-1.80847	0.00124697	Papss2	NM_011864
10364280	-1.6121	0.00124782	Pttg1ip	NM_145925
10354019	-1.48588	0.00124804	2010300C02Rik	BC072639
10423346	-1.47519	0.00124952	Zfp622	NM_144523
10541191	-1.61964	0.00125014	Rad52	NM_011236
10424731	2.49948	0.0012523	Gsdmd	NM_026960
10502714	-1.61788	0.00125564	Bxdc5	NM_027371
10552553	-3.54791	0.00125733	1700127D06Rik	NM_029831
10507273	-2.24545	0.00125789	Pik3r3	NM_181585
10542636	1.38814	0.00126054	Pyroxd1	NM_183165
10557439	-2.78595	0.00126195	Ccdc101	NM_029339
10574412	-1.34121	0.00126216	Sap18 // Sap18	BC099480
10596051	-3.4824	0.00126277	Tmem22	NM_001101483
10567407	-1.91984	0.00126308	Thumpd1	NM_145585
10449142	-2.37553	0.00126311	9530058B02Rik	BC024332
10394770	-1.66448	0.00126999	Odc1	NM_013614
10607388	-1.67401	0.0012705	---	ENSMUST00000120384
10560818	-1.62905	0.00127059	Zfp111	NM_019940
10462091	-1.533	0.00127365	Klf9	NM_010638
10490611	4.13021	0.00127406	Ptk6	NM_009184
10497703	-1.39802	0.00127436	Mrpl47	NM_029017
10415176	-1.54538	0.00127517	Dhrs4	NM_030686
10381211	-1.31668	0.00127591	Naglu	NM_013792
10419607	-1.46853	0.00127681	Hnrnpc	NM_016884
10401695	-1.57019	0.00127835	---	ENSMUST00000080223
10449920	-1.2792	0.00127836	Zfp811	NM_183177
10539433	-1.47917	0.00127852	Mobkl1b // Mobkl1b	BC011285
10391454	-2.16111	0.00128118	Vat1	NM_012037
10406598	-2.16476	0.00128211	Serinc5	NM_172588
10347216	-1.69847	0.00128295	EG433319 // EG433319	ENSMUST00000072765
10395672	-1.48283	0.00128527	Ap4s1	NM_021710
10542650	1.38755	0.00128854	Golt1b	NM_025872
10544563	-2.38208	0.00129019	Zfp467	NM_020589
10451213	-1.49754	0.00129022	1700027N10Rik	BC019423
10562911	-1.58009	0.00129141	Tbc1d17	NM_001042655
10352562	-1.70374	0.00129172	Gpatch2	NM_026367
10532965	-1.42877	0.00129327	Rnf10	NM_016698
10489891	2.06801	0.00129787	B4galt5	NM_019835
10492689	3.22428	0.00129816	Pdgfc	NM_019971
10521481	-1.50877	0.0013023	Jakmip1	NM_178394
10525766	-1.8407	0.00130314	Gtf2h3	NM_181410
10539727	-2.14116	0.00130495	C87436	BC026926
10366180	1.36637	0.00130546	100043292 // 100043292	XM_001480538
10556764	-1.57517	0.00130559	Ppp1cc	NM_013636
10593591	-1.85156	0.00130664	Acat1	NM_144784
10601091	-1.64526	0.00130708	Foxo4	NM_018789
10418578	-1.4241	0.00130916	Nisch	NM_022656
10485388	-3.04534	0.00130937	Ldlrad3	NM_178886
10409434	1.44078	0.00131202	Lman2	NM_025828
10349868	1.53778	0.00131311	Ppp1r15b	NM_133819
10518300	6.59899	0.00131587	Tnfrsf1b	NM_011610
10502105	-2.62899	0.00131668	Egf	NM_010113
10404840	-1.5983	0.00131673	Cd83	NM_009856
10550935	-1.39744	0.00131912	Xrcc1	NM_009532
10525677	1.92741	0.00131941	Hip1r	NM_145070
10360105	-1.85856	0.0013225	Usp21	NM_013919
10439651	-1.44573	0.00132324	Cd200	NM_010818
10599205	-1.66025	0.00132362	---	ENSMUST00000118173
10567657	-1.41857	0.00132445	Ndufab1	NM_028177
10517600	-1.809	0.00132739	Pink1	NM_026880
10372735	1.39743	0.00133176	Cdc5l	NM_152810
10606443	1.39783	0.00133337	---	ENSMUST00000083973
10435487	-1.62769	0.00133785	Wdr5b	NM_027113
10468992	-1.62136	0.0013384	Frmd4a	NM_172475
10593740	-1.44624	0.00133863	Wdr61	NM_001025375
10535883	-1.40773	0.00133877	Katnal1	NM_153572
10454286	-1.5028	0.00133974	Mapre2	NM_153058
10406405	-1.8303	0.00134129	EG666933	XR_032357
10468668	-1.5221	0.00134148	Afap1l2	NM_146102
10482030	3.55928	0.00134192	Stom	NM_013515
10457054	-1.67899	0.00134639	Zadh2	NM_146090
10451884	-1.56587	0.00134875	EG433125	ENSMUST00000074828
10467784	-2.01179	0.00135171	4833409A17Rik	NM_029011
10463486	-1.66875	0.00135292	Btrc	NM_001037758
10527475	-1.41133	0.00135323	Zfp655	NM_028298
10505512	-2.28037	0.00135438	Trim32	NM_053084
10505073	-2.46508	0.00135531	Zfp462	NM_172867
10548504	1.52846	0.00135615	Klra8	NM_001101620
10545644	-1.23063	0.00135764	Wbp1	NM_016757
10351489	-1.84089	0.0013577	EG640532	XR_031469
10381697	-2.05813	0.00136717	Hexim1	NM_138753
10496796	-1.4197	0.00136772	Ssx2ip	NM_138744
10388517	-2.04075	0.00136892	Gemin4	NM_177367
10403312	-3.66105	0.00137154	Akr1c19	NM_001013785
10454831	-1.74796	0.00137225	Paip2	NM_026420
10576391	-1.61943	0.00137298	Rab4a	NM_009003
10573483	-1.45159	0.00137515	Prdx2	NM_011563
10445627	-2.05125	0.00137539	2310039H08Rik	NM_025966
10483249	1.5716	0.00138183	Galnt3	NM_015736
10466745	1.37737	0.00138375	Tjp2	NM_011597
10512935	-1.39947	0.00138688	Amd1 // Amd1	CT010192
10447695	1.58028	0.00138841	---	GENSCAN00000025778
10578989	-2.23928	0.00138911	Psd3	NM_177698
10496715	-1.88728	0.0013938	Znhit6	NM_001081094
10437735	1.68146	0.00139397	---	ENSMUST00000082631
10404178	-1.27294	0.0013951	BC005537	NM_024473
10394914	-1.24647	0.00139717	Iah1	NM_026347
10391207	2.35263	0.00140057	Dhx58	NM_030150
10374453	-2.86805	0.00140327	Glul	BC015086
10359970	-1.43031	0.00140691	Nos1ap	NM_001109985
10363629	-2.76293	0.00140745	Pbld	NM_026701
10355967	-2.68289	0.00140796	Ap1s3	NM_183027
10582874	3.70638	0.00140804	---	ENSMUST00000113408
10548194	-1.72295	0.00140844	Fkbp4	NM_010219
10527547	-1.8758	0.00140984	Gtf3a	NM_025652
10531274	1.55533	0.00141071	Btc	NM_007568
10376285	-1.72903	0.0014133	Sap30l	NM_001081168
10594315	-1.40233	0.00141367	Fem1b	NM_010193
10406905	-1.54359	0.00141417	Ccdc125	NM_183115
10430145	1.51407	0.00141589	Rbm9	NM_053104
10586441	-2.31938	0.00141659	Oaz2	NM_010952
10443926	-1.55108	0.00142164	Zfp563	NM_001024950
10504329	-2.18018	0.00142313	RP23-195K8.6	NM_001037913
10459353	-1.64259	0.00142335	---	ENSMUST00000055026
10462193	-1.45969	0.00142847	Ndufb4	NM_026610
10550509	2.98984	0.00142933	Pglyrp1	NM_009402
10399426	-1.72906	0.0014306	---	GENSCAN00000010459
10406817	2.01723	0.00143592	Enc1	NM_007930
10476301	2.37787	0.00144292	Smox	NM_145533
10534927	1.75494	0.00144333	Pilra	NM_153510
10463448	-1.74851	0.00144622	Peo1	NM_153796
10507692	-3.94034	0.00144653	Edn2	NM_007902
10497337	-1.44247	0.00145	Car1	NM_009799
10364784	-2.4431	0.00145032	Reep6	NM_139292
10499891	2.99864	0.00145142	Sprr1b	NM_009265
10360580	-2.16412	0.00145295	Tfb2m	NM_008249
10597573	-1.29434	0.00145405	Eif1	BC096691
10402752	-1.26964	0.00145454	2010107E04Rik	NM_027360
10515164	-1.45172	0.00145474	Cmpk1	NM_025647
10412900	-1.79797	0.00145603	Nkiras1	NM_023526
10413229	-1.49613	0.00145628	Anxa11	NM_013469
10553913	-1.94757	0.00146124	Mcee	NM_028626
10520513	1.62692	0.00146215	4930471M23Rik	NM_175675
10408850	-2.85295	0.00146523	Nedd9	NM_001111324
10437712	1.69669	0.0014663	Zc3h7a	NM_145931
10515115	6.43499	0.00146795	Slc5a9	NM_145551
10565330	-1.55018	0.00146918	Zfand6	NM_022985
10558134	-3.36811	0.00146971	Plekha1	NM_133942
10412665	-1.55278	0.00147038	EG382843	ENSMUST00000080237
10503098	1.9435	0.0014705	Lyn	NM_001111096
10512005	-1.93521	0.00147066	1810030N24Rik	BC027508
10350594	-2.12882	0.00147092	Ivns1abp	NM_054102
10376854	-1.68722	0.00147171	Pigl	NM_001039536
10358399	-6.76125	0.00147909	Rgs13	NM_153171
10550674	-1.34622	0.00147992	Ercc2	NM_007949
10476443	-1.87072	0.00148088	Plcb4	NM_013829
10497066	-1.83115	0.00148268	Zranb2	NM_017381
10542764	1.75901	0.00148312	Arntl2	NM_172309
10382300	-3.86371	0.00148505	Map2k6	NM_011943
10531144	-1.62704	0.00148749	EG668319	NM_001111313
10592336	-1.58685	0.00148899	Spa17	NM_011449
10604630	-2.58867	0.00148993	Mospd1	NM_027409
10458661	-1.45324	0.00149314	---	ENSMUST00000083952
10428943	-4.35619	0.00149855	Gsdmc1	NM_031378
10468089	-1.24917	0.00150208	Mgea5	NM_023799
10436734	1.66888	0.00150565	Bach1	NM_007520
10427918	1.28822	0.00150854	Fam105a	BC052328
10562050	-2.70994	0.0015096	Upk1a	NM_026815
10546292	-1.50743	0.00151272	Rpl21	BC090256
10433262	-1.63337	0.00151375	EG436332	NR_003628
10483548	-1.62486	0.00151499	Mettl5	NM_029280
10429555	3.46026	0.00151944	2010109I03Rik	NM_025929
10583694	-1.32531	0.00152246	1810026J23Rik	BC057071
10567626	-1.56781	0.00152701	Gga2	NM_028758
10495340	-1.42742	0.0015294	Taf13	NM_025444
10385361	-1.38709	0.00152991	Ublcp1	NM_024475
10529133	1.37436	0.00153033	Zfp513	NM_175311
10517883	-1.35438	0.00153437	Necap2	NM_025383
10563094	-1.45733	0.00153515	Rps11 // Rps11	U93864
10531776	-1.81383	0.00153537	Fam175a	NM_172405
10417034	1.40457	0.00153581	Dnajc3	NM_008929
10416355	-1.49867	0.00153594	Rcbtb2	NM_134083
10525555	-1.41929	0.00153663	Mlxip	NM_133917
10363195	-1.88174	0.0015372	Hsf2	NM_008297
10498797	-2.08923	0.00153736	EG383883	XR_035682
10523134	6.06506	0.00153912	Pf4	NM_019932
10583291	-2.42035	0.00153953	2200002K05Rik	BC055786
10488722	-1.45602	0.00154816	Commd7	NM_133850
10493243	-1.57881	0.00155035	---	GENSCAN00000006935
10523120	310.769	0.00155422	Cxcl5	NM_009141
10540544	-1.7087	0.00155534	Thumpd3	NM_008188
10440770	-1.24639	0.00155617	Sfrs15	NM_178923
10374578	-3.22732	0.00155694	Fam161a	BC024460
10471747	2.12845	0.00156196	Olfr344	NM_146628
10519578	-1.4643	0.00156382	Abcb4	NM_008830
10433311	-1.32362	0.00156413	Mgrn1	NM_029657
10365537	-1.26282	0.00156582	1700113H08Rik	ENSMUST00000054229
10440713	1.23413	0.00156728	Krtap16-8	NM_130856
10450089	-1.39626	0.0015676	Ring1	NM_009066
10385004	-1.57328	0.00156998	Mare	NM_181569
10450126	-1.48525	0.00157343	Brd2	NM_001025387
10557831	-1.64961	0.00157446	Myst1	NM_026370
10403664	-1.65797	0.00157458	B3galnt2	NM_178640
10522149	-1.28957	0.00157629	Ube2k	NM_016786
10430289	-1.38765	0.00157757	Rabl4	NM_025931
10475487	1.99239	0.00157924	Slc28a2	NM_172980
10463282	1.41667	0.00157946	Entpd7	NM_053103
10448081	-1.54322	0.00158108	Rgmb	NM_178615
10596568	-1.33009	0.00158784	Rbm15b	ENSMUST00000098424
10449581	-1.55652	0.00159175	Mtch1	NM_019880
10403413	2.03892	0.00159237	Idi1	NM_177960
10491058	-1.77819	0.00159316	Rprl2	NR_004439
10463164	-1.83544	0.00159338	Frat1	NM_008043
10351517	-1.30749	0.00159436	1700009P17Rik	BC061017
10608647	-1.56466	0.00159526	---	NM_013725.2
10442986	-1.36128	0.00159586	Luc7l	NM_028190
10604380	1.59164	0.00159951	Zdhhc9	NM_172465
10460726	-1.55737	0.00160038	Fau	NM_007990
10587792	1.34911	0.00160039	Plscr1	NM_011636
10394843	-1.91377	0.00160161	---	GENSCAN00000015114
10440465	-1.56754	0.00160455	---	ENSMUST00000122722
10429666	-1.96689	0.00160737	Pycrl	NM_025412
10542378	-1.51378	0.00160852	Atf7ip	NM_019426
10373498	-1.48942	0.00161187	Rps26	NM_013765
10590654	-1.96115	0.00161283	Aasdhppt	NM_026276
10453026	-1.41575	0.00161288	Prkd3	NM_029239
10554142	-1.78608	0.00161471	2310037I24Rik	BC125631
10554017	-1.45937	0.00161512	Lins2	NM_152815
10356593	-1.94024	0.00161735	Hes6	NM_019479
10537397	-1.20707	0.00161862	Luc7l2	NM_138680
10549282	-2.28304	0.00161888	Itpr2	NM_019923
10588849	1.68063	0.00162032	Amigo3	NM_177275
10582549	1.71979	0.00162398	---	U63133
10602009	1.63743	0.00162446	Rnf128	NM_023270
10474411	-2.105	0.00162654	Lin7c	NM_011699
10469867	1.38865	0.00162771	Pnpla7	NM_146251
10416942	-1.53558	0.00163142	---	GENSCAN00000033718
10428973	-3.95251	0.0016318	Gsdmc4	ENSMUST00000063530
10493394	-1.29993	0.00163297	Clk2	NM_007712
10566804	1.55302	0.00163337	Tmem9b	NM_020050
10511429	-2.21212	0.001641	Car8	NM_007592
10516275	-1.68558	0.00164523	---	ENSMUST00000121497
10451016	-2.39378	0.00164935	Mep1a	NM_008585
10367036	1.91367	0.00165079	Rdh1	NM_080436
10545298	-2.14604	0.00165279	Rmnd5a	NM_024288
10358754	-1.71491	0.00165297	---	ENSMUST00000119836
10428613	-1.76176	0.0016538	EG383032 // EG383032	ENSMUST00000054380
10594551	-1.40096	0.00165396	Zfp609	NM_172536
10376196	-1.60712	0.00165532	Hint1	NM_008248
10497300	-2.27315	0.00165716	Zfand1	NM_025512
10434758	-3.34734	0.00165942	St6gal1	NM_145933
10526277	-1.66523	0.00165977	Mlxipl	NM_021455
10505270	1.55015	0.00166156	Slc31a2	NM_025286
10499265	-1.57615	0.00166279	Prcc	NM_033573
10560058	-1.3973	0.00166298	Zbtb45	NM_001024699
10532281	-1.24437	0.00166618	Vmn2r14	NM_001104625
10528268	1.67911	0.00166783	Ptpn12	NM_011203
10522606	1.21722	0.00166785	Exoc1	NM_027270
10478928	-1.81719	0.00167095	Tshz2	NM_080455
10435724	-1.80609	0.00167192	B4galt4	NM_019804
10458382	4.4281	0.00167299	Cd14	NM_009841
10425012	-1.99817	0.00167617	Zfp7	NM_145916
10567645	-1.53058	0.00167905	Ears2	NM_026140
10597883	-1.75221	0.00167937	Ano10	NM_133979
10372726	1.42034	0.0016794	Cdc5l	BC003893
10369086	-1.3848	0.00168051	Gopc	NM_053187
10490352	-1.39072	0.00168065	Taf4a	NM_001081092
10531724	1.54713	0.00168221	Plac8	NM_139198
10581992	1.47656	0.00168419	Maf	NM_001025577
10419416	-2.21166	0.00168892	3632451O06Rik	BC023359
10415159	-1.45612	0.00168939	Thtpa	NM_153083
10364683	-1.47142	0.0016916	Stk11	NM_011492
10588642	-1.79083	0.00169232	Tusc4	NM_018879
10488195	1.68516	0.00169507	Rrbp1	NM_024281
10358675	-1.7702	0.00169508	---	AK030663
10554926	-1.63194	0.00169722	Ccdc90b	NM_025515
10493565	1.23637	0.00169888	Adar	NM_001038587
10544525	1.58057	0.00169999	Pdia4	NM_009787
10570666	-1.86932	0.0017031	LOC637882	XR_030959
10531987	84.6101	0.00170386	Gbp4	NM_008620
10607283	-2.08755	0.00170563	Maged2	NM_030700
10546079	-1.93024	0.00170653	Cnbp	NM_013493
10424683	3.32281	0.00170674	Ly6g	ENSMUST00000023246
10584122	-1.56336	0.00170831	---	ENSMUST00000109190
10478892	1.21437	0.00171357	A530013C23Rik	ENSMUST00000021742
10401795	-1.31655	0.00171462	Alkbh1	NM_001102565
10389882	-1.61861	0.00171515	3300001P08Rik	NM_026313
10476795	1.41322	0.00171754	4930529M08Rik	BC048610
10457385	-1.7872	0.0017176	Ccny	NM_026484
10542200	-1.59408	0.00171764	Gabarapl1	NM_020590
10447510	-1.36098	0.0017256	---	GENSCAN00000012841
10512640	-1.7066	0.00172695	Gne	NM_015828
10607679	-1.95292	0.00172736	4932441K18Rik	NM_178935
10395520	-2.18393	0.00172742	Immp2l	NM_053122
10532169	-1.39464	0.00172768	Mfsd7a	NM_172883
10531675	-1.20839	0.00172893	Sec31a	BC025831
10489620	-1.37126	0.00173061	Ncoa5	NM_144892
10437451	-2.00234	0.00173492	Fam100a	BC013706
10508829	3.95083	0.00173668	Map3k6	NM_016693
10544452	-2.13855	0.00173695	Fam115c	BC011487
10388018	-1.48401	0.00173829	Dhx33	NM_178367
10562117	-2.10275	0.00173896	Ffar2	NM_146187
10565456	-6.08412	0.00174215	Prss23	NM_029614
10420413	-1.60033	0.00174368	Lats2	NM_015771
10409276	1.24759	0.00174531	---	ENSMUST00000083837
10354085	-1.37083	0.00174588	Rev1	NM_019570
10497773	-1.56552	0.00174855	Mccc1	NM_023644
10364955	1.82394	0.00174929	Thop1	NM_022653
10384780	-1.77984	0.00175117	6820445E23Rik	AK135532
10424746	-1.97168	0.00175489	Zfp623	NM_030199
10531290	-1.45649	0.00175564	Rchy1	NM_026557
10588883	-2.33442	0.00175645	Amt	NM_001013814
10408331	-1.70527	0.00175646	Them2	NM_025790
10585410	-2.73059	0.00175708	Sh2d7	BC116842
10584418	1.31787	0.00176278	Olfr906	NM_146803
10394437	-1.39655	0.00176291	Hs1bp3	NM_021429
10442057	-1.55568	0.00176296	Riok2	NM_025934
10498273	-1.49251	0.00176296	Tm4sf1	NM_008536
10346867	-1.5703	0.00176302	Eef1b2	NM_018796
10480950	-1.60292	0.00176361	D2Bwg1335e	BC031595
10574789	-1.31166	0.00176698	Fam65a	NM_001081241
10366848	-1.52655	0.00176725	B4galnt1	NM_008080
10561104	1.28277	0.0017678	Axl	NM_009465
10401935	1.65711	0.0416125	BC005685	BC005685
10551570	-1.27354	0.00176987	Sirt2	NM_022432
10529567	1.94747	0.00177352	D5Ertd579e	NM_001081232
10477637	-1.87878	0.00177359	Map1lc3a	NM_025735
10389601	1.33992	0.00177415	1200011M11Rik	BC020005
10467385	-9.37227	0.0017742	Cyp2c68	NM_001039555
10387723	-2.36256	0.0017745	2810408A11Rik	BC069874
10430536	-1.28716	0.00177749	Ddx17	NM_199080
10420986	-1.71856	0.00177763	EG665821	ENSMUST00000079481
10576056	-1.22765	0.00178239	Map1lc3b	NM_026160
10584231	-1.74927	0.0017846	Pus3	NM_023292
10442240	-2.04861	0.00178497	Zfp760	NM_001008501
10509596	-1.89358	0.00178733	Rnf186	NM_025786
10449315	-1.4537	0.00178885	2900010M23Rik	BC030629
10565315	-2.1092	0.00179133	Fah	NM_010176
10577164	-2.27201	0.00179437	Gas6	NM_019521
10450055	-1.61516	0.00179495	H2-Ke2	NM_010385
10378240	-1.27555	0.00179517	P2rx1	NM_008771
10469436	-3.3452	0.00179526	---	GENSCAN00000004530
10435251	-2.05346	0.00179696	Slc12a8	NM_134251
10508405	1.35681	0.00180156	Tmem54	NM_025452
10583021	-1.44327	0.00180517	Pdgfd	NM_027924
10350337	-1.33717	0.00180568	A130050O07Rik	ENSMUST00000054333
10525111	-1.53006	0.00180777	Ddx54	NM_028041
10527133	-1.57989	0.00180809	Wipi2	NM_178398
10347862	-1.48515	0.00180946	Mff	NM_029409
10515253	-1.39058	0.0018124	Uqcrh	NM_025641
10380637	-2.15663	0.001816	Hoxb6	NM_008269
10532339	-1.96091	0.0018177	Pxmp2	NM_008993
10415725	-1.75625	0.00181925	Spata13	AK220313
10504986	-1.89409	0.00182339	---	ENSMUST00000120435
10385583	-1.52673	0.00182365	Ltc4s	NM_008521
10375941	-1.37093	0.00182367	Vdac1	NM_011694
10428081	-2.07404	0.00182533	Hrsp12	NM_008287
10514366	-1.71651	0.00183038	Glrx3	AF118650
10488965	1.70338	0.0018318	Fer1l4	NM_001136556
10496621	-1.54555	0.001833	Gtf2b	NM_145546
10444041	-1.44202	0.00183375	Ndufa7	NM_023202
10577144	-1.72873	0.00183571	Dcun1d2	NM_001024504
10387944	-1.40378	0.00183757	Camta2	NM_178116
10441361	-1.86608	0.00183915	Tiam2	NM_001122998
10567229	1.43115	0.00183952	Smg1	NM_001031814
10606088	-1.4102	0.00184093	Hdac8	NM_027382
10382341	-2.35435	0.00184227	Sstr2	NM_009217
10587299	1.29832	0.0018451	Ick	NM_019987
10557326	3.66161	0.00184627	Il4ra	NM_001008700
10430770	-1.86921	0.00184637	Tob2	NM_020507
10379727	9.40701	0.00184822	OTTMUSG00000000971	NM_001081957
10598369	-1.6929	0.00184902	Prickle3	NM_175097
10502606	3.76621	0.00184917	AI747448	BC139088
10549402	1.5021	0.00184939	Ergic2	NM_026168
10601878	-2.61061	0.00185237	Tceal1	NM_146236
10358787	1.84463	0.0018528	Lamc2	NM_008485
10430247	-1.42215	0.00185353	Txn2	NM_019913
10466779	-1.33536	0.0018556	Pip5k1b	NM_008846
10430645	3.99813	0.00185598	---	ENSMUST00000100430
10387492	-1.32982	0.00186072	Wdr79	NM_144824
10599514	-1.50278	0.00187275	Bcorl1	NM_178782
10474867	-1.43246	0.00187474	---	ENSMUST00000121613
10434248	-1.82851	0.00187544	2510002D24Rik	NM_001033164
10514347	-2.35561	0.00187573	Cdkn2b	NM_007670
10445053	2.11503	0.00187615	Trim31	NM_146077
10449989	-2.18711	0.00187838	Zfp422	BC018339
10557782	-1.60033	0.00187884	Hsd3b7	NM_133943
10411782	-1.45473	0.00187965	Pik3r1	NM_001077495
10433639	-1.90388	0.00188079	Mkl2	NM_153588
10518743	3.00996	0.00188229	H6pd	NM_173371
10458841	-1.25318	0.00188396	---	ENSMUST00000121403
10450412	-1.75255	0.00188789	AU023871	NM_001033221
10592856	-1.49069	0.00188796	Ccdc84	NM_201372
10481393	1.524	0.00188804	Zdhhc12	NM_025428
10539822	1.23432	0.00189241	Copg	NM_017477
10406546	-1.53794	0.00189298	---	GENSCAN00000033975
10504017	-1.59287	0.00190113	Nfx1	NM_023739
10404783	-4.27904	0.00190443	Edn1	NM_010104
10479221	-1.65346	0.00191188	OTTMUSG00000016571	ENSMUST00000108947
10509137	-1.46393	0.00191298	Hmgcl	NM_008254
10419034	-1.51531	0.00191471	2610528A11Rik	AK012157
10409265	-2.04104	0.00191738	Auh	NM_016709
10488697	1.26574	0.00191921	Plagl2	NM_018807
10363669	-2.48008	0.00191923	Dnajc12	NM_013888
10569767	-2.6069	0.00191988	Zfp358	NM_080461
10495405	-1.54945	0.00192035	Slc25a24	NM_172685
10465571	-1.31855	0.00192688	Dnajc4	NM_020566
10418193	1.48347	0.0164486	Plac9	NM_207229
10368199	-2.84424	0.00193214	Myb	NM_010848
10401136	-1.5785	0.00193469	EG230765	XR_032827
10563766	1.25592	0.00194375	EG639116	XM_001475880
10531057	-3.82607	0.00194429	Ugt2b5	NM_009467
10493094	-1.48718	0.00194468	Mrpl24	NM_026591
10476939	-1.91393	0.00194556	EG245174	AB470966
10364990	-1.44666	0.00194577	Eef2	NM_007907
10379627	-1.4163	0.00194799	---	ENSMUST00000121929
10479112	-1.23433	0.00195047	Gnas	NM_022000
10366238	1.22227	0.00195088	Ppp1r12a	NM_027892
10578615	-1.51971	0.00195226	Ing2	NM_023503
10391178	-1.45837	0.00195279	Dnajc7	NM_019795
10383850	-1.45839	0.00195407	---	ENSMUST00000119525
10424686	4.33022	0.0019596	BC025446	BC025446
10539905	-1.34931	0.00195999	OTTMUSG00000024319	AK133241
10533176	-1.69823	0.00196196	1110008J03Rik	BC021365
10544538	1.36968	0.00196431	---	ENSMUST00000052129
10360544	-1.3965	0.00196728	Hnrnpu	NM_016805
10426704	-2.17302	0.00196799	Kcnh3	NM_010601
10521261	1.26291	0.00197012	Htt	NM_010414
10551614	-1.64695	0.00197628	Ech1	NM_016772
10508382	1.49501	0.00197761	Ak2	NM_016895
10425341	-1.41476	0.00197777	Map3k7ip1	NM_025609
10550200	-1.56272	0.00197807	---	ENSMUST00000102013
10432032	-1.82142	0.00198556	Vdr	NM_009504
10438198	-1.2068	0.00198591	Med15	NM_033609
10558325	-1.81081	0.00198653	Bccip	NM_025392
10345967	-2.0277	0.00198799	Bivm	NM_144558
10542880	-2.23886	0.00199138	4833442J19Rik	BC048711
10582868	1.92727	0.00199921	---	ENSMUST00000115934
10365297	-1.4374	0.0020003	D10Wsu102e	BC094241
10543004	-1.53285	0.00200159	Pon2	NM_183308
10443193	-1.42917	0.0164582	Rpl30	BC086890
10456814	-1.543	0.00200638	Pias2	NM_008602
10398721	-2.04769	0.00200692	2810002N01Rik	BC071262
10482181	-1.90329	0.00200805	Strbp	NM_009261
10533071	-1.60451	0.00200819	Suds3	NM_178622
10400383	-1.86198	0.00201294	2700097O09Rik	BC056967
10444268	3.10433	0.00201398	Tap2	NM_011530
10594946	-1.80217	0.00201727	EG436081	ENSMUST00000085344
10414065	1.8926	0.00201775	Anxa8	NM_013473
10506269	7.62313	0.00201907	Ak3l1	NM_009647
10390850	1.39621	0.00201931	Krt20	NM_023256
10482868	-1.51984	0.00202172	Wdsub1	NM_028118
10601235	-1.64148	0.00202224	Ogt	NM_139144
10371796	1.37221	0.00202408	Slc17a8	NM_182959
10454306	-1.90304	0.00202567	Zfp35	NM_011755
10392936	-1.74406	0.00202608	Nt5c	NM_015807
10408636	-1.66707	0.00203027	EG666677	XR_032738
10424119	-27.0998	0.00203068	Nov	NM_010930
10378914	1.42212	0.00203111	Myo18a	NM_011586
10437928	-1.28768	0.0020323	0610037P05Rik	BC011300
10568859	-1.42831	0.00203239	Ndufab1	BC092379
10535449	-1.22029	0.00203281	E130309D02Rik	NM_172726
10516658	-1.8019	0.00203344	Ccdc28b	NM_025455
10523138	1.87333	0.00203348	Cxcl3	NM_203320
10440388	1.73525	0.00203446	Hspa13	NM_030201
10433077	-1.50841	0.00203603	Smug1	NM_027885
10561337	-1.55299	0.0020366	1700049G17Rik	NM_028538
10589940	-1.53229	0.00203713	Osbpl10	NM_148958
10516666	-1.34805	0.00203964	Txlna	NM_001005506
10567518	2.52635	0.00204039	Dnahc3	XM_355934
10356278	2.76164	0.00204103	Sp110	NM_175397
10362794	-2.98369	0.00204158	Ppil6	NM_028430
10463404	-1.64528	0.00204326	Fam178a	BC157937
10376425	-1.49095	0.00204762	OTTMUSG00000005767	ENSMUST00000093768
10467650	-3.6501	0.00204852	Frat2	NM_177603
10402648	-1.57919	0.00204895	Brp44l	NM_018819
10542791	1.96834	0.00204998	Ppfibp1	NM_026221
10385118	1.20203	0.00205089	Dock2	NM_033374
10567680	-1.84511	0.00205633	Ern2	NM_012016
10403716	-1.68218	0.0020604	AW209491	NM_134067
10387791	-1.65319	0.00206165	Slc16a13	NM_172371
10498775	-1.74841	0.00206191	Golim4	NM_175193
10426437	-1.22389	0.00206619	---	ENSMUST00000083977
10574944	-1.50482	0.0020684	Dus2l	NM_025518
10526482	-1.25921	0.00207752	Polr2j	NM_011293
10580486	-1.57197	0.00208065	Brd7	NM_012047
10487447	1.5047	0.00208203	Mall	NM_145532
10555108	-2.23511	0.00208398	Clns1a	NM_023671
10548905	1.81101	0.00208564	Eps8	NM_007945
10491091	8.77198	0.00208572	Tnfsf10	NM_009425
10511755	-1.77027	0.0020861	Wwp1	NM_177327
10351658	1.82664	0.00209355	Cd48	NM_007649
10595183	-1.30825	0.00209457	Eef1a1	NM_010106
10426875	-1.48972	0.00209606	Atf1	NM_007497
10488655	1.45658	0.00209676	Bcl2l1	NM_009743
10422512	-1.95231	0.00209855	a2ld1	NM_145466
10591009	-1.40178	0.00210076	Med17	NM_144933
10601272	-1.20124	0.00210651	Pin4	NM_027181
10396926	-1.3717	0.00210881	Sfrs5	NM_001079695
10400510	-3.08259	0.0021091	Clec14a	NM_025809
10461093	1.95825	0.00210942	Pla2g16	NM_139269
10445442	1.31361	0.0021097	Gtpbp2	NM_019581
10578916	2.26088	0.00210981	Sc4mol	NM_025436
10592926	-1.52548	0.0021104	Tmem25	NM_027865
10412978	-1.30028	0.00211246	1810062O18Rik	AK007938
10423068	-1.71538	0.00211438	Rad1	NM_011232
10424691	2.91399	0.00211508	Ly6f	NM_008530
10501483	1.29415	0.00211701	Ntng1	ENSMUST00000051253
10472923	9.39203	0.00212066	Ak3l1	AB020239
10515797	1.55176	0.00213269	Tmem125	NM_172383
10361620	-1.77021	0.00213551	Rmnd1	NM_025343
10556769	-4.79277	0.00213729	Acsm3	NM_016870
10490894	-2.03122	0.0021375	E2f5	NM_007892
10428157	1.46216	0.00213869	Rnf19a	NM_013923
10456995	-1.40425	0.00214152	Txnl4a	NM_178604
10439985	-1.46271	0.00214225	Rg9mtd1	NM_029092
10513952	-1.26406	0.00214398	3110001D03Rik	BC022621
10393309	-1.62145	0.00214584	Prpsap1	BC029621
10439936	1.6185	0.00214714	Nfkbiz	NM_030612
10534728	1.21143	0.00214835	Slc12a9	NM_031406
10576386	1.25409	0.00214932	Rhou	NM_133955
10345666	-1.24152	0.00215593	Pdcl3	NM_026850
10587419	-1.42522	0.00216078	Senp6	NM_146003
10347948	2.46661	0.0021613	Sp100	NM_013673
10516229	-1.71583	0.00216287	Utp11l	NM_026031
10536908	-2.30569	0.00216378	Tspan33	NM_146173
10454298	-1.88918	0.00216494	Zfp397	NM_027007
10552604	-3.47341	0.00216726	Klk1b24	NM_010643
10560431	-1.71088	0.00216728	Foxa3	NM_008260
10423271	-1.69579	0.00216746	Cdh18	XM_001487793
10510129	-1.5106	0.00216793	Dhrs3	NM_011303
10524681	-1.74091	0.00217075	Triap1	NM_026933
10516325	-1.26583	0.00217245	Adprhl2	NM_133883
10410695	-1.92446	0.00217317	Rhobtb3	NM_028493
10410124	-1.68058	0.00217382	Ctsl	NM_009984
10551426	-1.67568	0.00217519	C030039L03Rik	NM_001112731
10512514	1.29053	0.00217532	Tln1	NM_011602
10593767	-1.63977	0.00217768	Chrnb4	NM_148944
10479736	-1.49832	0.002184	Polr3k	NM_025901
10458560	-2.44522	0.00218429	Fgf1	NM_010197
10473594	-1.37913	0.00218734	Olfr1184	NM_146823
10481920	-1.58358	0.00218762	Psmd5	NM_080554
10450384	1.31489	0.00218927	Msh5	NM_013600
10386909	-1.74661	0.0021962	Cenpv	BC147835
10533569	-1.45706	0.00219664	Fbxl10	NM_001003953
10485445	-1.54281	0.00220003	Ehf	NM_007914
10468174	1.52834	0.00220317	Pitx3	NM_008852
10418498	-1.62304	0.0022084	---	ENSMUST00000119629
10522134	-1.72939	0.00220962	Lias	NM_024471
10441017	-1.45669	0.00221012	Setd4	NM_145482
10419744	1.89261	0.00221103	Slc7a7	NM_011405
10489484	-1.50902	0.00221326	Sdc4	NM_011521
10494910	-1.65289	0.00221666	Bcas2	NM_026602
10457948	-1.34	0.00221951	Slc25a46	NM_026165
10566161	-1.82348	0.00221988	Trim68	NM_198012
10558992	-1.35409	0.00222179	Muc2	BC034197
10508490	-1.37322	0.00222641	Sfrs5	NM_001079694
10428960	-5.4893	0.00223152	Gsdmc3	NM_183194
10457927	-2.16644	0.002233	EG433168	XR_031234
10598796	-1.49802	0.00223612	Dusp21	NM_028568
10390153	-1.26424	0.00223668	Myst2	NM_177619
10519012	1.26584	0.00223729	Arhgef16	NM_001112744
10528090	-2.81885	0.00224481	Rundc3b	NM_198620
10577655	31.6612	0.00224602	Ido1	NM_008324
10606389	2.51271	0.00224657	Gm379	XM_908711
10416379	-1.45556	0.00224769	Sucla2	NM_011506
10580155	-1.43944	0.00224829	D8Ertd738e	BC024662
10567106	-1.69906	0.00225152	EG627967	ENSMUST00000059737
10539484	-1.61871	0.00225241	Rpl18 // Rpl18	BC082290
10551417	-1.60093	0.00225284	Zfp59	NM_011762
10402835	-1.54766	0.00225391	Nudt14	NM_025399
10460423	-1.48775	0.00225471	Spnb3	NM_021287
10360506	18.7433	0.00225565	Akt3	NM_011785
10415642	-1.86999	0.00225764	Sap18	NM_009119
10531610	-2.29961	0.00226032	Rasgef1b	NM_145839
10425024	1.21273	0.00226229	1110038F14Rik	BC038324
10585428	-1.51088	0.00226335	Dnaja4	NM_021422
10527732	2.5351	0.00226432	Fry	AK220506
10499988	-1.50675	0.00226512	Ncrna00166	BC107021
10532923	-1.66528	0.00226522	Rpl37 // Rpl37	BC081438
10608700	-1.78585	0.00226652	---	NM_001081226.1
10429739	-1.38306	0.00227227	Puf60	NM_028364
10345046	-1.356	0.00227273	Efhc1	EU520262
10431912	-1.95155	0.00227326	---	GENSCAN00000008681
10366476	1.29127	0.00227399	Ptprb	NM_029928
10388352	-1.58497	0.00227406	Sgsm2	NM_197943
10440673	1.8399	0.00227726	Krtap14	NM_013707
10456619	-1.87933	0.00227809	---	GENSCAN00000013045
10414661	-1.54789	0.00228071	EG667348	XR_032084
10526049	-1.5375	0.00228183	Mrps17	NM_025450
10483828	3.50761	0.00228236	Pde11a	NM_001081033
10415678	-1.57824	0.00228291	Cab39l	NM_026908
10532124	-1.61253	0.00228311	Gfi1	NM_010278
10602454	-2.04142	0.00228587	ORF34	NM_198105
10603009	-1.38678	0.00229019	Uba52	NM_019883
10448737	-1.54993	0.00229444	Ndufb10	NM_026684
10522127	-8.41295	0.00229457	Klb	NM_031180
10508697	-1.34217	0.00229729	Sfrs4	NM_020587
10595803	-1.59123	0.0022976	Rnf7	NM_011279
10531133	-1.85457	0.00229794	Grsf1	NM_178700
10507529	-1.21181	0.00230392	Med8	NM_020000
10430846	-1.2939	0.0023064	Ndufa6	NM_025987
10351825	-1.97516	0.00230805	Tagln2	NM_178598
10422057	-1.64343	0.00231127	EG545567	XR_034935
10519504	-1.32676	0.0023142	Sri	NM_025618
10512739	-1.95855	0.00231642	Xpa	NM_011728
10476893	-1.65094	0.00231794	Gzf1	NM_028986
10445268	2.08937	0.00232345	Gpr116	NM_001081178
10524621	4.15454	0.00232503	Oasl2	NM_011854
10356170	-1.37175	0.00232581	---	ENSMUST00000116749
10487154	1.57341	0.00233145	3110001I20Rik	NM_177608
10593421	-2.09335	0.00233165	1110032A03Rik	AK004016
10586157	-1.58243	0.00233281	Rpl4	NM_024212
10414269	2.37456	0.00233424	---	ENSMUST00000100687
10428353	-1.30261	0.00233568	Lrp12	NM_172814
10583847	-1.45623	0.00234083	Bbs9	NM_178415
10450744	-1.59494	0.00234097	677333	XR_031734
10404874	-2.87914	0.00234464	Mylip	NM_153789
10467802	-1.41997	0.00234539	Hps1	NM_019424
10448262	-1.20095	0.00234623	Zfp213	NM_001033496
10600531	-1.59893	0.00234629	---	ENSMUST00000122186
10524640	-1.95987	0.00234636	2210016L21Rik	BC031162
10352194	-2.01763	0.00235221	Cdc42bpa	BC158017
10547173	-2.33657	0.00235772	Zfp422	NM_026057
10514298	-1.53198	0.00235978	Mrpl48	NM_198831
10440926	-2.56707	0.00235989	Dnajc28	NM_001099738
10458033	-1.39271	0.00236027	Stard4	NM_133774
10450189	1.5066	0.00236351	Btnl5	NR_004051
10469143	1.39649	0.00236543	C630004M23Rik	AK049866
10345065	-2.33024	0.00236775	Gsta3	NM_001077353
10555179	-1.50371	0.00236945	Prkrir	NM_028410
10495763	-1.64064	0.0023726	Gclm	NM_008129
10400072	-3.05222	0.00237828	Scin	NM_009132
10438555	2.60115	0.00237898	Thpo	NM_009379
10571567	-5.98118	0.00237951	Sorbs2	NM_172752
10568622	-1.64945	0.00238009	---	GENSCAN00000005556
10438575	-2.48541	0.00238338	Ehhadh	NM_023737
10461782	-1.80939	0.00238775	EG433224	NR_002891
10361712	-1.60649	0.00238811	Shprh	NM_172937
10490250	-1.81278	0.00239471	3100002L24Rik	U62393
10497590	-1.82214	0.00239515	Evi1	NM_007963
10388749	-1.25393	0.00239743	Traf4	NM_009423
10477325	-1.21407	0.00239747	Dnmt3b	NM_001003961
10423291	1.51235	0.00239844	EG432939	NM_001013791
10490268	-1.9222	0.0023994	OTTMUSG00000016611	NM_001101804
10470322	-1.63522	0.0024001	Surf2	NM_013678
10596072	-1.93876	0.00240039	3222402P14Rik	BC151170
10507299	-1.42083	0.00240184	Gpbp1l1	NM_029868
10386427	-1.59143	0.00240788	Flcn	NM_146018
10461459	-2.02114	0.00240805	Syt7	NM_173068
10526792	-1.47912	0.00240811	0910001L09Rik	NM_001081108
10571840	-2.38509	0.00240984	Hpgd	NM_008278
10513332	1.86229	0.0024136	AI481877	ENSMUST00000107547
10374564	-1.50629	0.00241428	Cct4	NM_009837
10580537	-1.69482	0.00241542	Aktip	NM_010241
10464313	1.98423	0.00241626	Pnliprp1	NM_018874
10506201	-1.84847	0.00241688	Ror1	NM_013845
10458767	-1.71212	0.00241975	Trim36	NM_178872
10504398	-1.35106	0.00242112	Serf2	AF073297
10425923	-2.21057	0.00242121	Fam118a	BC066174
10449672	1.47323	0.0024226	Tmprss3	NM_080727
10439566	1.31157	0.00242427	Atp6v1a	NM_007508
10568939	-1.64665	0.00242592	Echs1	NM_053119
10582094	-1.33421	0.00242823	Mbtps1	NM_019709
10599435	-1.62644	0.00243046	Ocrl	NM_177215
10514072	1.51019	0.00243241	Zdhhc21	NM_026647
10520483	1.42304	0.00243269	D5Wsu178e	NM_027652
10566067	1.67113	0.0024343	Rnf121	NM_029211
10506225	-2.36745	0.00243814	Cachd1	NM_198037
10532040	-2.27899	0.00243823	Zfp644	NM_026856
10521725	-1.36177	0.00244287	Med28	NM_025895
10410959	-1.88475	0.00244369	Atg10	NM_025770
10577866	-1.69292	0.00244696	Ash2l	NM_011791
10431300	1.69978	0.0024484	Alg12	NM_145477
10563191	-1.54425	0.00245334	Trpm4	NM_175130
10348201	-1.55008	0.00245476	Gigyf2	NM_146112
10359190	-1.36533	0.00245512	Fam20b	BC023737
10363090	-1.27844	0.00245584	Rfx6	NM_177306
10558265	-1.94654	0.0024574	2310007H09Rik	NM_029609
10532248	-2.50158	0.00245923	Rnf212	XM_001476621
10422701	-1.64074	0.00245931	Rpl37	NM_026069
10480275	-1.28319	0.00245961	Nebl	NM_028757
10512704	-1.30649	0.00246041	Exosc3	NM_025513
10496539	36.323	0.0024622	Gbp5	NM_153564
10536895	-1.30189	0.00246321	Atp6v1f	NM_025381
10395287	-1.62202	0.00246331	Atxn7l1	NM_028139
10417124	-1.38592	0.0024652	B930095G15Rik	BC096543
10583254	-1.27649	0.00246537	Cwc15	NM_023153
10354472	-2.1667	0.00246848	Gls	NM_001081081
10475019	-1.35368	0.00247044	Itpka	NM_146125
10559831	-1.20318	0.00247189	BC023179	BC023179
10439547	-1.37256	0.00247295	Gramd1c	NM_153528
10501199	-3.35111	0.00247332	Gstm7	NM_026672
10545417	-1.62445	0.00247599	Mat2a	NM_145569
10590452	-1.52082	0.00247855	Abhd5	NM_026179
10366346	1.75785	0.00248128	Phlda1	NM_009344
10490212	1.80411	0.0024825	Ctsz	NM_022325
[truncated: 5,560 more rows]
