# Supplementary material for: Global analysis of the eukaryotic pathways and networks regulated by Salmonella typhimurium in mouse intestinal infection in vivo
Source: BMC Genomics. 2010 Dec 20;11:722. doi: 10.1186/1471-2164-11-722 (PMC3022924; doi:10.1186/1471-2164-11-722)
Supplement: Additional file 4 — The list of differentially expressed genes between the 8 hours and 4 days post- SL1344 infection. Identify genes that were expressed differentially during two time course. [file 1471-2164-11-722-S4.XLSX]

## Sheet: Sheet1
Table S4:The list of differentially expressed genes (Fold times ≥1.2; P<0.05) times between the 8hr post-infection and 4 days post-infection
	Fold Change		Annotation
Probe Set ID	34(SL1344 4days)/ 38(SL1344 8hrs)	t-test	Gene Symbol	mRNA Accession
10464448	-1.74921	0.0449357	EG547091	AB010317
10405866	-1.40103	0.0242021	ENSMUSG00000063905	AB010343
10410362	-1.76716	0.00629502	Zfp712	AB010351
10532313	-1.59723	0.00387636	AB010352 // AB010352	AB010352
10442236	-1.437	0.0184251	3110052M02Rik	AB010360
10587486	-1.38431	0.0319543	Set // Set // Set // Set	AB015613
10562181	8.95422	0.00260026	Ak3l1	AB020239
10386230	-1.29063	0.0269659	Rnf187	AB030190
10520048	-1.30628	0.0278187	Mll5	AB041558
10543785	-2.38832	0.034936	AB041803	AB041803
10377534	-1.53522	0.0137549	A030009H04Rik	AB041807
10371676	-1.75918	0.004041	Utp20	AB052760
10420023	-1.29452	0.0455328	Fam158a	AB054001
10493984	-1.51576	0.00103706	Tchh	AB089610
10531794	-1.62548	0.00379533	Wdfy3	AB093277
10532598	1.38267	0.00571736	AB124611	AB124611
10374415	1.21031	0.0388945	2010317E24Rik	AB197927
10475804	-1.47358	0.0325339	A530057A03Rik	AB257502
10492552	1.4203	0.00213667	H2-Q2	AB359227
10556413	-2.14745	0.00858874	Micalcl	AB359922
10541998	1.83043	0.0184653	---	AB447364
10476939	-2.14932	0.000347697	EG245174	AB470966
10532270	-1.21085	0.0160963	Vmn2r10	AF011426
10562641	-1.23235	0.0436376	Vmn2r-ps57	AF022250
10527934	-1.21059	0.0196776	---	AF039839
10568332	1.94739	0.028375	---	AF043690
10363000	-1.76358	0.000200445	Gpx4	AF045768
10579437	1.23919	0.00200938	Robo3	AF060570
10504398	-1.52201	0.00253315	Serf2	AF073297
10490203	-1.57135	0.0186845	---	AF085738
10489343	-1.48766	0.0282115	---	AF114493
10514366	-1.75415	0.00388407	Glrx3	AF118650
10502787	-1.40386	0.0357804	Rpsa	AF140348
10606160	-1.45134	0.00753027	Rfwd2 // Rfwd2 // Rfwd2 // Rfwd2 // Rfwd2 // Rfwd2 // Rfwd2 // Rfwd2	AF151110
10394934	1.34518	0.0225003	Cml3	AF163316
10530851	-1.26516	0.000507067	Mtch2	AF176009
10516544	1.33303	0.00302284	Kifc5c	AF221104
10500683	-1.81683	0.00275763	Rangrf	AF243512
10389229	-1.57788	0.001391	Rpl9 // Rpl9 // Rpl9 // Rpl9	AF260271
10510165	-1.21695	0.00446572	Cdv3 // Cdv3	AF320340
10576216	-1.9239	0.0497705	Rpl13	AF357327
10365003	-2.1717	0.0104861	Snord37	AF357364
10419674	-1.20102	0.00206129	Snord8	AF357382
10503334	1.9785	0.0159261	Snora52	AF357388
10508721	-1.73642	0.0237042	Snora44	AF357394
10355105	-3.28229	0.0362869	AF362573	AF362573
10449292	1.36471	0.0359402	Carhsp1 // Carhsp1	AF414101
10401698	-1.61593	0.0228709	6430527G18Rik	AF525300
10399588	-1.6043	0.00540046	Zfp125	AJ005350
10410925	-1.42158	0.0249426	---	AJ240057
10606540	33.307	0.000374213	Gml	AJ242831
10558295	-1.42527	0.0136888	Zranb1	AJ250693
10601062	1.78443	0.0197119	2310001A20Rik	AJ310638
10430723	-1.7855	0.00343387	---	AK003545
10593421	-2.17748	0.00085869	1110032A03Rik	AK004016
10451761	-1.26622	0.0273655	Tbc1d5	AK005461
10351792	1.4282	0.000296408	1600017P15Rik	AK005488
10475245	-1.29684	0.00916863	AV039307	AK006022
10368612	1.33436	0.0245207	1700018M17Rik	AK006094
10575473	-1.63668	0.012599	672398	AK006604
10377547	-1.33504	0.0435689	1700064E03Rik	AK006879
10428066	-1.55522	0.032771	1700084J12Rik	AK006993
10569654	-2.56548	0.00877782	1810010D01Rik	AK007416
10412978	-1.29337	0.00197361	1810062O18Rik	AK007938
10468309	-1.45824	0.0314664	2310014D11Rik	AK009333
10457959	-1.54588	0.00399223	Sft2d3	AK011898
10558914	-1.51702	0.0247042	Rplp2	AK012402
10488584	-1.44165	0.0172532	4930556L07Rik	AK016149
10469622	1.55932	0.034785	6330407A03Rik	AK018133
10418167	-1.28899	0.000185949	Ppifos	AK019686
10573996	-1.40391	0.00423062	---	AK019816
10589610	1.43751	0.0442027	2810055G20Rik	AK021336
10528519	-2.00366	0.00870152	4933427G23Rik	AK030236
10497197	-4.1627	0.00176535	5330432E05Rik	AK030563
10358675	-2.10622	0.00223856	---	AK030663
10564938	1.48475	0.000367546	Etnk1	AK031560
10396849	1.71922	0.0370974	Fut11	AK034234
10538354	-1.22132	0.0487548	LOC100049166	AK039090
10557628	-1.27919	0.0253346	B130055M24Rik	AK041042
10466528	-1.40027	0.0166558	A630039F22Rik	AK041805
10530783	-1.22187	0.0260363	A730089K16Rik	AK043374
10552208	-1.45321	0.0203209	Nudt19	AK045908
10510019	-1.62345	0.0272508	B330016D10Rik	AK046532
10393877	-1.26727	0.0446529	Mafg	AK047224
10552030	-1.65297	0.0229766	C630016N16Rik	AK049951
10516221	-1.2407	0.0253132	D130007C19Rik	AK051152
10354372	1.25689	0.023063	D130050E23Rik	AK051463
10496890	-1.50262	0.00240074	D630002J18Rik	AK052598
10365132	-1.30985	0.0212143	ENSMUSG00000071156	AK076844
10366519	-1.95044	0.0105439	5330438D12Rik	AK077360
10507110	-1.7422	0.00263916	---	AK080459
10350758	-3.29419	0.00862947	A930039A15Rik	AK080751
10574230	-1.46304	0.00946601	---	AK080931
10478523	-1.28538	0.00253036	---	AK081116
10521057	1.21897	0.00797112	B930095I24Rik	AK081168
10369223	1.36956	0.0206714	Jph1	AK081751
10597518	1.4039	0.0149357	1700055N04Rik	AK081788
10530558	-1.21251	0.0246106	Slain2	AK082524
10426242	-1.63424	0.00848358	C730034F03Rik	AK083297
10412491	-1.53151	0.0223374	---	AK084462
10468292	-1.36	0.00416494	ENSMUSG00000071525	AK086428
10379836	-1.41212	0.0297062	---	AK089475
10417702	1.42172	0.00588911	---	AK089829
10351163	1.24175	0.00760366	---	AK090228
10517996	-1.33534	0.00178441	Plekhm2	AK122386
10544250	-3.44076	0.008677	E330009J07Rik	AK122457
10567589	-2.04313	0.0148303	Usp31	AK122466
10456922	-1.19692	0.032228	5430411K18Rik	AK122536
10398453	-1.23586	0.0342594	Ppp2r5c	AK129042
10411804	-1.28263	0.03963	Mast4	AK129114
10393509	-1.77361	0.0208872	Usp36	AK129363
10416887	1.25614	0.0415117	Tet1	AK129421
10430433	-1.26288	0.0345636	1700027A07Rik	AK131739
10394929	-1.34421	0.0179013	EG668662	AK132630
10509927	-1.44539	0.00283017	4921514A10Rik	AK132662
10601312	1.30171	0.0499292	ENSMUSG00000074383	AK133068
10539905	-1.41995	0.00353789	OTTMUSG00000024319	AK133241
10479217	-1.66907	0.000302027	RP23-275N21.4	AK134493
10575616	-1.25279	0.0335292	Gabarapl2	AK134873
10384780	-1.56562	0.00734369	6820445E23Rik	AK135532
10398424	1.31008	0.0398139	---	AK136056
10367335	-1.24365	0.0323338	---	AK138466
10483766	-2.64259	0.00911317	---	AK139787
10493494	-2.14073	0.00337992	OTTMUSG00000028864	AK140090
10553635	-1.34466	0.0313693	A230056P14Rik	AK140288
10368711	-1.31874	0.0358194	---	AK140409
10363701	1.29926	0.018736	---	AK141716
10549530	-1.26197	0.0192488	---	AK142092
10426284	1.28584	0.044492	St3gal1	AK143207
10366399	-1.99763	0.0179646	LOC544737	AK143218
10607085	1.31694	0.0336223	ENSMUSG00000072690	AK143453
10419757	-1.41624	0.0293381	ENSMUSG00000072497	AK144204
10557374	1.22572	0.0281776	ENSMUSG00000073810	AK144774
10557432	-1.32746	0.0409292	G730046D07Rik	AK144875
10467749	1.34215	0.00212508	G930009F23Rik	AK145170
10448350	1.40499	0.0305511	---	AK145325
10592533	-1.34898	0.0180479	---	AK146450
10436658	-1.24959	0.00358158	7120432I05Rik	AK148667
10568011	-1.62887	0.0299068	1110030E23Rik	AK153779
10422509	1.25062	0.00578497	---	AK154101
10435266	1.40292	0.0286843	Gm73	AK157788
10426643	-1.38715	0.0272902	B130046B21Rik	AK157795
10467368	-1.2766	0.00319733	Ctdspl2	AK160431
10454512	-1.80615	0.00134984	1810036N14Rik	AK160455
10396076	-1.63276	0.0351399	9330151L19Rik	AK161156
10518358	1.80513	0.0300876	AI506816	AK161191
10493516	-1.66204	0.0019899	---	AK161599
10527886	-2.38411	0.00580046	Gatad1	AK162341
10442052	-1.70595	0.0360886	EG626854	AK164331
10562639	1.31098	0.00236775	---	AK164996
10514568	1.59518	0.00449344	Rbms1	AK169352
10382888	-1.46396	0.00474415	2810008D09Rik	AK171830
10493292	-1.21671	0.0270722	2810403A07Rik	AK173057
10588192	-1.76108	0.00457353	Msl2	AK173208
10553004	1.2763	0.0288857	Wdfy4	AK173214
10453792	-1.41481	0.00600726	---	AK206344
10565057	-1.74413	0.000532981	Wdr73	AK220207
10400562	4.30808	0.00546919	Nlrc5	AK220210
10381548	1.49187	0.0028733	4932438A13Rik	AK220265
10415725	-1.73889	0.0189162	Spata13	AK220313
10530854	1.30805	0.00497767	Dnahc6	AK220414
10404127	1.73497	0.0157891	Fry	AK220506
10448262	1.26404	0.019156	Cypt12	AM040460
10526133	1.25135	0.0363013	Hrnr	AY027660
10495252	-1.38637	0.0162781	Romo1	AY028425
10383853	2.25686	0.0182765	Ctla2b	AY034578
10563178	2.12672	0.0357529	Rdh18	AY053573
10477813	-1.46616	0.0293334	Rbm39	AY061882
10416400	-1.79476	0.0183688	---	AY139115
10454828	-1.35235	0.0157827	Pnet-ps	AY223547
10529252	-1.69083	0.000219478	C330019G07Rik	AY372183
10482177	-1.97767	0.0125881	Strbp	AY380798
10469425	2.62519	0.0176775	2810417H13Rik	AY496943
10465826	-2.09	0.00296524	AI462493	AY941793
10384349	-1.27506	0.0110618	Polr2c	BC002023
10442032	-2.41751	0.0101855	BC002059	BC002059
10376482	-1.25758	0.0368457	2310033P09Rik	BC002181
10473779	-1.85114	0.00383995	Cugbp1	BC002221
10371432	-1.39057	0.00421139	D10Wsu52e	BC003288
10405935	-1.38696	0.0171505	Rplp0	BC003833
10498800	-1.37866	0.00362604	Ube2d2	BC003923
10359849	-2.48282	0.00746736	Uck2	BC004016
10437443	-1.66903	0.00868587	5730403B10Rik	BC004063
10370914	-1.36125	0.0104876	Fam108a	BC005632
10406934	-1.29787	0.0021575	Etv1	BC005645
10370259	1.56699	0.0373868	BC005685	BC005685
10572596	-1.28694	0.0086949	5430437P03Rik	BC005692
10578149	1.65933	0.000743214	AI661453	BC006605
10345904	-1.33367	0.00470741	AI597479	BC006931
10516994	-1.50116	0.00902507	Fam76a	BC008163
10521969	-1.56061	0.00228569	Immp1l	BC008259
10572804	-1.48218	0.0142279	1700030K09Rik	BC008558
10530215	-1.5801	0.0125258	1110003E01Rik	BC009097
10441787	-2.38823	0.000988634	2810051F02Rik	BC009123
10568239	-1.48246	0.0243154	E430018J23Rik	BC010442
10540785	-1.72671	0.000289551	6720456B07Rik	BC010582
10403951	3.91725	0.0118874	H2-gs10	BC010602
10415095	-1.41927	0.000198312	1700123O20Rik	BC011283
10539433	-1.98841	0.00990001	Mobkl1b // Mobkl1b	BC011285
10437928	-1.41923	0.00829966	0610037P05Rik	BC011300
10544452	-1.84522	0.00834749	Fam115c	BC011487
10575326	1.29409	0.00399668	Gmfg	BC011488
10448064	-1.50647	0.00271164	Prdm9	BC012016
10409338	-1.63158	0.0335351	Nop16	BC012213
10405343	1.20938	0.010532	2510039O18Rik	BC012878
10466530	-2.04367	0.00295912	Pcsk5	BC013068
10580663	-4.14365	0.013962	AU018778	BC013479
10368930	-2.09662	0.00017983	1700021F05Rik	BC013506
10437451	-2.14335	0.000748441	Fam100a	BC013706
10408647	-1.67084	0.00318735	1810022C23Rik	BC014724
10374453	-2.66749	0.00322056	Glul	BC015086
10502417	-2.26285	0.00379799	2410002F23Rik	BC016099
10418868	1.4456	0.0367848	2310046K01Rik	BC016127
10478962	-1.91379	0.00455585	2010011I20Rik	BC016210
10410370	-1.87653	0.00698284	Zfp71-rs1	BC016248
10461909	-1.39731	0.0340063	BC016495	BC016495
10560644	2.81117	0.0351774	C130090K23Rik	BC016523
10443346	-1.3866	0.00581082	Fance	BC016538
10530832	-1.6384	0.0254778	2610024G14Rik	BC017154
10568376	-1.42343	0.0488617	BC017158	BC017158
10535413	1.3823	0.0013825	BC017643	BC017643
10595680	1.73811	9.57828e-05	Igh-6	BC018315
10449989	-2.15981	0.000257038	Zfp422	BC018339
10492426	-2.90184	0.00358676	Acsf2	BC018371
10400538	1.2262	0.0286318	AI317395	BC018406
10507555	1.32733	0.00506437	Atf7ip2	BC018510
10416588	-1.58439	0.00891592	1300010F03Rik	BC019143
10506743	-1.40442	0.00796069	0610037L13Rik	BC019215
10451213	-1.2957	0.0254368	1700027N10Rik	BC019423
10530560	-1.97188	0.00242669	Slain2	BC019454
10440840	-1.73905	0.00441969	1110004E09Rik	BC019533
10508772	4.38611	0.0236829	2210407C18Rik	BC019553
10548817	-2.94875	0.0030751	1100001H23Rik	BC019793
10430145	1.61984	0.00947525	2810433K01Rik	BC019940
10536376	-1.61161	0.0104272	BC020002	BC020002
10465638	-1.44219	0.00444037	Nat11	BC020020
10440284	-1.6103	0.00693934	4930453N24Rik	BC020029
10461930	-1.47974	0.010991	D030056L22Rik	BC020125
10418096	-1.33961	0.0132977	Dlg5	BC021314
10468980	-4.69286	0.000421935	Fam107b	BC021353
10533176	-1.55082	0.0296335	1110008J03Rik	BC021365
10539211	1.36552	0.0296084	Minpp1	BC021437
10439018	-1.54475	0.000805467	0610012G03Rik	BC021536
10481585	-1.26744	0.0265395	2900010J23Rik	BC021748
10428604	1.97964	0.0196498	H2-T10	BC021760
10561702	2.94782	0.000224817	2810022L02Rik	BC021879
10389300	-1.42035	0.0235869	Dhrs11	BC022224
10445796	-1.30264	0.00935656	AI314976	BC022574
10397267	-1.31201	0.015829	Isca2	BC022589
10513952	-1.44246	0.00670938	3110001D03Rik	BC022621
10551077	-1.37581	0.00475013	9130221H12Rik	BC022632
10585129	1.27674	0.0396652	BC022651	BC022651
10538273	-1.37026	0.0421994	BC022713	BC022713
10474093	-1.73742	0.00651951	2810002D19Rik	BC022909
10426544	-1.45485	0.0213012	Slc48a1	BC022913
10414449	-1.85051	0.000250803	Mudeng	BC023094
10529034	-1.60499	0.0257357	Cgref1	BC023116
10523750	-1.37319	0.0126917	D930016D06Rik	BC023132
10490986	-1.33491	0.00674172	4632415L05Rik	BC023403
10582699	-1.74611	0.0214643	2810004N23Rik	BC023675
10359190	-1.41482	0.000782372	Fam20b	BC023737
10488459	-1.39871	0.0486024	Zfp442	BC023805
10499273	-1.50134	0.00687958	BC023814	BC023814
10603702	-1.61507	0.0298115	Llph	BC024098
10579373	-1.24151	0.0437555	Mast3	BC024265
10449142	-2.85459	2.27097e-05	9530058B02Rik	BC024332
10374578	-2.78796	0.00894212	Fam161a	BC024460
10599951	-2.81077	0.0133925	1110012L19Rik	BC024574
10551423	-1.3298	0.0146075	4933426I21Rik	BC024577
10481621	-1.52726	0.0198866	1110008P14Rik	BC024615
10392910	-1.43867	0.00817751	C630004H02Rik	BC024617
10580155	-1.57868	0.00055176	D8Ertd738e	BC024662
10547869	1.36541	0.0298631	1300018I05Rik	BC024691
10468229	-1.29738	0.0294845	---	BC024694
10369525	-1.43937	0.0356058	2010107G23Rik	BC024943
10485361	-3.12833	0.00118966	B230118H07Rik	BC025075
10566043	-1.93919	0.000445203	Lrtomt	BC025128
10577412	-1.61574	0.00365829	6820431F20Rik	BC025151
10576561	-1.81681	0.00629109	2310079N02Rik	BC025168
10368343	2.59122	0.0146212	BC025446	BC025446
10409526	-1.53045	0.0114309	BC021381	BC025483
10531675	-1.31595	0.00440264	Sec31a	BC025831
10530013	-1.31986	0.0220834	Gm447	BC025881
10397476	-3.99253	0.00837797	2310044G17Rik	BC026384
10607450	1.76702	0.00510861	Tmem41b	BC026515
10565612	-2.89809	0.000283671	1810020D17Rik	BC026557
10505109	-1.56425	0.0279535	BC026590	BC026590
10410465	-1.48503	0.00307405	BC018507	BC026613
10517263	-1.33942	0.000112182	Fam54b	BC026808
10539727	-2.076	0.00051847	C87436	BC026926
10445067	-2.69419	0.000243045	1700022C21Rik	BC027007
10388898	-1.78477	0.00887547	1810009O10Rik	BC027022
10557644	-1.29954	0.0320562	Fbrs	BC027193
10435897	-1.9287	0.00989481	BC027231	BC027231
10586130	-1.30775	0.0236094	2310007F21Rik	BC027311
10593413	-1.47225	0.0180453	2310030G06Rik	BC027409
10565170	-1.48468	0.0351399	3110040N11Rik	BC027500
10512005	-1.98313	0.00110685	1810030N24Rik	BC027508
10599032	1.77315	0.00782434	Gins1	BC027537
10437963	-1.43379	0.0195874	Fam128b	BC027550
10382774	-1.47637	0.00576816	2310004N24Rik	BC027639
10417794	-1.52824	0.0134635	1810063B07Rik	BC027644
10579296	-1.52889	0.0275091	2810428I15Rik	BC028495
10566514	-1.58932	0.0038401	Mrps36 // Mrps36 // Mrps36 // Mrps36 // Mrps36	BC028499
10466794	-1.3953	0.0443306	Fam122a	BC028637
10346146	1.47735	0.00111327	0610010O12Rik	BC028765
10425903	1.36761	0.00257848	---	BC028925
10353545	-2.56799	0.00636144	1110058L19Rik	BC028981
10386388	-1.25167	0.00103382	Snap47	BC029025
10506569	-1.6044	0.00575072	Usp24	BC029165
10402063	-2.96076	0.0399401	Foxn3	BC029185
10577222	-1.71593	0.0019011	2410022L05Rik	BC029192
10527880	-1.43664	0.000593944	C030048B08Rik	BC029549
10573515	-1.28716	4.55389e-05	2310036O22Rik	BC029622
10419803	-1.42792	0.0402791	4931414P19Rik	BC029624
10423512	-1.46097	0.00894649	Fam173b	BC030179
10505623	-1.23041	0.0449908	D4Bwg0951e	BC030404
10519052	-2.09346	0.0053661	2810405K02Rik	BC030453
10449315	-1.75828	0.00655006	2900010M23Rik	BC030629
10524640	-1.85474	0.00452028	2210016L21Rik	BC031162
10474809	-1.76827	0.00141669	1810007E14Rik	BC031454
10472738	-1.751	0.00222562	4833418A01Rik	BC031546
10480950	-1.6927	0.00049087	D2Bwg1335e	BC031595
10601915	-1.76342	0.00208311	BC031748	BC031748
10487927	-1.22597	0.00408458	5730494N06Rik	BC033429
10360542	-1.50339	0.00400741	---	BC033430
10409330	-1.36379	0.011616	4833439L19Rik	BC033445
10554156	-1.89131	0.00329199	Fam174b	BC034069
10597913	-1.32417	0.0133256	1110059G10Rik	BC034133
10558992	-1.37302	0.00288731	Muc2	BC034197
10550889	-1.20759	0.0242762	1500002O20Rik	BC034211
10390117	2.53461	0.00761797	BC021614	BC034269
10437765	-1.58837	0.000704837	C530044N13Rik	BC034347
10395807	-1.65176	0.00147214	1110008L16Rik	BC034876
10449207	-1.36817	0.0160717	Rab11fip3	BC037132
10465686	1.40307	0.00908769	BC037156	BC037156
10553967	-1.2107	0.0336828	Pcsk6	BC037450
10373571	-1.2868	0.0363985	1110012D08Rik	BC037624
10608422	-1.27522	0.00601253	Rmi1	BC037694
10512851	2.28581	0.0110584	4632417K18Rik	BC038020
10352905	1.48019	0.0456273	A630038E17Rik	BC038285
10382698	-2.22793	0.00574483	1110017F19Rik	BC038330
10568417	-1.22047	0.0337502	1110007A13Rik	BC038342
10558910	-1.81927	0.00222646	Rangrf	BC038470
10518226	-1.63036	0.0398865	Vps13d	BC038488
10418092	-1.51052	0.0273069	A830039N20Rik	BC038501
10576598	-1.80231	0.0282265	1810063B05Rik	BC038634
10582069	-2.16709	0.00297901	Sdr42e1	BC038819
10526781	-1.51222	0.0230705	BC038925	BC038925
10598220	1.64806	0.0446531	Fam38a	BC039210
10594015	1.45662	0.0328134	A330049M08Rik	BC039748
10505643	-1.57061	0.0327917	4930473A06Rik	BC039810
10373902	-1.27356	0.011326	2410008K03Rik	BC039988
10580365	-1.39918	0.00553266	4921524J17Rik	BC040087
10374464	-1.97722	9.94566e-05	Spred2	BC040462
10353794	-1.66008	4.63422e-05	Fam168b	BC040511
10349049	-1.44549	0.00659105	Zfp706	BC042704
10547540	-1.3606	0.0117018	Mical3	BC043122
10441313	-1.40157	0.00524629	5830404H04Rik	BC043688
10376596	-1.92467	0.00190956	4933439F18Rik	BC044901
10350853	-2.00481	0.0192756	---	BC045198
10404988	-1.65747	0.0150904	C030044B11Rik	BC045201
10577838	-1.66049	0.00026718	Ddhd2	BC046229
10538307	-2.43361	0.00964569	---	BC046496
10498446	4.8593	0.0134087	Tmem173	BC046640
10512288	-1.688	0.00478258	2810432D09Rik	BC047068
10461268	-1.28007	0.0434047	1810009A15Rik	BC047099
10410351	-1.57958	0.00812766	AA987161	BC047145
10409152	-1.22586	0.00680926	1110007C09Rik	BC047205
10577528	-1.80297	0.00330769	AI316807	BC048089
10397428	-1.27035	0.00285218	1700020O03Rik	BC048169
10476270	-1.21467	0.00707786	2310035K24Rik	BC048399
10577602	1.50186	0.0188982	1700023D19Rik	BC048526
10493626	-1.39364	0.0372597	1700094D03Rik	BC048560
10426606	-2.16538	0.0152309	4930415O20Rik	BC048564
10487405	1.4306	0.0316976	1700019D03Rik	BC048645
10484318	1.32711	0.0364274	1700125H20Rik	BC048674
10542880	-2.03365	0.00293009	4833442J19Rik	BC048711
10579307	-1.85191	0.00123158	2810422J05Rik	BC048938
10345706	-1.45149	0.0018563	D1Bwg0212e	BC049091
10571647	-1.57013	0.0191675	4933411K20Rik	BC049135
10572733	-1.45848	0.00072797	BC049349	BC049349
10466728	-1.60215	0.0445687	1700028P14Rik	BC049563
10354506	1.69112	0.0252241	Dydc1	BC049632
10569313	-1.47474	0.0054516	6330512M04Rik	BC049666
10404675	1.23609	0.0380375	1700058C13Rik	BC049691
10502279	-1.59942	0.0391886	9130221D24Rik	BC049886
10386394	-1.87964	0.0386218	BC050078	BC050078
10351179	-1.64601	0.0190192	2810422O20Rik	BC050143
10497646	-1.52432	0.0156916	Phc3	BC050266
10421394	-1.41689	0.004701	Fam160b2	BC050861
10428744	-1.61412	0.0330173	9130401M01Rik	BC050895
10525236	-1.76651	0.00296981	AU042671	BC051044
10437561	-1.2307	0.00142443	5730409G15Rik	BC051078
10405535	-1.41493	0.00544279	B230219D22Rik	BC051430
10450646	-1.24692	0.0255726	Rbx1	BC051473
10510809	-2.26184	0.010589	A430005L14Rik	BC052148
10419162	2.08013	0.0161707	C79407	BC052175
10501909	-1.24672	0.00892928	G430022H21Rik	BC052204
10375565	1.36161	0.000461472	Fam105a	BC052328
10487748	-1.53116	0.0075092	4930402H24Rik	BC052447
10394593	-3.85129	0.00311336	Fam49a	BC052465
10526687	-1.41313	0.0150297	2010007H12Rik	BC052497
10492049	-1.21886	0.025542	D3Ertd300e	BC052702
10602300	1.30016	0.0295844	BC055324	BC052855
10489195	-1.51797	0.0065047	2610036D13Rik	BC053067
10542264	-2.40513	0.000167971	2700089E24Rik	BC053418
10572083	1.60221	0.0412843	1700023E05Rik	BC053422
10386916	-1.19503	0.00416895	BC046404	BC053455
10561983	-1.56418	0.0319732	BC053749	BC053749
10564233	1.26949	0.0344003	---	BC054065
10463224	-1.56914	0.0103215	Marveld1	BC054384
10391990	-1.48771	0.00805052	1700081L11Rik	BC054752
10439660	-2.30887	0.0118663	Gm609	BC054854
10558971	1.23744	0.0344598	BC055111	BC055111
10357562	1.71046	0.0212943	Yipf5	BC055301
10583291	-1.58137	0.0158059	2200002K05Rik	BC055786
10517682	-1.30615	0.00192661	2310028O11Rik	BC055791
10538214	-1.69353	0.0277236	D330028D13Rik	BC055818
10350848	-1.23985	0.0178909	2810025M15Rik	BC055845
10407876	-1.47019	0.0291034	5033411D12Rik	BC055852
10352829	-1.36092	0.0308928	A130010J15Rik	BC055955
10452110	-1.77648	0.000541604	2410015M20Rik	BC056164
10437236	-1.34303	0.0354036	EG245305	BC056174
10449971	-1.8939	0.0488919	1700065O13Rik	BC056193
10490706	-1.63511	0.00221169	Znf512b	BC056460
10510061	-1.41214	0.0124134	4732496O08Rik	BC056931
10400383	-1.71254	0.00682848	2700097O09Rik	BC056967
10380859	-1.35668	0.000682589	Crkrs	BC057057
10515924	-1.35914	0.0153696	Rimkla	BC057371
10479794	1.20745	0.0332261	BC057552	BC057552
10522889	1.80464	0.0135521	3000004C01Rik	BC057614
10431339	-1.20861	0.0028061	Tubgcp6	BC057626
10448615	1.33621	0.00832336	4930503L19Rik	BC057927
10405731	1.37628	0.017414	LOC629446 // LOC629446	BC057932
10411287	-1.77539	0.00147023	Btf3l4	BC058282
10479550	-2.26996	0.0010922	2700038C09Rik	BC058516
10582664	-1.29177	0.0410461	2310022B05Rik	BC058626
10432298	-1.34442	0.000290289	Mll2	BC058659
10577395	-1.55055	0.00364014	6820431F20Rik	BC058969
10384808	-1.21233	0.0331127	A630052C17Rik	BC059020
10479458	-1.50989	1.58932e-05	2310003C23Rik	BC059022
10507190	-1.3963	0.00308905	4732418C07Rik	BC059213
10446166	-1.23998	0.00260197	Ndufa11	BC059729
10421188	-1.63661	0.0177004	R3hcc1	BC059860
10552622	-1.99468	0.0117232	2410002F23Rik	BC059896
10493335	-1.38603	0.00356444	5830417I10Rik	BC059914
10501183	-1.60136	0.0256715	4933431E20Rik	BC060136
10562368	-1.24884	0.00648386	4931406P16Rik	BC060233
10463410	-1.70675	0.000882569	Fam178a	BC060679
10394144	-1.29207	0.0156181	1700012B15Rik	BC060685
10351517	-1.59553	0.0149606	1700009P17Rik	BC061017
10440719	1.39553	0.00787814	4930465K10Rik	BC061021
10545528	-1.72882	0.0025299	Pigp	BC061116
10375125	-1.63936	0.00158937	Ssbp1	BC061183
10371271	-1.55895	0.00169888	BC062127	BC062127
10537828	1.31587	0.0206798	Fam70a	BC062956
10476660	-1.23247	0.0102784	8430406I07Rik	BC063088
10570639	-1.45597	0.00801262	6820431F20Rik	BC064022
10459918	-1.57756	0.012284	1110032A13Rik	BC064066
10366698	-1.43662	0.0302509	BC048403	BC065058
10576586	1.43909	0.0051307	---	BC065394
10558583	-1.33205	0.000303291	Zfp511	BC065404
10382692	-1.91749	0.0192284	2210020M01Rik	BC065414
10549760	-1.25474	0.00830915	Zfp580	BC066001
10584309	-1.64493	0.0384955	BC024479	BC066002
10491171	2.10874	0.0186003	6330442E10Rik	BC066067
10604505	-1.55036	0.025935	6720401G13Rik	BC066100
10514070	-1.59472	0.00223328	2310067E19Rik	BC066147
10425923	-2.39464	0.0143355	Fam118a	BC066174
10372191	-1.25741	0.0215935	BC067068	BC067068
10566877	-1.20727	0.0195124	Sbf2	BC067204
10476702	2.26684	0.0336453	Fam83d	BC068129
10412960	-1.78048	0.00100043	Fam149b	BC069846
10387723	-2.29935	0.00384004	2810408A11Rik	BC069874
10543226	-1.29846	0.024389	2610001J05Rik	BC070405
10353549	-1.37838	0.00246308	Fam135a	BC070446
10487847	-1.4981	0.00305069	1700037H04Rik	BC071212
10398721	-2.06627	0.00151495	2810002N01Rik	BC071262
10525210	-1.87555	0.00584873	AU042671	BC072559
10378453	-2.07697	0.00252993	1300001I01Rik	BC072573
10558297	-1.22458	0.00798228	2700050L05Rik	BC072596
10438572	-1.80389	0.0135666	2510009E07Rik	BC072629
10354019	-1.67771	0.035518	2010300C02Rik	BC072639
10441344	-1.37233	0.0161791	Rbm16	BC075621
10351482	1.6365	0.0114794	2010107G12Rik	BC075651
10481420	-1.52839	0.000833736	D2Wsu81e	BC078441
10490246	-1.68139	0.00129622	OTTMUSG00000016327	BC079554
10448865	1.37125	0.013262	4932438A13Rik	BC079623
10522494	1.35779	0.0448539	4930422G04Rik	BC079891
10499652	-1.5112	0.000845814	---	BC080683
10572727	-1.4803	0.0128775	OTTMUSG00000022410	BC080687
10590467	-1.35238	0.0376855	D9Ertd402e	BC080690
10457787	1.34946	0.00158064	Troap	BC080746
10410321	-2.12742	0.000799041	C330011K17Rik	BC080824
10532923	-1.80403	0.00195019	Rpl37 // Rpl37	BC081438
10545125	-1.58881	0.00358834	Rpl23 // Rpl23 // Rpl23	BC081448
10402316	-1.33122	0.038519	Rpl29	BC081467
10389522	-1.55092	0.0104845	Rpl13a	BC082289
10539484	-1.51345	0.00552114	Rpl18 // Rpl18	BC082290
10370544	-1.53433	0.0407469	2610008E11Rik	BC082302
10410364	-1.71182	0.000150354	---	BC082605
10403756	-1.78097	0.0272927	1600012F09Rik	BC083111
10422776	-1.4003	0.0155785	Phb	BC083354
10407120	-1.97262	0.000495553	Rps3a	BC084675
10454326	-1.23715	0.0475975	2700062C07Rik	BC084681
10359734	-1.49488	0.0125109	Iqwd1	BC084732
10414305	-1.19691	0.0385673	Styx	BC085089
10557655	-1.42649	0.00260088	Srcap	BC085144
10565391	1.57217	0.00104107	4930422G04Rik	BC085187
10598180	-1.26598	0.0227329	BC085271	BC085271
10424411	-1.57373	0.000251834	Tsg101	BC085308
10480813	-1.30436	0.018136	B230208H17Rik	BC085507
10468885	-1.53779	0.0458255	Zfp826	BC086681
10569890	-1.19956	0.0308501	Aida	BC086763
10435980	-1.8278	0.00765598	Rps24	BC086882
10394609	-1.9085	0.00534718	Rpl36	BC086914
10434672	-1.42153	0.00694784	Gng5	BC087872
10490745	-1.44151	0.0335102	4930526D03Rik	BC087873
10597000	2.59501	0.0382416	E030010A14Rik	BC087877
10581027	-1.39995	0.0130975	Rplp0	BC087887
10369806	-4.13389	0.00115028	1700040L02Rik	BC087900
10350819	-1.36062	0.00236896	Csnk2a1	BC089343
10523195	-1.44803	0.0108168	Thap6	BC089377
10497996	-1.26218	0.00239413	Ikzf5	BC089455
10532164	-1.43885	0.00159066	Atp5k	BC089550
10373054	-1.24163	0.00627661	Slc26a10	BC089587
10573578	-1.50241	0.0196111	BC056474	BC089623
10568480	-1.8721	0.00159461	Nsmce4a	BC089629
10561266	1.52376	0.0238639	9930023K05Rik	BC090250
10546292	-1.52776	0.000609338	Rpl21	BC090256
10565900	-1.23277	0.0197666	D630004N19Rik	BC090640
10389795	-1.83334	0.0180858	---	BC090673
10571250	-1.2997	0.0455503	Hmgb1-rs17	BC090989
10384150	-1.52757	0.00393246	---	BC090992
10400153	-1.2587	0.0429404	Hmgb1 // Hmgb1 // Hmgb1	BC091741
10503833	-1.42033	0.0204409	Rplp1 // Rplp1 // Rplp1	BC091747
10446615	-1.74892	0.00466803	Rps24	BC091748
10555568	-1.70535	0.00552323	Rpl31	BC092139
10552917	-1.57554	0.0025589	Rpl14	BC092249
10596185	1.22445	0.0381422	Gapdh	BC092267
10568859	-1.65599	0.0020563	Ndufab1	BC092379
10512747	-1.36702	0.0151365	5830415F09Rik	BC092543
10479268	-1.21728	0.0250817	Wtap // Wtap	BC093504
10607330	1.28724	0.0353692	Fam57b	BC093505
10437195	2.05419	0.0458731	Me1	BC094028
10365297	-1.46076	0.0286849	D10Wsu102e	BC094241
10551421	-2.36274	0.0061915	Zfp60	BC094367
10494208	-1.39456	0.0224642	Fam63a	BC094388
10500376	-1.68465	0.000986339	Rpl21	BC094410
10443940	-2.04152	0.00336483	Zfp422-rs1	BC094586
10475360	-1.62077	0.00177329	Mrpl51	BC094621
10363241	1.46236	0.0167857	Fam26f	BC095946
10585992	-1.3701	0.0206408	Myo9a	BC096035
10503484	-1.31125	0.0475415	Fam82b	BC096046
10490302	-4.07815	0.0126511	2810021G02Rik	BC096373
10583448	-1.57178	0.000618638	Rpl21	BC096404
10417124	-1.68317	0.00440261	B930095G15Rik	BC096543
10499425	-1.87059	0.000588755	2700060E02Rik	BC096571
10457922	-1.3744	0.0344863	Rpl29	BC096575
10423049	-3.54202	0.00273897	Prlr	BC096586
10450296	1.47238	0.00631755	Selk	BC096677
10571342	-1.56752	0.00625259	Rps12	BC099377
10392035	-1.26749	0.0392509	1700052K11Rik	BC099431
10574412	-1.39956	0.00334153	Sap18 // Sap18	BC099480
10577598	-1.25264	0.0256027	Lsm6	BC099484
10349828	1.35268	0.00658834	1700015E13Rik	BC099563
10430993	-1.59324	0.00740984	1700001L05Rik	BC099567
10521182	-1.31322	0.00545182	BC037112	BC099925
10491319	3.37985	0.00678918	Fam43a	BC099947
10360737	-1.80816	0.00478593	Rpl35a	BC100332
10581917	-1.25083	0.0138135	4932417I16Rik	BC100402
10599576	-2.15491	0.000184068	2700038C09Rik	BC100439
10526101	-1.88339	0.00153912	4930579G22Rik	BC100444
10476349	-1.52458	0.00218487	1110034G24Rik	BC100475
10447337	-1.28595	0.0427371	1700090G07Rik	BC100486
10590323	-1.8804	0.00284232	5830454E08Rik	BC100520
10545425	-2.18847	0.000237331	Sh2d6	BC100525
10397264	-1.20066	0.00132975	7420416P09Rik	BC103771
10539702	-1.9863	0.00752807	2010309E21Rik	BC103775
10492586	-2.09693	0.0019698	Arl14	BC104368
10537343	-1.37415	0.00990397	Tmem213	BC104375
10375432	-1.29837	0.0374101	C030019I05Rik	BC104394
10542875	-1.61387	0.022342	3010003L21Rik	BC106181
10499988	-1.37414	0.0218042	Ncrna00166	BC107021
10353533	1.23042	0.0238639	1700024G13Rik	BC107222
10583203	-1.28625	0.0282378	Phxr4	BC107288
10439762	-1.70672	0.00861827	Ahcy	BC108367
10385484	-1.34543	0.000573328	Ddx5	BC108369
10508042	-1.79372	0.000711934	2310005N01Rik	BC108404
10386844	-1.91417	0.00726357	Zswim7	BC109343
10395855	-1.98302	0.00376228	AU021838	BC110357
10569994	-1.27295	0.0307786	Hmgb1	BC111468
10504582	-2.22801	0.0110695	1300002K09Rik	BC111889
10601993	-3.13517	0.00295659	D330045A20Rik	BC113128
10428981	-5.54725	0.00096494	Gsdmc2	BC113153
10488938	-1.24791	0.0187377	Fam83c	BC113797
10387222	-1.31488	0.0264917	Pfas	BC114997
10555293	-3.79069	0.000119477	2610209A20Rik	BC115472
10513945	-1.22329	0.0461175	2310002L09Rik	BC115483
10420804	-1.33091	0.0448484	4933401F05Rik	BC115562
10399675	1.34103	0.025119	4933411G11Rik	BC115568
10478913	-1.46893	0.0475399	Mocs3	BC115985
10495332	-1.30682	0.000144477	1700013F07Rik	BC116223
10594377	-1.96195	0.000430947	2300009A05Rik	BC116242
10487476	-1.81659	0.00177717	1500011K16Rik	BC116797
10585410	-3.3058	0.000255594	Sh2d7	BC116842
10498595	-1.38327	0.0455849	Snrpd2	BC116858
10449598	-1.27961	0.0247639	4933413N12Rik	BC116867
10521331	-1.28487	0.0203119	A930005I04Rik	BC116928
10563709	1.29827	0.00489729	1110001A07Rik	BC117001
10365127	-1.94366	0.00449103	2210404O07Rik	BC117023
10511007	-1.53104	0.00876788	2610002J02Rik	BC117034
10377605	-1.3184	0.0273749	1810027O10Rik	BC117077
10460255	1.81165	0.0325967	4933402J07Rik	BC117078
10559825	-1.43156	0.0168154	2810409K11Rik	BC117497
10588452	2.08901	0.0279649	F630043A04Rik	BC117501
10386211	-1.25561	0.00361576	3100002J23Rik	BC117741
10403943	16.0556	0.0221815	2310038E17Rik	BC117742
10345442	10.0265	0.0327304	Bcl2l15	BC117780
10566730	-1.29259	0.0169365	Stk33	BC117798
10375893	1.59343	0.0442561	Rnf19b	BC117807
10539692	1.26955	0.000490544	4732456N10Rik	BC118024
10541665	1.38955	0.00273908	Stx11	BC118516
10483756	1.24692	0.0225737	2310022K01Rik	BC118934
10569085	-1.23173	0.0119253	1600016N20Rik	BC119093
10363522	-1.3612	0.00328135	Tysnd1	BC119320
10366597	1.32394	0.00853759	E030011K20Rik	BC119391
10590479	-2.15784	0.0188354	Zfp167	BC119591
10499847	-1.61845	2.34015e-05	2500003M10Rik	BC120651
10413995	1.27681	0.0320902	1700013D24Rik	BC120816
10593473	-1.33213	0.00706628	1810046K07Rik	BC120857
10382136	-1.30911	0.0457275	1810010H24Rik	BC124997
10482017	1.22765	0.0137909	4933405L10Rik	BC125412
10571384	-1.66928	0.000725215	Efha2	BC125419
10462406	-1.2036	0.0206594	C030046E11Rik	BC125448
10466963	-1.77433	0.000314196	9930021J03Rik	BC125582
10577067	-2.68747	0.00837165	---	BC126957
10397975	-1.62392	0.00754918	D12Ertd647e	BC128276
10505276	1.63478	0.0343271	Unc93a	BC128471
10552075	1.32263	0.0306552	Cd80	BC131959
10353849	-1.58803	0.00220676	4632411B12Rik	BC132293
10442887	-1.2506	0.0256038	Fbxl16	BC132383
10368689	1.39011	0.0151097	Krtap16-8	BC132612
10603651	-1.24798	0.00440335	1810030O07Rik	BC137660
10348000	-1.87647	0.0172444	2810459M11Rik	BC137675
10513551	-1.21249	0.045688	Fkbp15	BC137706
10556139	1.48606	0.0246876	1700024P16Rik	BC137723
10587082	1.31683	0.0124742	Dppa2 // Dppa2	BC137768
10517463	-1.23298	0.0119767	Luzp1	BC137786
10542477	1.54999	0.0339733	9030420J04Rik	BC137891
10397143	-1.50106	0.0167735	2410016O06Rik	BC138094
10544243	1.1956	0.0461233	mCG_21548	BC138184
10460018	-1.21444	0.0158054	Zfp236	BC138187
10604175	1.54077	0.00370695	Ythdc2	BC138263
10452430	-1.22535	0.0128056	Fbxl17	BC138331
10402783	-3.55688	0.0452259	Ahnak2	BC138468
10400165	-1.92366	0.0015088	Tfb2m	BC138836
10499655	1.32221	0.000104733	Pls1	BC139069
10381187	3.01428	0.00426556	AI747448	BC139088
10374929	-2.48074	0.00282957	4931440F15Rik	BC139107
10389062	-1.42964	0.0182722	1700071K01Rik	BC139179
10403750	-1.23115	0.0296213	2810021B07Rik	BC139338
10427323	1.24038	0.0441698	2210010C17Rik	BC139455
10512251	-1.79091	0.0230343	AI464131	BC140956
10503570	-1.34656	0.0212242	Sfrs18	BC141031
10485982	2.2537	0.0307642	D14Ertd668e	BC145673
10573733	-1.2832	0.0249099	Papd5	BC145737
10538109	-2.54558	0.0356071	AI854703	BC145740
10544660	1.86069	0.00209842	Rasgef1a	BC145752
10440120	-1.50212	0.00431971	Gm813	BC145922
10476725	-1.8898	0.0197017	Gm561	BC147042
10419438	1.46876	0.0404067	Fam162b	BC147085
10523245	-1.22652	0.00985596	Gm1381	BC147167
10393801	-1.44086	0.0158328	1810049H13Rik	BC147292
10356677	-1.23934	0.015908	Myeov2	BC147334
10512999	-1.36356	0.00403454	AI427809	BC147516
10488382	1.40695	0.00631695	Ccdc147	BC147530
10587810	-3.30335	0.0178807	1700057G04Rik	BC147543
10459335	-1.39005	0.00142003	Fam38b	BC147606
10556158	2.35233	0.000249809	G630016D24Rik	BC147689
10386909	-1.84282	0.00531092	Cenpv	BC147835
10432876	1.44665	0.0143976	---	BC148234
10583785	-2.1902	0.000417674	2310047B19Rik	BC150493
10488965	7.02396	0.000218389	AI607873	BC150711
10421934	1.35019	0.0197084	2310014H01Rik	BC150725
10451481	-1.52883	0.000430279	BC032203	BC151032
10585732	-1.30506	0.0212354	Ulk3	BC151153
10596072	-1.97965	0.00388029	3222402P14Rik	BC151170
10515211	-1.39579	0.00474354	---	BC152479
10463404	-1.67908	0.00322949	Fam178a	BC157937
10532624	1.28739	0.0134187	Plxnb2	BC157960
10395984	-1.24037	0.0267492	Fam179b	BC158008
10352194	-1.60968	0.0088474	Cdc42bpa	BC158017
10557361	-1.23556	0.0377141	D430042O09Rik	BC158019
10502405	1.21842	0.0253726	1810053B01Rik	BC158030
10576524	-1.22687	0.0167643	Gm505	BC158088
10426301	-1.56152	0.00499903	Tcea1	D00925
10374476	-1.85541	0.00305	Rps17	D25213
10436758	-1.27263	0.015046	ENSMUSG00000068075	D86419
10436764	-1.42564	0.0309284	Krtap6-3	D89901
10496735	-1.91204	0.00429008	---	DQ113649
10503376	-1.61288	0.00307215	OTTMUSG00000004461	DQ351292
10365219	-1.40463	0.0402622	EG237412	DQ459435
10549402	3.88437	0.0298105	Lass3	DQ646881
10426435	1.30268	0.013584	Gm1110	DQ664197
10544795	1.20159	0.00238424	Agbl1	DQ867033
10453276	-1.45715	0.0268194	Thada	EF222207
10412537	-1.65426	0.00190701	B930046C15Rik	EF651810
10417446	-1.66703	0.00036354	D830030K20Rik	EF651825
10417461	-1.67154	0.000820193	ENSMUSG00000072735	EF651833
10417411	-1.33792	0.0121953	ENSMUSG00000079376	EF651836
10495935	3.15607	0.00137083	AW112010	EF660528
10449765	-2.63785	0.00300699	---	ENSMUST00000002868
10388488	-1.47665	0.000144371	Fam101b	ENSMUST00000021207
10396121	-1.32294	0.0163418	4930512B01Rik	ENSMUST00000021378
10468174	1.51237	0.0312508	4930564B18Rik	ENSMUST00000022579
10423791	-1.51931	0.00806676	4930447A16Rik	ENSMUST00000022897
10570356	2.20801	0.010779	Ly6g	ENSMUST00000023246
10478487	1.78225	0.0177664	1700116B05Rik	ENSMUST00000023314
10498185	-1.25935	0.00706859	Sfrs10	ENSMUST00000023564
10370303	1.40845	0.0147024	1700123I01Rik	ENSMUST00000025699
10462501	-1.25752	0.00108816	2700046G09Rik	ENSMUST00000025824
10578155	2.07721	0.0435862	4930568D16Rik	ENSMUST00000028243
10474088	-1.31579	0.00646866	4921507L20Rik	ENSMUST00000028621
10596442	1.52373	0.00214035	Nup210l	ENSMUST00000029548
10406852	-1.41648	0.0469778	Cnn3	ENSMUST00000029773
10503989	-2.68006	0.00148166	2010003O02Rik	ENSMUST00000030114
10494227	1.61476	0.0411629	Megf6	ENSMUST00000030897
10529285	-1.32927	0.015681	Nkx1-1	ENSMUST00000030994
10452648	4.1802	0.0026774	Herc5	ENSMUST00000031817
10538201	-1.44929	0.0332472	2410003K15Rik	ENSMUST00000031839
10554814	-2.41052	0.0113284	---	ENSMUST00000032858
10357814	1.24151	0.00246776	1700007B13Rik	ENSMUST00000033267
10409200	1.3255	0.00107898	Gm498	ENSMUST00000033411
10435789	-2.30798	0.00196609	Zbtb20	ENSMUST00000033479
10602865	-1.34816	0.0072678	Map3k15	ENSMUST00000033665
10514323	1.39742	0.000291349	---	ENSMUST00000036030
10395227	-1.31123	0.00915778	Cog5	ENSMUST00000036862
10443301	1.26684	0.0285065	EG629820	ENSMUST00000038121
10413180	-1.22326	0.0420759	4931403M11Rik	ENSMUST00000038250
10432556	-1.40693	0.00132336	---	ENSMUST00000038391
10513381	1.4447	0.00680185	Fam124a	ENSMUST00000039064
10542060	-3.67699	0.00346496	---	ENSMUST00000039475
10496748	-1.86283	0.00351588	Syde2	ENSMUST00000039517
10499299	1.4525	0.0171947	---	ENSMUST00000039841
10411052	-1.6301	0.0368894	Fam151b	ENSMUST00000040106
10533360	-2.73679	0.013853	9330129D05Rik	ENSMUST00000041252
10371662	1.52176	0.0048322	---	ENSMUST00000041389
10384766	1.81432	0.0103864	Cylc2	ENSMUST00000041392
10569200	-1.27491	0.0412975	Polr2l	ENSMUST00000043870
10573675	1.19603	0.0408443	E230008N13Rik	ENSMUST00000043958
10408066	1.39311	0.00822224	C630050I24Rik	ENSMUST00000046116
10482712	1.26275	0.0352241	LOC637277	ENSMUST00000046454
10473608	1.79506	0.00417238	Fam102b	ENSMUST00000046924
10484541	1.57425	0.0196133	Apol6	ENSMUST00000048285
10585097	-1.71084	0.0033195	EG434402	ENSMUST00000048824
10399202	-1.55638	0.0454728	Macc1	ENSMUST00000048880
10465043	-1.51792	0.0105192	---	ENSMUST00000050339
10353729	-1.46669	0.00644321	ENSMUSG00000049830	ENSMUST00000050429
10474159	1.26281	0.0127281	A730020M07Rik	ENSMUST00000050571
10446334	-2.68358	0.00120256	---	ENSMUST00000050706
10538855	-1.5384	0.00157998	---	ENSMUST00000050898
10431410	1.30387	0.0182202	---	ENSMUST00000051524
10469571	-2.13233	0.0157365	Otud1	ENSMUST00000052168
10571920	-1.29201	0.0406047	B230317F23Rik	ENSMUST00000052189
10493794	6.68085	0.0204747	2310079G19Rik	ENSMUST00000052337
10394674	-2.92977	0.00513954	ENSMUSG00000050974	ENSMUST00000052528
10551714	-1.70772	0.041671	---	ENSMUST00000053062
10607465	-1.65401	0.0346687	---	ENSMUST00000053282
10529977	-2.46109	0.0377539	Ppargc1a	ENSMUST00000053488
10566304	-1.35374	0.0153824	4931431F19Rik	ENSMUST00000053743
10360909	-1.47749	0.0285869	9630028B13Rik	ENSMUST00000053934
10502273	-2.19624	0.00388135	D630013G24Rik	ENSMUST00000054105
10380248	-1.23008	0.0269113	---	ENSMUST00000054314
10350337	-1.32572	0.00465894	A130050O07Rik	ENSMUST00000054333
10412828	-1.86451	0.0410469	---	ENSMUST00000054349
10428613	-1.87971	0.00522451	EG383032 // EG383032	ENSMUST00000054380
10354916	-1.20972	0.0377424	4930408G06Rik	ENSMUST00000054653
10466274	-1.35301	0.00457191	---	ENSMUST00000054711
10446312	1.33986	0.032178	1700120B22Rik	ENSMUST00000054837
10560732	1.44778	0.0153946	EG330552	ENSMUST00000054860
10461842	-1.64367	0.00439277	---	ENSMUST00000055088
10466935	1.20451	0.0150546	OTTMUSG00000000469	ENSMUST00000055536
10440717	1.75116	0.00769598	---	ENSMUST00000055878
10545692	-1.36903	0.0270174	Tet3	ENSMUST00000056191
10400189	3.21196	0.00305221	EG432460	ENSMUST00000056660
10497481	-2.0478	0.00490446	2810416G20Rik	ENSMUST00000057404
10437934	-1.43225	0.0341621	ENSMUSG00000047676	ENSMUST00000057740
10401441	-1.21864	0.0174579	EG432676 // EG432676	ENSMUST00000058103
10597918	-1.39703	0.0224219	---	ENSMUST00000058187
10437580	-2.02628	0.0115906	Abat	ENSMUST00000058298
10570513	-1.38675	0.0302539	2900016B01Rik	ENSMUST00000058886
10582229	-1.64194	0.034702	1110003O08Rik	ENSMUST00000059018
10490690	1.19999	0.00916843	ENSMUSG00000043225	ENSMUST00000059032
10459643	1.58837	0.022649	---	ENSMUST00000059254
10567106	-1.82004	0.00124378	EG627967	ENSMUST00000059737
10581069	-1.57827	0.0478921	ENSMUSG00000051554	ENSMUST00000060171
10358272	1.40703	0.0452364	6530409C15Rik	ENSMUST00000060288
10350977	-1.30884	0.00436495	4930523C07Rik	ENSMUST00000060298
10366048	-1.27292	0.0185679	B530045E10Rik	ENSMUST00000060657
10464407	-1.57591	0.0138532	---	ENSMUST00000061046
10554893	-1.43522	0.00989603	Ccdc89	ENSMUST00000061391
10459496	1.48781	0.0150951	4931429P17Rik	ENSMUST00000061899
10595447	1.20088	0.00333503	---	ENSMUST00000062005
10395610	-1.87284	0.00371352	ENSMUSG00000046620	ENSMUST00000062226
10406843	-1.74168	0.00287528	---	ENSMUST00000062252
10506054	-1.25974	0.0309993	0610025J13Rik	ENSMUST00000062256
10568399	1.21205	0.0282827	---	ENSMUST00000062754
10402096	-1.25801	0.0148471	Ttc7b	ENSMUST00000062957
10467003	1.19531	0.0351191	Olfr664	ENSMUST00000063442
10428973	-2.62953	0.00273236	Gsdmc4	ENSMUST00000063530
10447038	-1.98217	0.0062555	1110001A16Rik	ENSMUST00000063817
10523062	1.26146	0.0228339	ENSMUSG00000052368	ENSMUST00000063891
10407454	1.43588	0.0172192	ENSMUSG00000052390	ENSMUST00000064248
10585932	1.40878	0.00646501	A330008L17Rik	ENSMUST00000064349
10572813	1.25383	0.00123631	---	ENSMUST00000064353
10505356	-3.57294	0.0125812	Zfp618	ENSMUST00000064814
10402211	1.35283	0.0452372	ENSMUSG00000052790 // ENSMUSG00000052790 // ENSMUSG00000052790 // ENSMUSG00000052790 // ENSMUSG00000052790	ENSMUST00000064841
10574415	-1.94093	0.0300755	1700047G07Rik	ENSMUST00000065508
10400155	-1.34518	0.0095739	Nova1	ENSMUST00000066043
10580905	1.20299	0.0470754	A930004D18Rik	ENSMUST00000066163
10466745	1.41798	0.0288131	ENSMUSG00000053739	ENSMUST00000066340
10543791	1.34339	0.0126061	A130066N16Rik	ENSMUST00000066604
10542395	-1.59819	0.0189169	Atf7ip	ENSMUST00000066689
10563641	1.21739	0.0415529	6030452D12Rik	ENSMUST00000066875
10556119	1.4791	0.0123644	---	ENSMUST00000066968
10482788	-1.20218	0.0475595	A930012O16Rik	ENSMUST00000067049
10462111	-1.51538	0.011461	ENSMUSG00000054178	ENSMUST00000067077
10403281	1.32864	0.021268	---	ENSMUST00000067345
10527182	-1.23493	0.0467842	---	ENSMUST00000067765
10584120	1.39104	0.0270342	1700013H16Rik	ENSMUST00000067940
10523060	-2.15007	0.01375	ENSMUSG00000054945	ENSMUST00000068250
10361356	1.92549	0.0334863	Ssh2	ENSMUST00000068342
10466680	-1.25301	0.0115537	ENSMUSG00000055440	ENSMUST00000069049
10397377	1.25362	0.00165724	ENSMUSG00000055465	ENSMUST00000069071
10352125	-1.72576	0.00385085	ENSMUSG00000055831	ENSMUST00000069568
10408346	-1.64305	0.00136913	ENSMUSG00000055849	ENSMUST00000069594
10490953	-1.29499	0.0425736	---	ENSMUST00000069626
10490169	-1.43392	0.0153326	Ppp4r1l	ENSMUST00000069669
10408223	-4.27717	0.011671	Hist1h2bb // Hist1h2be // Hist1h2bg // RP23-38E20.1 // LOC665622 // Hist1h2bc	ENSMUST00000070542
10529887	1.29118	0.0155681	Chst13	ENSMUST00000070890
10562073	1.28212	0.0120406	EG433384	ENSMUST00000070987
10407535	-1.83066	0.00202332	EG382723	ENSMUST00000071184
10533526	-1.52236	0.0116459	---	ENSMUST00000071235
10427049	-1.27014	0.000571917	6030408B16Rik	ENSMUST00000071328
10570131	1.20247	0.0340429	4933403O03Rik	ENSMUST00000071408
10594752	-1.69173	0.00130272	EG244913	ENSMUST00000071565
10576965	-1.36749	0.0359218	---	ENSMUST00000071573
10529584	1.45346	0.00942706	---	ENSMUST00000071770
10440338	-1.33261	0.0101508	4930423O20Rik	ENSMUST00000072455
10558533	-1.93677	0.00153572	---	ENSMUST00000072532
10448079	-1.45122	0.0106918	---	ENSMUST00000072587
10428441	-1.48523	0.00136532	---	ENSMUST00000072732
10347216	-1.75744	0.000351742	EG433319 // EG433319	ENSMUST00000072765
10425628	-1.76787	0.00547293	EG545121 // EG545121	ENSMUST00000072779
10567737	-1.75324	0.0125027	---	ENSMUST00000073056
10544555	-1.31976	7.22592e-05	Zfp746	ENSMUST00000073124
10355668	1.36115	0.0429513	Ccdc154	ENSMUST00000073277
10602590	1.31594	0.0428868	---	ENSMUST00000073577
10352556	1.39999	0.0234728	Glipr1l1	ENSMUST00000073617
10564220	-1.65348	0.0244824	---	ENSMUST00000073778
10438530	2.88063	0.00205995	Olfr1285	ENSMUST00000073938
10588466	1.438	0.000662353	OTTMUSG00000017953	ENSMUST00000073994
10420657	-1.58055	0.00469625	EG432865	ENSMUST00000074266
10598456	1.3121	0.0232878	---	ENSMUST00000074412
10365966	-1.28369	0.00551606	EG432491	ENSMUST00000074615
10544171	1.35657	0.0334513	ENSMUSG00000063611	ENSMUST00000074761
10451884	-1.62139	0.000484036	EG433125	ENSMUST00000074828
10451549	-1.34962	0.040333	EG240110	ENSMUST00000075152
10490824	-1.35117	0.0418892	---	ENSMUST00000075321
10450784	1.28887	0.0427172	---	ENSMUST00000075698
10562287	-1.83693	0.0019403	EG384594	ENSMUST00000075737
10472197	-1.35304	0.0359746	EG432721	ENSMUST00000075962
10476941	-1.33225	0.0445527	---	ENSMUST00000076007
10355264	-1.96299	0.0212543	ENSMUSG00000059999	ENSMUST00000076473
10438583	-1.99327	0.00313288	Rpl12	ENSMUST00000076703
10418002	-1.34402	0.0222256	---	ENSMUST00000077016
10601567	1.34613	0.0314249	---	ENSMUST00000077110
10472925	-1.42292	0.0129319	1700011J10Rik	ENSMUST00000077161
10427640	-1.34286	0.0455939	---	ENSMUST00000077670
10416269	-1.52391	0.0102714	Cdc26 // EG668450 // Cdc26 // EG668450	ENSMUST00000078149
10361640	-1.84391	0.00602768	LOC100039303 // LOC100044511 // LOC100039303 // LOC100044511	ENSMUST00000078393
10577434	1.33481	0.00645032	---	ENSMUST00000079090
10406939	-1.69902	0.00117134	---	ENSMUST00000079153
10420986	-1.77798	0.000582656	EG665821	ENSMUST00000079481
10491623	1.51957	0.00162061	---	ENSMUST00000079808
10426648	-1.89593	0.00632039	EG668092	ENSMUST00000079818
10407809	-1.29097	0.0285268	---	ENSMUST00000080170
10412665	-1.57964	0.000715324	EG382843	ENSMUST00000080237
10418048	1.62343	0.0149505	---	ENSMUST00000080271
10606069	-1.48696	0.00229456	EG224763	ENSMUST00000080694
10549921	1.20553	0.0305241	C030014I23Rik	ENSMUST00000080911
10461775	-1.47854	0.0153114	EG383436	ENSMUST00000081313
10417517	-1.93133	0.00985546	ENSMUSG00000058570	ENSMUST00000081331
10567229	1.68545	0.00206224	---	ENSMUST00000081336
10437813	-1.60733	0.00106656	---	ENSMUST00000082339
10504139	1.35553	0.00022675	ENSMUSG00000071316	ENSMUST00000084187
10458782	-1.24168	0.0267322	Pggt1b	ENSMUST00000084260
10552964	-1.89646	0.0109745	ENSMUSG00000068910	ENSMUST00000084401
10567999	-2.03509	0.00309279	---	ENSMUST00000084587
10505102	-1.81948	0.0285965	OTTMUSG00000007234	ENSMUST00000084590
10554164	-1.30585	0.00976281	ENSMUSG00000066407 // LOC100047563	ENSMUST00000085163
10505237	1.60325	0.0486274	---	ENSMUST00000085288
10400508	-1.76789	0.00736442	EG217600	ENSMUST00000085379
10585974	-1.40147	0.0485578	Myo9a	ENSMUST00000085572
10350990	-1.61425	0.00381257	EG620750	ENSMUST00000085589
10399671	-1.71711	0.00421163	---	ENSMUST00000085626
10346105	-1.48737	0.00617896	EG227054	ENSMUST00000085632
10394812	-1.60952	0.00325	---	ENSMUST00000085670
10552006	-1.57346	0.0109818	EG233075	ENSMUST00000085702
10569992	-1.23302	0.0219405	---	ENSMUST00000086595
10414175	-1.45207	0.00191066	---	ENSMUST00000086606
10600777	1.21459	0.0413422	Myo18b	ENSMUST00000086617
10608226	1.2602	0.0493851	Gm766	ENSMUST00000087502
10538545	-1.37405	0.00417295	ENSMUSG00000067371	ENSMUST00000087544
10589541	1.81592	0.0327197	---	ENSMUST00000087884
10353731	-1.4768	0.00478265	EG408191	ENSMUST00000088296
10566209	1.21032	0.0242193	A930006D01Rik	ENSMUST00000088866
10545682	-1.5562	0.00161819	---	ENSMUST00000089622
10473406	1.31543	0.0178931	---	ENSMUST00000089792
10434664	-1.23909	0.0257432	EG239760	ENSMUST00000089940
10544608	-1.7134	0.0288535	---	ENSMUST00000090064
10608517	1.20633	0.00904232	B830017H08Rik	ENSMUST00000090145
10565341	-1.4312	0.0101857	---	ENSMUST00000090303
10449549	-1.78183	0.00456733	ENSMUSG00000068674	ENSMUST00000090395
10605711	1.34751	0.0135436	ENSMUSG00000068680	ENSMUST00000090409
10546086	-1.68297	0.0158021	---	ENSMUST00000090438
10427459	-1.45511	6.57558e-05	ENSMUSG00000068706 // LOC100044492	ENSMUST00000090488
10417510	-4.19538	0.00016977	ENSMUSG00000058570	ENSMUST00000090634
10412517	-1.63248	0.00756303	ENSMUSG00000057445	ENSMUST00000090647
10497343	-1.23122	0.0266519	---	ENSMUST00000091320
10490826	-1.84363	0.0055953	Zbtb10	ENSMUST00000091353
10490768	-2.20748	0.00195061	EG383815	ENSMUST00000091375
10403988	-1.25541	0.039251	V1rh19	ENSMUST00000091735
10456972	-1.50165	0.0187421	ENSMUSG00000069334	ENSMUST00000091807
10367515	-1.58104	0.00020374	---	ENSMUST00000091987
10446613	-2.32491	0.0144859	LOC546695	ENSMUST00000092011
10432294	-1.40303	0.0301945	C430014K11Rik	ENSMUST00000092304
10344922	-1.54095	0.0180175	---	ENSMUST00000092507
10532301	-1.98858	0.0139942	---	ENSMUST00000092720
10389783	-1.27604	9.44394e-05	ENSMUSG00000069765	ENSMUST00000092790
10388716	-1.51542	0.00667686	ENSMUSG00000069804	ENSMUST00000092883
10388263	-1.79546	0.0369082	---	ENSMUST00000092925
10460580	-1.33788	0.0303286	D330050I16Rik	ENSMUST00000093445
10410776	-1.72815	0.0102994	---	ENSMUST00000093877
10369774	1.19535	0.0176269	ENSMUSG00000070443	ENSMUST00000094175
10523856	-1.58265	0.012026	---	ENSMUST00000094541
10551487	-1.48576	0.00883732	LOC434156	ENSMUST00000094651
10391410	1.27013	0.0142026	Tmem200b	ENSMUST00000094666
10550738	-1.77841	0.0325243	EG243872	ENSMUST00000094754
10521815	-1.25667	0.0170978	---	ENSMUST00000094797
10517070	1.66082	0.0379022	Pgap1	ENSMUST00000094950
10346116	-1.60709	0.0110386	---	ENSMUST00000094964
10528029	-1.35792	0.0141933	---	ENSMUST00000095028
10453423	-1.30569	0.0414953	ENSMUSG00000071036	ENSMUST00000095186
10446109	-1.19812	0.0134745	Safb	ENSMUST00000095224
10442143	-1.384	0.0241514	EG381065	ENSMUST00000095633
10493798	1.8411	0.0369718	---	ENSMUST00000095717
10395737	-1.52619	0.00091011	EG665251 // EG665251 // EG665251	ENSMUST00000095733
10539577	-1.45442	0.0379661	Spr	ENSMUST00000095768
10395257	-1.44305	0.00420497	---	ENSMUST00000095776
10399224	-1.7894	0.010411	1110002L01Rik	ENSMUST00000095903
10433032	-2.02954	0.00287754	Atf7	ENSMUST00000096143
10372457	1.2268	0.0404244	---	ENSMUST00000096455
10457223	-1.64152	0.0021014	---	ENSMUST00000096485
10442177	-1.28747	0.00931307	EG665662 // EG665662	ENSMUST00000096981
10369898	-1.64419	0.00234048	---	ENSMUST00000097166
10582835	-1.31975	0.0202967	---	ENSMUST00000097222
10512327	1.31016	0.0383951	ENSMUSG00000073395	ENSMUST00000097321
10489912	1.38943	0.0123944	ENSMUSG00000073482	ENSMUST00000097444
10351507	-1.80099	0.0431705	ENSMUSG00000073493	ENSMUST00000097468
10456976	-1.22792	0.00216841	AA684185 // ENSMUSG00000073521	ENSMUST00000097508
10398578	1.19947	0.0226494	ENSMUSG00000073531	ENSMUST00000097519
10356020	4.11238	0.000972364	ENSMUSG00000073551	ENSMUST00000097557
10455146	-1.77277	0.00341547	3222401L13Rik	ENSMUST00000097608
10348864	-1.42541	0.00756522	---	ENSMUST00000097635
10356626	-1.94971	0.00953134	---	ENSMUST00000097644
10457357	-1.29776	0.0455169	Mpp7	ENSMUST00000097679
10355197	-1.649	0.000629211	---	ENSMUST00000097710
10346321	-3.42826	0.0428437	EG628004	ENSMUST00000097736
10519224	-1.24105	0.0423768	Pusl1	ENSMUST00000097737
10519179	-1.51991	0.0175981	1500002C15Rik	ENSMUST00000097743
10478014	1.50236	0.00202853	Dnahc7b	ENSMUST00000097760
10345368	-1.794	0.0211832	D1Ertd448e	ENSMUST00000097783
10414876	1.39285	0.0334179	ENSMUSG00000073763	ENSMUST00000097904
10412713	1.41821	0.0166935	B230314M03Rik	ENSMUST00000097930
10509463	1.35401	0.00296963	---	ENSMUST00000097986
10605753	1.34064	0.0122016	---	ENSMUST00000098050
10557058	-2.68263	0.00129531	Polr3e	ENSMUST00000098072
10557033	-1.86528	0.0271104	Eef2k	ENSMUST00000098074
10555574	-1.63871	0.0121938	---	ENSMUST00000098239
10565152	-5.57786	0.000445957	9330120H11Rik	ENSMUST00000098326
10595046	1.46332	0.0166349	ENSMUSG00000074077	ENSMUST00000098385
10553533	-1.25531	0.0230535	---	ENSMUST00000098413
10563820	-1.28745	0.026105	6620401M08Rik	ENSMUST00000098414
10596568	-1.36008	0.000138504	Rbm15b	ENSMUST00000098424
10574410	-1.28371	0.0366341	4930513N10Rik	ENSMUST00000098472
10580870	-1.40058	0.0369982	Zfp319	ENSMUST00000098479
10530319	4.85485	0.00257764	AI451557	ENSMUST00000098489
10573427	-1.5638	0.0164434	G430095P16Rik	ENSMUST00000098571
10551881	-1.54361	0.0337782	---	ENSMUST00000098586
10502079	-1.62144	0.00115112	---	ENSMUST00000098624
10591926	1.51944	0.00654492	ENSMUSG00000074249	ENSMUST00000098650
10578962	-1.51544	0.0267183	ENSMUSG00000074294	ENSMUST00000098707
10572046	-4.53851	0.00757563	---	ENSMUST00000098716
10362692	1.28976	0.0358458	100043559 // LOC100043569 // EG667283 // EG667551	ENSMUST00000098717
10569958	-1.56302	0.000612504	Ccl25	ENSMUST00000098949
10479228	-1.65057	0.00073315	RP24-87L14.2	ENSMUST00000098999
10498526	-1.4997	0.0070956	4931440P22Rik	ENSMUST00000099076
10498158	-1.91933	0.0308103	ENSMUSG00000074598	ENSMUST00000099099
10407122	-1.75949	0.0335557	---	ENSMUST00000099180
10394829	1.49807	0.0152719	EG433481	ENSMUST00000099292
10410221	-1.78589	0.00131693	---	ENSMUST00000099414
10553042	1.2704	0.00295709	---	ENSMUST00000099420
10365206	-1.55257	0.00745988	EG666790	ENSMUST00000099431
10405820	-1.47861	0.0365566	1810034E14Rik	ENSMUST00000099440
10475578	-1.67717	0.00217969	BB181834	ENSMUST00000099452
10475514	-1.44103	0.0288278	Spata5l1	ENSMUST00000099458
10364888	-1.39165	0.00832835	Dot1l	ENSMUST00000099469
10601356	1.23081	0.00392749	Stard9	ENSMUST00000099504
10486201	-1.94574	0.00261142	OTTMUSG00000015946	ENSMUST00000099535
10408935	-1.80653	0.00707703	ENSMUSG00000074917	ENSMUST00000099550
10462102	-1.3992	0.0127035	Ptar1	ENSMUST00000099560
10485828	-1.70208	0.0292576	ENSMUSG00000074940	ENSMUST00000099590
10358038	1.39199	0.043218	---	ENSMUST00000099644
10485633	-1.37201	0.0479243	ENSMUSG00000074989	ENSMUST00000099651
10501593	2.15594	0.0465725	---	ENSMUST00000099683
10499930	1.41608	0.0221555	Dgkz	ENSMUST00000099709
10504337	1.94842	0.00548067	6720416L17Rik	ENSMUST00000100000
10368197	-1.51267	0.0370668	ENSMUSG00000075301	ENSMUST00000100040
10562563	1.64997	0.0012915	ENSMUSG00000075319	ENSMUST00000100068
10433656	-1.89116	0.0113564	ENSMUSG00000075401	ENSMUST00000100178
10392410	-1.89422	0.00429515	ENSMUSG00000075466	ENSMUST00000100300
10392259	-1.25468	0.00613522	Smurf2	ENSMUST00000100311
10469609	-1.62601	0.0356432	OTTMUSG00000011664	ENSMUST00000100373
10439710	1.26466	0.00873297	ENSMUSG00000075519	ENSMUST00000100386
10469453	-4.35862	0.00158046	---	ENSMUST00000100388
10526838	-1.31692	0.0422884	---	ENSMUST00000100526
10578703	4.90592	0.0421372	I830127L07Rik	ENSMUST00000100541
10601298	1.71258	0.0107616	---	ENSMUST00000100608
10420097	1.3408	0.0190405	ENSMUSG00000072592	ENSMUST00000100683
10379838	-1.47031	0.014802	ENSMUSG00000072593	ENSMUST00000100684
10427918	1.65735	0.00481269	---	ENSMUST00000100687
10525489	-1.22447	0.00374887	Setd1b	ENSMUST00000100731
10542674	-1.23136	0.0340126	EG665037	ENSMUST00000100821
10413220	-1.5532	0.0321666	ENSMUSG00000072684	ENSMUST00000100823
10413183	-1.30882	0.0314531	ENSMUSG00000072686	ENSMUST00000100826
10533088	-1.41528	0.0185989	LOC100039359	ENSMUST00000100834
10417302	-1.5017	0.00293296	---	ENSMUST00000100893
10523511	-1.6363	0.0170933	---	ENSMUST00000100997
10402787	-2.18025	0.0365484	Ahnak2	ENSMUST00000101009
10354807	1.38024	0.0488238	LOC100046427 // Tdp1	ENSMUST00000101134
10512391	1.54472	0.0456325	---	ENSMUST00000101204
10601612	-1.24263	0.00500791	---	ENSMUST00000101259
10539156	-2.24526	0.0346933	OTTMUSG00000021199	ENSMUST00000101278
10404045	1.65739	0.00731329	---	ENSMUST00000101363
10584356	1.56572	0.00657428	4930428E23Rik	ENSMUST00000101433
10537292	-1.82198	0.00742041	1810058I24Rik	ENSMUST00000101536
10464529	1.95888	0.0113672	---	ENSMUST00000101628
10513943	-1.29574	0.033017	Rasef	ENSMUST00000102837
10543052	-1.52541	0.0203688	Ubb // Ubc // EG619900 // Gm1821 // Rps27a	ENSMUST00000102845
10425040	2.71701	0.0360456	---	ENSMUST00000103349
10471108	1.41161	0.0111762	---	ENSMUST00000103374
10600249	1.65026	0.00575597	EG629908	ENSMUST00000103517
10385151	5.6812	0.0463875	---	ENSMUST00000103522
10499062	2.92946	0.0425409	---	ENSMUST00000103537
10591131	1.50093	0.0107782	LOC641089	ENSMUST00000103538
10438592	2.63205	0.00785597	LOC546230	ENSMUST00000103543
10517147	1.37265	0.0139466	---	ENSMUST00000103550
10420668	6.727	0.012153	LOC435333 // LOC435333	ENSMUST00000103552
10552108	1.49032	0.00591665	Trav2 // LOC100045794 // Trav6-2 // Trav5-1 // LOC633760 // EG667441 // EG667449 // Trav7-1	ENSMUST00000103570
10414731	-1.27348	0.0201475	LOC100045878	ENSMUST00000103577
10582162	1.69229	0.0304377	Trav16d/dv11	ENSMUST00000103606
10509161	2.42009	0.0117619	---	ENSMUST00000103677
10445877	-1.51658	0.0328334	ENSMUSG00000058380	ENSMUST00000105022
10460560	1.45129	0.00760556	LOC100044307 // H2-Q6 // H2-L // H2-Q1 // H2-gs10 // LOC676708 // 0610037M15Rik	ENSMUST00000105041
10441791	-1.44268	0.0244082	D17Ertd663e	ENSMUST00000105044
10353250	1.28952	0.00760424	---	ENSMUST00000105890
10360046	1.24523	0.0147525	---	ENSMUST00000107492
10463856	1.81695	0.0074067	AI481877	ENSMUST00000107547
10524781	1.24866	0.0467563	Klhl32	ENSMUST00000108214
10479221	-1.48869	0.0229768	OTTMUSG00000016571	ENSMUST00000108947
10407387	-2.06059	0.00413952	EG633640	ENSMUST00000109199
10383897	1.25825	0.0159111	---	ENSMUST00000109629
10410224	-1.22372	0.0317419	---	ENSMUST00000109751
10352104	-1.90638	0.0492126	EG545391	ENSMUST00000111149
10598664	2.50579	0.00548322	---	ENSMUST00000111362
10349118	2.4111	0.00529002	---	ENSMUST00000111421
10471967	1.25086	0.0271217	---	ENSMUST00000112181
10581569	-1.346	0.0412383	---	ENSMUST00000112504
10417366	-1.34883	0.0303038	---	ENSMUST00000112735
10417245	-1.4502	0.000602148	---	ENSMUST00000112795
10587350	-1.60884	0.0441173	Ddx43 // LOC100048658	ENSMUST00000113367
10455372	-1.22338	0.0301935	C330007P06Rik	ENSMUST00000115248
10390841	1.31756	0.00335296	4930444P10Rik	ENSMUST00000115367
10545869	1.61663	0.0126951	---	ENSMUST00000115934
10378415	-1.89895	0.0209141	---	ENSMUST00000115991
10505917	-1.56565	0.0384765	---	ENSMUST00000116078
10511442	-1.81067	0.00436145	---	ENSMUST00000116110
10488106	-1.56338	0.025232	---	ENSMUST00000116122
10518364	-1.40829	0.0333126	---	ENSMUST00000116174
10607002	-1.65371	0.00706419	---	ENSMUST00000116438
10375242	-1.32469	0.00379534	---	ENSMUST00000117114
10554545	-1.84776	0.012999	---	ENSMUST00000117118
10504916	-1.40826	0.0081363	---	ENSMUST00000117128
10602426	-1.66449	0.00767855	---	ENSMUST00000117169
10480490	-1.73888	0.00610753	---	ENSMUST00000117264
10540542	-1.52892	0.017154	---	ENSMUST00000117265
10604859	1.28914	0.0397108	---	ENSMUST00000117284
10606261	-2.01358	0.00293972	---	ENSMUST00000117322
10385426	-1.36216	0.0139757	---	ENSMUST00000117362
10466075	1.30904	0.0292501	---	ENSMUST00000117401
10518356	-1.33304	0.0455197	---	ENSMUST00000117417
10391424	-1.63751	0.00464557	---	ENSMUST00000117474
10480345	-1.24861	0.00103119	---	ENSMUST00000117515
10403975	1.37116	0.043284	---	ENSMUST00000117538
10497325	-1.26714	0.0347312	---	ENSMUST00000117548
10386123	-1.94005	0.0275093	---	ENSMUST00000117585
10481349	1.46104	0.0208321	---	ENSMUST00000117588
10375557	1.73592	0.0463664	---	ENSMUST00000117685
10374181	-1.60245	0.000129109	---	ENSMUST00000117715
10532901	-1.34305	0.0234345	---	ENSMUST00000117738
10600821	-1.48998	0.0247054	---	ENSMUST00000117813
10562320	-1.93132	0.00608633	---	ENSMUST00000117861
10474271	-1.45107	0.00783174	---	ENSMUST00000117876
10468300	1.39978	0.0325004	---	ENSMUST00000117916
10513803	-1.31667	0.0413042	---	ENSMUST00000117940
10514658	-1.30752	0.0129762	---	ENSMUST00000118044
10483322	-1.54707	0.0262652	---	ENSMUST00000118070
10393406	-1.37656	0.0325538	---	ENSMUST00000118083
10570630	-1.79253	0.0083355	---	ENSMUST00000118143
10599205	-1.81498	0.00121977	---	ENSMUST00000118173
10547682	1.3419	0.0214419	---	ENSMUST00000118182
10561343	-1.77368	0.00338077	---	ENSMUST00000118212
10485536	-1.82207	0.0133945	---	ENSMUST00000118308
10511444	-1.73927	0.00550445	---	ENSMUST00000118311
10443369	1.23508	0.00570218	---	ENSMUST00000118339
10386949	-1.27251	0.0374314	---	ENSMUST00000118415
10604337	-1.82722	0.0165907	---	ENSMUST00000118479
10535626	-1.30951	0.0356667	---	ENSMUST00000118562
10548504	2.13645	0.00460799	---	ENSMUST00000118573
10495993	1.47645	0.0349867	---	ENSMUST00000118579
10384654	-1.40662	0.0176344	---	ENSMUST00000118614
10513006	-1.22621	0.0212246	---	ENSMUST00000118617
10607560	-1.22357	0.0357317	---	ENSMUST00000118619
10507848	-1.54922	0.0108647	---	ENSMUST00000118690
10570278	-2.11088	0.0023323	---	ENSMUST00000118696
10604834	-1.59733	0.00563035	---	ENSMUST00000118749
10426669	1.62931	0.0169318	---	ENSMUST00000118789
10607495	-1.56165	0.0170099	---	ENSMUST00000118798
10604842	-1.70113	0.0315615	---	ENSMUST00000118822
10505534	-1.29947	0.00726461	---	ENSMUST00000118903
10471909	-1.43539	0.0333462	---	ENSMUST00000118928
10505532	-1.29988	0.0235589	---	ENSMUST00000119005
10385523	-1.44546	0.00335038	---	ENSMUST00000119050
10552311	-2.02135	0.00750854	---	ENSMUST00000119135
10485641	-1.61394	0.00305739	---	ENSMUST00000119148
10572146	1.44245	0.00277432	---	ENSMUST00000119160
10511923	-2.08995	0.00207361	---	ENSMUST00000119167
10386537	-1.19604	0.0365308	---	ENSMUST00000119186
10605629	-1.36102	0.0406089	---	ENSMUST00000119203
10606912	-1.66729	0.00267689	---	ENSMUST00000119238
10488372	-1.44746	0.0394154	---	ENSMUST00000119242
10569311	-1.32746	0.00408036	---	ENSMUST00000119351
10388269	-1.31551	0.0111271	---	ENSMUST00000119400
10440070	-1.55626	0.0324268	---	ENSMUST00000119407
10608311	1.20229	0.0369055	---	ENSMUST00000119418
10514645	-2.00544	0.0134382	---	ENSMUST00000119478
10501802	1.30229	0.0475509	---	ENSMUST00000119515
10578069	-1.61925	0.00545833	---	ENSMUST00000119521
10383850	-1.55288	0.00597558	---	ENSMUST00000119525
10470390	-1.54116	0.00520868	---	ENSMUST00000119562
10474511	-1.8701	0.0180426	---	ENSMUST00000119566
10394080	-1.40165	0.00985981	---	ENSMUST00000119569
10525471	-1.37852	0.0123449	---	ENSMUST00000119611
10605507	-1.29063	0.0212691	---	ENSMUST00000119613
10418498	-1.67401	0.00102176	---	ENSMUST00000119629
10603649	-1.41958	0.0330149	---	ENSMUST00000119630
10476928	-1.58602	0.0241219	---	ENSMUST00000119636
10598499	-1.51607	0.0070203	---	ENSMUST00000119726
10374354	-1.3647	0.0348703	---	ENSMUST00000119734
10358754	-1.72323	0.00608532	---	ENSMUST00000119836
10510050	-1.49571	0.040993	---	ENSMUST00000119886
10400630	-1.32483	0.0445746	---	ENSMUST00000119887
10603177	-1.39503	0.0336381	---	ENSMUST00000119890
10525195	-2.04991	0.00480981	---	ENSMUST00000119892
10605782	-1.58839	0.00891332	---	ENSMUST00000119908
10529547	-1.2111	0.0171274	---	ENSMUST00000119916
10488195	2.8193	0.0320007	---	ENSMUST00000120023
10606535	-1.47923	0.0205295	---	ENSMUST00000120046
10584600	2.09701	0.00274495	---	ENSMUST00000120048
10513186	-1.37801	0.0307807	---	ENSMUST00000120064
10386546	-1.19732	0.0370019	---	ENSMUST00000120140
10402750	-1.29306	0.0225288	---	ENSMUST00000120180
10530283	-1.30425	0.00265543	---	ENSMUST00000120182
10568758	-1.21371	0.0442458	---	ENSMUST00000120340
10438069	-1.47253	0.0266359	---	ENSMUST00000120357
10607388	-1.68032	0.00110967	---	ENSMUST00000120384
10482119	-1.45548	0.0189035	---	ENSMUST00000120418
10504986	-2.3648	0.000535332	---	ENSMUST00000120435
10479979	-2.22484	0.00728022	---	ENSMUST00000120466
10439080	-1.60708	0.00172462	---	ENSMUST00000120478
10473250	-1.39101	0.0310667	---	ENSMUST00000120616
10539002	3.60368	0.0313087	---	ENSMUST00000120650
10601322	-1.30514	0.0303911	---	ENSMUST00000120661
10484256	-2.16278	0.000739494	---	ENSMUST00000120765
10601863	-1.5045	0.00940145	---	ENSMUST00000120785
10513867	-1.36385	0.0301214	---	ENSMUST00000120944
10587293	1.85306	0.0046378	---	ENSMUST00000120954
10517343	-1.32649	0.00911907	---	ENSMUST00000120974
10518333	-1.20866	0.0477607	---	ENSMUST00000120994
10578649	1.34209	0.00674286	---	ENSMUST00000121000
10598407	-1.61115	0.00094128	---	ENSMUST00000121084
10514390	-1.29264	0.0300522	---	ENSMUST00000121098
10604290	-1.62553	0.00615154	---	ENSMUST00000121100
10600588	-1.36867	8.70215e-06	---	ENSMUST00000121113
10535575	-1.45299	0.0150754	---	ENSMUST00000121256
10515293	-1.61373	0.0325223	---	ENSMUST00000121281
10601610	-1.47261	0.0163153	---	ENSMUST00000121299
10489870	-1.99292	0.00188908	---	ENSMUST00000121305
10511309	1.30329	0.0467708	---	ENSMUST00000121340
10602178	-1.33446	0.0174853	---	ENSMUST00000121341
10374348	-1.41511	0.0288544	---	ENSMUST00000121361
10559644	1.46839	0.000370411	---	ENSMUST00000121368
10579442	1.4745	0.049641	---	ENSMUST00000121385
10426315	1.56104	0.000729235	---	ENSMUST00000121443
10483631	-1.3873	0.000179423	---	ENSMUST00000121450
10516275	-1.78701	0.00162218	---	ENSMUST00000121497
10605505	-1.52998	0.00903197	---	ENSMUST00000121507
10570680	-1.22819	0.00314583	---	ENSMUST00000121541
10382795	-1.57602	0.00147091	---	ENSMUST00000121547
10510227	-1.29708	0.0460372	---	ENSMUST00000121570
10424413	-1.26941	0.0354308	---	ENSMUST00000121589
10385032	-1.68657	0.00149769	---	ENSMUST00000121601
10474867	-1.58957	0.00154728	---	ENSMUST00000121613
10485277	-1.19741	0.00489568	---	ENSMUST00000121653
10482073	-2.08274	0.0154834	---	ENSMUST00000121664
10368227	-1.80978	0.0105798	---	ENSMUST00000121677
10507284	-1.22327	0.0354212	---	ENSMUST00000121683
10538848	-1.33368	0.0256001	---	ENSMUST00000121764
10347726	-1.3329	0.0146614	---	ENSMUST00000121823
10519514	-1.61799	0.0025478	---	ENSMUST00000121828
10434348	1.25778	0.0240324	---	ENSMUST00000121833
10505612	-1.49268	0.01527	---	ENSMUST00000121853
10365492	1.50854	0.012561	---	ENSMUST00000121866
10382326	-1.46674	0.00578458	---	ENSMUST00000121873
10515181	-3.11128	0.00205486	---	ENSMUST00000121884
10605786	-1.26005	0.0123897	---	ENSMUST00000121899
10511950	-1.45246	0.00762559	---	ENSMUST00000121908
10379627	-1.34028	0.026526	---	ENSMUST00000121929
10599281	2.22461	0.012151	---	ENSMUST00000121946
10505925	-1.26575	0.0457822	---	ENSMUST00000121966
10376052	-1.51736	0.0270455	---	ENSMUST00000121977
10500948	1.21138	0.00390162	---	ENSMUST00000122032
10476614	-2.13792	0.00381062	---	ENSMUST00000122220
10482496	-1.29562	0.0381434	---	ENSMUST00000122240
10369748	1.28164	0.00251292	---	ENSMUST00000122269
10552118	-1.69844	0.000451154	---	ENSMUST00000122297
10532315	-2.19087	0.00394307	---	ENSMUST00000122407
10476817	-1.56274	0.00171043	---	ENSMUST00000122417
10355310	-1.59723	0.00985271	---	ENSMUST00000122454
10436369	-3.39458	0.00341278	Filip1l	EU623548
10436363	-1.41152	0.0267679	Filip1l	EU704258
10437472	1.76075	0.00441439	Mgam	EU937529
10410889	-1.62198	0.00845394	---	GENSCAN00000000010
10440340	1.39465	0.0338875	---	GENSCAN00000000300
10363901	-3.23636	0.00048654	---	GENSCAN00000000670
10567134	2.23954	0.00651996	---	GENSCAN00000001157
10550146	1.3269	0.00205012	---	GENSCAN00000001532
10354881	-1.45834	0.0451206	---	GENSCAN00000001658
10582969	-1.50395	0.0117388	---	GENSCAN00000002647
10604008	1.57103	0.00186296	---	GENSCAN00000002767
10541268	3.19482	0.0269424	---	GENSCAN00000003037
10497045	-1.32405	0.0236944	---	GENSCAN00000003065
10579993	-1.93117	0.0193104	---	GENSCAN00000003111
10565565	-1.77234	0.00484091	---	GENSCAN00000003404
10582778	-1.78362	0.00687523	---	GENSCAN00000003459
10501489	-1.22444	0.035773	---	GENSCAN00000003656
10601585	-1.23177	0.0249562	---	GENSCAN00000003702
10360629	-1.61345	0.000374311	---	GENSCAN00000003843
10531722	-2.10102	0.00269229	---	GENSCAN00000003879
10581910	1.29687	0.000506266	---	GENSCAN00000003978
10501742	-1.68529	0.000887374	---	GENSCAN00000004475
10469436	-3.9421	0.00142219	---	GENSCAN00000004530
10568622	-1.3872	0.0228595	---	GENSCAN00000005556
10578768	-1.78588	0.0011905	---	GENSCAN00000005846
10597945	1.41388	0.0012548	---	GENSCAN00000006254
10465553	3.1979	0.0376727	---	GENSCAN00000006654
10493243	-1.60646	0.000865713	---	GENSCAN00000006935
10519713	-1.24128	0.0155862	---	GENSCAN00000007344
10501164	1.55711	0.00855858	---	GENSCAN00000008172
10353189	1.3012	0.0110697	---	GENSCAN00000008377
10431912	-1.78102	0.0175887	---	GENSCAN00000008681
10372114	-1.29549	0.0454628	---	GENSCAN00000008750
10523078	1.24753	0.035705	---	GENSCAN00000008924
10442211	1.85471	0.00636751	---	GENSCAN00000009203
10528157	-1.39715	0.0172143	---	GENSCAN00000009845
10532919	-1.54014	0.00698581	---	GENSCAN00000009872
10519657	-1.46646	0.0221547	---	GENSCAN00000010085
10519686	-1.47833	0.0258652	---	GENSCAN00000010093
10399426	-1.80665	0.00548164	---	GENSCAN00000010459
10366544	1.57891	0.0196509	---	GENSCAN00000010609
10560767	1.53304	0.0463054	---	GENSCAN00000010976
10354803	-1.89403	0.00890335	---	GENSCAN00000011063
10596465	2.68962	0.00642015	---	GENSCAN00000011272
10501775	-1.22702	0.0184678	---	GENSCAN00000011775
10578685	1.51731	0.00302163	---	GENSCAN00000012355
10536122	-1.3177	0.0400071	---	GENSCAN00000012745
10530151	1.45744	6.4579e-05	---	GENSCAN00000012821
10401824	1.34677	0.0141466	---	GENSCAN00000012932
10519480	-1.6306	0.0399126	---	GENSCAN00000012946
10456619	-2.09378	0.00523777	---	GENSCAN00000013045
10578037	-1.65503	0.00375727	---	GENSCAN00000013402
10394843	-1.60614	0.00317522	---	GENSCAN00000015114
10369661	1.26112	0.0477093	---	GENSCAN00000015376
10514350	-1.62309	0.0162308	---	GENSCAN00000015629
10598827	-1.25604	0.0342539	---	GENSCAN00000016679
10586907	1.5031	0.0209873	---	GENSCAN00000016789
10442231	-1.84913	0.000154386	---	GENSCAN00000016927
10401852	5.15726	0.00426747	---	GENSCAN00000017158
10602350	1.31109	0.0130035	---	GENSCAN00000017161
10531631	-1.49863	0.0206226	---	GENSCAN00000017480
10516042	1.76162	0.0346234	---	GENSCAN00000017683
10456984	-1.22285	0.00256267	---	GENSCAN00000017865
10456978	-1.22285	0.00256267	---	GENSCAN00000017868
10461906	-1.41489	0.0268328	---	GENSCAN00000017935
10570663	1.34024	0.0022177	---	GENSCAN00000018557
10567591	-1.74305	0.00800282	---	GENSCAN00000018737
10534684	1.27153	0.0281604	---	GENSCAN00000019609
10416122	-1.21557	0.00123605	---	GENSCAN00000020430
10351863	1.39087	0.00597374	---	GENSCAN00000020600
10600710	-1.43603	0.00248452	---	GENSCAN00000020699
10420591	-1.26052	0.0103424	---	GENSCAN00000021696
10386370	1.43813	0.0379905	---	GENSCAN00000022087
10436041	-1.64058	0.0111531	---	GENSCAN00000022099
10547200	-1.78212	0.00360416	---	GENSCAN00000022259
10373036	1.55137	0.00343982	---	GENSCAN00000023168
10568188	1.32903	0.0415539	---	GENSCAN00000023594
10365199	-1.37668	0.00346998	---	GENSCAN00000024705
10371390	1.67857	0.00842814	---	GENSCAN00000025268
10487453	1.26573	0.0296456	---	GENSCAN00000025427
10442149	1.89645	0.00324709	---	GENSCAN00000025778
10447691	-1.4569	0.00958289	---	GENSCAN00000025792
10564500	-1.39719	0.00904856	---	GENSCAN00000025822
10388648	1.2628	0.0180117	---	GENSCAN00000026288
10527573	-1.42508	0.0131169	---	GENSCAN00000026467
10375820	1.24703	0.0299279	---	GENSCAN00000026724
10394926	-1.21682	0.0318321	---	GENSCAN00000027179
10455780	1.2993	0.0465862	---	GENSCAN00000027561
10510256	1.37601	0.0301028	---	GENSCAN00000028769
10446589	-1.41007	0.00190962	---	GENSCAN00000029044
10403076	-1.77424	0.0104452	---	GENSCAN00000029169
10547924	-1.35816	0.033674	---	GENSCAN00000029498
10459467	-1.62493	0.038835	---	GENSCAN00000029600
10413930	1.25852	0.0180806	---	GENSCAN00000029653
10454095	-1.21806	0.016136	---	GENSCAN00000030211
10514072	5.04379	0.00447485	---	GENSCAN00000030224
10446341	1.3088	0.00505573	---	GENSCAN00000030634
10555760	1.55283	0.00192793	---	GENSCAN00000031247
10503107	2.97489	0.0230572	---	GENSCAN00000031449
10360053	1.5328	0.00459687	---	GENSCAN00000032576
10512774	1.57952	0.00308582	---	GENSCAN00000032851
10530280	-1.56644	0.0078033	---	GENSCAN00000033261
10442357	1.37346	0.0388302	---	GENSCAN00000033472
10416942	-1.49587	0.00492641	---	GENSCAN00000033718
10422024	-1.88143	0.00743375	---	GENSCAN00000033847
10406546	-1.60784	0.00384341	---	GENSCAN00000033975
10560094	-1.31835	0.0184296	---	GENSCAN00000034305
10550786	1.53367	9.05344e-05	---	GENSCAN00000034832
10546101	-1.39024	0.0350287	---	GENSCAN00000035125
10406248	-1.59785	0.0190658	---	GENSCAN00000035194
10459755	4.11136	0.040227	---	GENSCAN00000035529
10588324	-1.32626	0.0179601	---	GENSCAN00000035598
10512514	1.30392	0.000204609	---	GENSCAN00000037096
10354309	1.61315	0.0152898	---	GENSCAN00000037374
10459637	-1.22793	0.0299934	---	GENSCAN00000037460
10357122	-1.4898	0.000321333	---	GENSCAN00000037797
10534940	4.04678	0.0091549	---	GENSCAN00000037855
10447417	1.22167	0.0197943	---	GENSCAN00000038157
10458044	-2.35261	0.000435449	---	GENSCAN00000039353
10457407	-1.25882	0.0499447	---	GENSCAN00000039588
10562667	-1.58221	0.0143093	---	GENSCAN00000039594
10556135	-1.37043	0.0245769	---	GENSCAN00000039962
10579607	-1.31949	0.0200581	---	GENSCAN00000040102
10438666	-1.2247	0.0369921	---	GENSCAN00000040391
10552264	-1.28777	0.0124329	---	GENSCAN00000040496
10596070	-1.77591	0.00693699	---	GENSCAN00000040996
10583150	-1.32449	0.0174792	---	GENSCAN00000041029
10592847	1.24143	0.0325724	---	GENSCAN00000041065
10440673	4.85219	0.037287	---	GENSCAN00000041262
10507160	-1.20203	0.0296887	---	GENSCAN00000041329
10440483	1.24759	0.0130901	---	GENSCAN00000041411
10408848	-1.43299	0.0298134	---	GENSCAN00000041460
10599812	1.72584	0.00118358	---	GENSCAN00000042231
10512632	1.24441	0.0230961	---	GENSCAN00000042852
10453248	-1.4195	0.0472195	---	GENSCAN00000042919
10562856	1.48243	0.00444453	---	GENSCAN00000043122
10578979	-1.35605	0.021377	---	GENSCAN00000043447
10452876	-1.93942	0.00485524	---	GENSCAN00000043815
10588049	1.28639	0.00211052	---	GENSCAN00000044216
10447412	-1.7758	0.0150054	---	GENSCAN00000044563
10543895	4.78949	0.0223116	---	GENSCAN00000044703
10399352	-1.62075	0.0108328	---	GENSCAN00000044913
10409734	-1.42975	0.0454747	---	GENSCAN00000044934
10523206	1.42491	0.0387252	---	GENSCAN00000045351
10537347	-1.32046	0.0478764	---	GENSCAN00000045461
10535883	1.2137	0.0437864	---	GENSCAN00000045574
10440677	1.93371	0.0459232	---	GENSCAN00000046360
10436694	-1.42044	0.00921715	---	GENSCAN00000046480
10416332	1.38864	0.0323064	---	GENSCAN00000046990
10469867	4.84237	0.0363963	---	GENSCAN00000047144
10425852	1.31159	0.0291807	---	GENSCAN00000047966
10450880	1.87856	0.0276478	---	GENSCAN00000048059
10407346	-1.37263	0.0151673	---	GENSCAN00000048351
10350504	-1.41693	0.00739692	---	GENSCAN00000048589
10545484	1.52696	0.018049	---	GENSCAN00000048638
10604576	2.28275	0.00483761	---	GENSCAN00000048903
10351897	-1.23888	0.0124921	---	GENSCAN00000048916
10510882	4.00475	0.0336908	---	GENSCAN00000049010
10385034	-1.5303	0.0250305	Rpsa // Rpsa	J02870
10344713	-1.6083	0.0146961	Ahcy	L32836
10411229	1.52246	0.0178835	---	L41881
10492516	3.31268	0.00966022	D17H6S56E-5	L78788
10582295	-2.15099	0.00387847	---	M10624
10561335	-2.08141	0.00378164	Prkcz	M94632
10348471	1.60221	0.0489415	---	NC_005089
10410366	-1.3676	0.0384434	3830402I07Rik	NM_001001187
10594460	-1.3149	0.00942317	Dis3l	NM_001001295
10428405	1.60334	0.0318436	BC117090 // BC117090	NM_001001332
10383518	-1.71671	0.0146938	Hexdc	NM_001001333
10538394	-1.52433	0.021652	Plekha8	NM_001001335
10550047	-1.37757	0.00499759	Zscan22	NM_001001447
10392701	3.00713	0.0310597	Tnip3	NM_001001495
10523845	-2.81033	0.0013513	Abhd7	NM_001001804
10453272	-2.23169	0.0103451	Zfp36l2	NM_001001806
10406777	1.80138	0.000901437	H2-K1	NM_001001892
10486154	-1.83032	0.0477225	A430105I19Rik	NM_001001982
10438112	-1.41826	0.00164768	Pi4ka	NM_001001983
10499394	-1.58666	0.0359212	Lmna	NM_001002011
10432256	1.23856	0.0120455	Tmem158	NM_001002267
10378523	-1.47834	0.0318863	Smg6	NM_001002764
10368060	1.34227	0.0155961	Defb22	NM_001002791
10591263	-1.39403	0.0144173	Fbxl12	NM_001002846
10449356	-1.19933	0.0333066	AI413582	NM_001002895
10470562	1.6464	0.0395611	Sirpb1	NM_001002898
10426898	-1.74829	0.0320534	Higd1c	NM_001002900
10558159	1.48708	0.0458827	Krt74	NM_001003669
10527896	-1.26272	0.00549455	Ankib1	NM_001003909
10381162	1.24238	0.0135373	BC030307	NM_001003910
10437594	-1.34918	0.00153245	Usp7	NM_001003918
10554588	1.23154	0.0258098	Rtn3	NM_001003934
10372583	-1.48578	0.00293603	Rab3ip	NM_001003950
10537696	-1.40501	0.0402188	Sval3	NM_001003952
10533569	-1.39797	0.0239037	Fbxl10	NM_001003953
10477325	-1.30789	0.00440581	Dnmt3b	NM_001003961
10579262	-1.23627	0.0356421	Crtc1	NM_001004062
10399038	-1.44869	0.00364242	Zfp386	NM_001004066
10464761	1.99052	0.00202472	Ckap2	NM_001004140
10570068	1.38792	0.00497498	Cyp2j11	NM_001004141
10378870	-1.58234	0.000499219	Git1	NM_001004144
10498076	-2.07724	0.000785861	Maml3	NM_001004176
10414113	-1.27873	0.0251074	Wapal	NM_001004436
10558090	-1.5849	0.00833485	Tacc2	NM_001004468
10585146	1.51573	0.00201821	Pigu	NM_001004721
10355532	1.32529	0.00947319	Gpr158	NM_001004761
10369779	-1.85426	0.000782346	Ado	NM_001005419
10602367	1.61165	0.0463727	Amica1	NM_001005421
10602625	-1.37211	0.032326	Iqsec2	NM_001005475
10516666	-1.36566	0.00280062	Txlna	NM_001005506
10358757	-1.27334	0.0364448	Smg7	NM_001005507
10492205	-1.38348	0.0029626	Eif2a	NM_001005509
10353167	2.20154	0.0298363	I830012O16Rik	NM_001005858
10569717	1.44138	0.0227489	Clec4a4	NM_001005860
10578324	-1.56557	0.0116982	Mtus1	NM_001005863
10411853	-1.25453	0.0289877	Erbb2ip	NM_001005868
10443112	-1.22245	0.0105599	Zbtb9	NM_001005916
10375103	1.27776	0.0357619	Pabpnl1	NM_001007462
10581473	-1.51062	0.0200362	Slc7a6os	NM_001007567
10579199	-1.57563	0.0128558	Slc25a42	NM_001007570
10410332	-1.56413	0.000274722	Zfp58	NM_001007575
10489719	-2.15691	0.000466027	2810408M09Rik	NM_001007581
10425031	3.18518	0.000101443	---	NM_001008233.1
10563037	-1.28121	0.00731222	Scaf1	NM_001008422
10562657	-2.98275	0.00847576	EG434179	NM_001008427
10442240	-2.04279	0.0111235	Zfp760	NM_001008501
10555510	-3.66585	0.000198068	Pde2a	NM_001008548
10534927	2.62978	0.00880314	Il4ra	NM_001008700
10513692	-1.24753	0.00368453	Whrn	NM_001008791
10497582	1.55715	0.00328552	4930523C11Rik	NM_001009545
10460746	-2.26058	0.033061	Naaladl1	NM_001009546
10601819	-1.54244	0.00761751	Armcx5	NM_001009575
10494428	-1.61436	0.00507242	Txnip	NM_001009935
10440734	1.31465	0.00963653	Taar7b	NM_001010827
10428217	1.42616	0.00762819	Taar8a	NM_001010830
10444911	-1.6832	9.40586e-05	Mdc1	NM_001010833
10386947	1.3938	0.0138764	Taar7e	NM_001010835
10535732	-1.38937	0.0234436	Gpr12	NM_001010941
10475226	1.40206	0.0460773	Olfr1193	NM_001011517
10439527	1.32238	0.0478446	Olfr566	NM_001011536
10502982	1.43592	0.00721379	Rnase13	NM_001011687
10463023	-2.90511	0.00511967	Cyp2c66	NM_001011707
10556127	-1.28394	0.0361457	Olfr479	NM_001011742
10549055	1.49746	0.0186827	Olfr324	NM_001011743
10492964	1.37557	0.0404121	Olfr867	NM_001011748
10565397	-2.04844	0.0197803	Olfr298	NM_001011751
10490053	2.06585	0.0213316	Olfr663	NM_001011757
10456974	1.30871	0.0140207	Olfr1031	NM_001011759
10525588	1.28243	0.0098146	Olfr213	NM_001011801
10566678	-1.31422	0.0471366	Olfr485	NM_001011810
10397085	1.25958	0.0190387	Olfr316	NM_001011818
10565393	-1.34012	0.0274719	Olfr304	NM_001011828
10597493	1.41046	0.0164288	Olfr1437	NM_001011839
10461840	-1.93227	0.049468	Olfr1505	NM_001011850
10566430	-1.5864	0.00849115	Olfr685	NM_001011857
10369388	2.59948	0.0226759	Xkr9	NM_001011873
10419559	-1.2664	0.0475446	Rnase12	NM_001011875
10419158	-1.48756	0.00584695	Ang6	NM_001011876
10356271	2.29801	0.0361568	Birc5	NM_001012273
10500555	-3.29759	0.00998811	Hsd3b3	NM_001012306
10410273	-1.50848	0.0112602	Zfp708	NM_001012325
10555059	-1.7866	0.00799631	Kctd14	NM_001012434
10480541	-1.58616	0.00114657	Ehmt1	NM_001012518
10581311	-1.2101	0.0361522	Acd	NM_001012638
10435388	-1.30241	0.00648179	Adcy5	NM_001012765
10559764	-1.45094	0.00339216	Zfp787	NM_001013012
10527918	-1.45514	0.0247225	Mterf	NM_001013023
10354233	-1.4977	0.00617293	Tgfbrap1	NM_001013025
10422707	-1.5771	0.0036054	Prkaa1	NM_001013367
10572161	-1.51952	0.00561912	D10627	NM_001013379
10581073	-1.28595	0.0148431	Dync1li2	NM_001013380
10390022	-1.4443	0.0118892	Rsad1	NM_001013381
10603881	-1.25736	0.0232921	Zfp182	NM_001013387
10408348	-1.47197	0.000122907	Mrs2	NM_001013389
10372656	-1.44264	0.000300786	Cpsf6	NM_001013391
10404612	-1.39947	0.042106	Rreb1	NM_001013392
10368585	-1.2292	0.020421	Nkain2	NM_001013411
10377622	-1.41091	0.006822	Neurl4	NM_001013414
10513397	-1.23951	0.0325185	1110054O05Rik	NM_001013577
10405804	-1.55778	0.000671449	0610007P08Rik	NM_001013608
10580593	-1.44512	0.0340989	EG244595	NM_001013764
10597064	-1.31457	0.00840206	EG382106	NM_001013776
10471929	1.45027	0.00586479	Aim2	NM_001013779
10403312	-5.03916	0.0057183	Akr1c19	NM_001013785
10408032	-2.01882	0.00200114	Zfp187	NM_001013786
10580897	1.34566	0.0274193	EG432939	NM_001013791
10427910	-1.60361	0.0171293	Fam105b	NM_001013792
10404928	1.43873	0.0279866	Spink6	NM_001013797
10497090	-1.37092	0.0179704	Ankrd13c	NM_001013806
10450006	1.22002	0.0207583	Fam169b	NM_001013811
10588883	-2.05533	0.00919809	Amt	NM_001013814
10542677	2.26402	0.00688131	EG434459	NM_001013816
10404033	7.02001	0.00690791	---	NM_001013828.1
10395328	-1.20942	0.0092791	Snx13	NM_001014973
10347460	-1.20877	0.0445581	Ttll4	NM_001014974
10600825	1.47551	0.00250879	6030408C04Rik	NM_001015099
10588547	-1.23967	0.0036961	Vprbp	NM_001015507
10387372	-1.20933	0.0477439	Jmjd3	NM_001017426
10513922	-1.36276	0.0482765	Rasef	NM_001017427
10435693	-1.32326	0.00273876	Cox17	NM_001017429
10566680	1.6118	0.0138645	Lamp2	NM_001017959
10381898	1.36174	0.0064814	Zdhhc18	NM_001017968
10483633	-1.48658	0.0141644	Sp3	NM_001018042
10604633	-1.23534	0.0361024	Cxx1b	NM_001018063
10416653	-2.54788	0.000366505	Kbtbd7	NM_001024135
10512830	-1.45611	0.0155533	Anks6	NM_001024136
10493631	3.35457	0.0171922	Pla2g4f	NM_001024145
10491780	3.16064	0.0102122	EG432555	NM_001024230
10577144	-1.52714	0.0136159	Dcun1d2	NM_001024504
10398885	-1.4041	0.0032919	AW555464	NM_001024602
10573082	-1.68423	0.0184829	Inpp4b	NM_001024617
10365208	-1.5803	0.0196137	BC062115	NM_001024626
10560058	-1.45387	0.000397279	Zbtb45	NM_001024699
10608695	-1.61504	8.85441e-05	---	NM_001024731.1
10453006	-1.74864	0.0215662	Cebpz	NM_001024806
10486595	-1.48934	0.00192221	Ttbk2	NM_001024856
10369252	-1.46455	0.00119216	Sept10	NM_001024911
10384968	-1.91849	0.00424642	2310022M17Rik	NM_001024919
10388109	-1.456	0.00693166	Pitpnm3	NM_001024927
10549842	-1.69582	0.037931	Zfp667	NM_001024928
10423291	1.61696	0.0220131	Pilrb2	NM_001024932
10443926	-1.30469	0.0185514	Zfp563	NM_001024950
10604169	-1.39613	0.00395136	Rhox12	NM_001025083
10483737	-1.38793	0.00349249	Atf2	NM_001025093
10518714	-1.20212	0.0274003	Tmem201	NM_001025106
10497214	-1.26277	0.00490694	Tpd52	NM_001025261
10447490	-1.23102	0.00639692	Pja2	NM_001025309
10444932	1.63089	0.00606686	Tapbp	NM_001025313
10548314	2.15573	0.022303	EG574081	NM_001025351
10398727	-1.702	0.00924791	Klc1	NM_001025360
10442258	-1.41022	0.0256477	4930432O21Rik	NM_001025373
10593740	-1.53933	0.00588244	Wdr61	NM_001025375
10450126	-1.39699	0.00356174	Brd2	NM_001025387
10437332	-1.38342	0.00522557	Crebbp	NM_001025432
10603926	1.46959	1.68425e-06	Camk2d	NM_001025439
10532463	-1.65183	0.0284346	Pus1	NM_001025561
10452516	-1.69171	0.00176648	Ankrd12	NM_001025572
10361995	169.877	0.0157406	---	NM_001025575.1
10534984	1.34615	0.0319769	Maf	NM_001025577
10572290	-1.65184	0.0259345	Nr2c2ap	NM_001025586
10476795	1.3322	0.00295026	Ikzf1	NM_001025597
10546476	-1.34375	0.00634218	Magi1	NM_001029850
10531051	-2.10229	0.00250117	Ugt2b36	NM_001029867
10435832	-1.69067	0.0174027	Gm608	NM_001029889
10574308	1.38605	0.0447522	Zmynd15	NM_001029929
10498795	-1.51638	0.0181406	Zfp114	NM_001029933
10404071	-2.82077	8.50287e-05	Trim38	NM_001029935
10378627	-1.37621	0.0263898	Rilp	NM_001029938
10452087	-1.21514	0.0213579	Safb2	NM_001029979
10414594	-1.40596	0.000446951	Mett11d1	NM_001029990
10576101	-1.30532	0.00103693	Zc3h18	NM_001029993
10431030	-1.36929	0.00359225	Mcat	NM_001030014
10516211	-1.31007	0.0200562	Ndufs5	NM_001030274
10383047	-1.2072	0.0461077	Enpp7	NM_001030291
10598138	-1.37465	0.0379839	Spry3	NM_001030293
10586971	1.582	0.0208364	Olfm4	NM_001030294
10560993	-1.27791	0.0137858	Gsk3a	NM_001031667
10445879	-1.29482	0.0411021	Kcnh8	NM_001031811
10516602	1.36826	0.00527311	Smg1	NM_001031814
10349431	-1.50329	0.00555334	Acmsd	NM_001033041
10422052	-1.71236	0.00216808	Commd6	NM_001033132
10561104	1.82226	0.000434549	Fam82a2	NM_001033136
10561907	-1.94873	0.00574734	0610010E21Rik	NM_001033140
10582330	-2.04709	0.000266174	Rnf166	NM_001033142
10503917	1.26065	0.0441677	Tradd	NM_001033161
10473528	1.30602	0.00481527	Abhd9	NM_001033163
10434248	-1.77031	0.000854705	2510002D24Rik	NM_001033164
10451079	1.23471	0.0224317	Dnajc25	NM_001033165
10468795	-1.60219	0.0116596	Rab11fip2	NM_001033172
10464479	1.26296	0.0485035	Krt76	NM_001033177
10532330	1.34016	0.00610642	Skap1	NM_001033186
10420011	1.25475	0.024555	C78339	NM_001033192
10492123	1.64972	0.012339	Znfx1	NM_001033196
10544525	51.4146	1.27444e-05	AI747448	NM_001033199
10504703	-1.52586	0.0205312	AU014645	NM_001033201
10384223	1.6446	0.0104776	Gcom1	NM_001033208
10450412	-1.75137	0.0208842	AU023871	NM_001033221
10393814	-1.69903	0.00128725	BC003940	NM_001033231
10507961	3.0029	0.0145229	Trim40	NM_001033235
10434313	-1.60776	0.00151388	Yeats2	NM_001033237
10536818	6.64091	0.000105691	Csta	NM_001033239
10548661	3.08694	0.0281655	Wfdc6a	NM_001033240
10479490	1.24571	0.0476493	Gpr174	NM_001033251
10368101	-1.31969	0.0328886	D10Bwg1379e	NM_001033258
10409099	-1.23759	0.00248201	Fam120a	NM_001033268
10449386	-1.2735	0.0209069	D17Wsu92e	NM_001033279
10352548	-2.64384	0.0297816	Slc30a10	NM_001033286
10543510	1.41567	0.011724	Gpr55	NM_001033290
10476819	-1.9353	0.0137428	Ncrna00153	NM_001033298
10508707	1.45664	0.0110682	Zfp217	NM_001033299
10536369	1.5545	0.0498847	Fhdc1	NM_001033301
10501374	-3.38179	0.000994901	5330417C22Rik	NM_001033304
10420280	1.41104	0.0305049	BC013712	NM_001033308
10569583	-1.3931	0.00202372	Ppfia1	NM_001033319
10458251	4.09464	0.0142222	Zbtb16	NM_001033324
10605554	1.29844	0.0173516	BC023829	NM_001033328
10542241	2.14879	0.00411922	Gas2l3	NM_001033331
10414431	1.39303	0.0123517	Tmtc3	NM_001033332
10403023	5.37747	0.0122199	Serpina3f	NM_001033335
10545024	2.77774	8.17985e-05	Abcc4	NM_001033336
10425999	-1.47925	0.0230731	Ttc38	NM_001033337
10512919	-4.50519	0.000298121	Grin3a	NM_001033351
10510624	-1.38409	0.00451599	Klhl21	NM_001033352
10549751	-1.3788	0.00896555	6430526N21Rik	NM_001033383
10597748	1.20347	0.018995	A130090K04Rik	NM_001033391
10408879	-1.54489	0.0284037	Gfod1	NM_001033399
10438891	-1.40873	0.0273212	Gm1968	NM_001033403
10558345	-1.37854	0.0185329	Dock1	NM_001033420
10368030	-1.65813	0.0418942	Heca	NM_001033432
10395293	-1.83989	0.0156583	Atxn7l1	NM_001033436
10540493	2.26228	0.0206688	Capn13	NM_001033444
10457780	-1.3396	0.0235426	Fam59a	NM_001033445
10485042	-1.32869	0.0469788	Zfp408	NM_001033451
10520405	-1.7512	0.00748366	Gm1040	NM_001033457
10540812	-1.68533	0.0361211	Tatdn2	NM_001033463
10542050	-3.28738	0.00407161	Efcab4b	NM_001033464
10581181	1.4436	0.0320804	Cpxcr1	NM_001033471
10603708	1.33884	0.0262984	Odf3l2	NM_001033473
10372417	-1.59346	0.00212867	ENSMUSG00000074747	NM_001033474
10549653	1.55616	0.00617168	Kcnk6	NM_001033525
10562612	-1.52348	0.0236107	AW146154	NM_001033530
10454398	-1.46348	0.0399759	AW554918	NM_001033532
10605606	1.51178	0.0474474	Tnfaip8l3	NM_001033535
10586920	-1.44024	0.00211494	Rfx7	NM_001033536
10564451	1.26876	0.0194507	4922505E12Rik	NM_001033547
10450614	-1.66995	0.00227874	2310061I04Rik	NM_001033630
10431711	-1.73486	0.00502782	Slc2a13	NM_001033633
10417732	1.32277	0.0328548	Fbxw10	NM_001033669
10349661	1.43364	0.0252144	Evi2a	NM_001033711
10563953	18.1536	0.00350514	EG240327	NM_001033767
10485594	-1.38974	0.033682	Pin1l	NM_001033768
10384829	-1.54114	0.0104674	Rps27a	NM_001033865
10518059	-1.26703	0.0361853	Ctrc	NM_001033875
10554045	-1.45932	0.00568236	Adamts17	NM_001033877
10403285	-2.32453	0.00119152	Tubal3	NM_001033879
10398859	1.43244	0.00294795	Treml4	NM_001033922
10413839	-1.56747	0.0190149	Ncoa4	NM_001033988
10428579	10.3754	0.00213413	---	NM_001034859.1
10451675	1.23918	0.0266758	Nek10	NM_001034865
10462228	1.34927	0.0202791	Mrgprx2	NM_001034868
10478432	1.38687	0.00527035	Serpina3h // Serpina3h	NM_001034870
10345504	1.28189	0.00286973	Zc3h12b	NM_001034907
10505261	1.42256	0.0123183	EG547347	NM_001034909
10574404	-1.3815	0.018736	Setd6	NM_001035123
10410345	-1.55095	0.00282319	Zfp748	NM_001035231
10480901	-1.4017	0.000568453	Nacc2	NM_001037098
10360058	-1.25976	0.026352	Tomm40l	NM_001037170
10561787	-1.58143	0.0268498	Zfp27	NM_001037707
10381994	-1.93743	0.0168417	Kcnh6	NM_001037712
10346668	-1.62678	0.0393128	Als2cr13	NM_001037725
10489535	1.31483	0.0339412	Arhgap25	NM_001037727
10494238	-1.21297	0.0180937	Arnt	NM_001037737
10395831	-1.49104	0.0094154	Brms1l	NM_001037756
10463486	-1.53484	0.0126802	Btrc	NM_001037758
10372534	-1.20075	0.000365653	Cnot2	NM_001037846
10596545	1.22851	0.0272924	Nell1	NM_001037906
10409986	1.36467	0.0102406	Ripply2	NM_001037907
10504329	-2.0447	0.00158497	RP23-195K8.6	NM_001037913
10345616	-2.09763	0.000128253	Lipt1	NM_001037918
10415952	2.65581	0.00325459	OTTMUSG00000005148	NM_001037928
10424126	-1.97695	0.0160808	Depdc6	NM_001037937
10520445	-1.35596	0.0109045	Dnajb6	NM_001037941
10475314	1.30097	0.00207031	Dbi	NM_001037999
10391221	-1.37417	0.0371667	Kat2a	NM_001038010
10350478	-1.20394	0.00103941	Glrx2	NM_001038592
10410302	-1.50682	0.0083595	E130120F12Rik	NM_001038651
10398907	3.92468	0.0213761	Slc16a3	NM_001038653
10501567	-1.48722	0.017417	Rnpc3	NM_001038696
10539584	1.33362	0.00629853	Gpr146	NM_001038703
10512655	-1.32359	0.0161952	Rnf38	NM_001038993
10401317	-1.232	0.0110885	EG214321	NM_001038995
10545862	1.64173	0.00686963	Atp8a1	NM_001038999
10555039	-1.94243	0.00560853	Kctd21	NM_001039039
10397907	-1.29087	0.0108076	Cox8c	NM_001039049
10600786	-1.20288	0.0472052	Klhl15	NM_001039060
10373340	-1.46916	0.00249219	Rbms2	NM_001039080
10470705	-2.04299	0.00132746	Rapgef1	NM_001039087
10563766	1.47191	0.000780551	Sel1l	NM_001039089
10480862	-1.26273	0.0286156	Glt6d1	NM_001039095
10595673	-1.55786	0.00465011	Morf4l1	NM_001039147
10548163	1.29673	0.0465098	Tect1	NM_001039153
10348180	-1.30809	0.0055423	Eif4e2	NM_001039169
10594840	4.98537	6.50399e-06	OTTMUSG00000015762	NM_001039223
10452874	1.22136	0.041329	EG638695	NM_001039250
10605421	-1.74197	0.007058	Mtcp1	NM_001039373
10469906	-1.52925	0.000490242	Nelf	NM_001039386
10478409	-1.34215	0.0198075	Pkig	NM_001039390
10546056	-1.48423	0.0288895	Rab43	NM_001039394
10536729	1.73345	0.0328997	Slco6b1	NM_001039475
10495173	-1.45693	0.0158713	4933421E11Rik	NM_001039488
10350792	1.50977	0.00871552	Plekhm3	NM_001039493
10453459	-1.43517	0.00867735	Pnkd	NM_001039509
10373407	1.42412	0.0204895	Arl4a	NM_001039515
10583647	-1.22737	0.000123431	Dnm2	NM_001039520
10559713	-1.41282	0.0137677	Zfp784	NM_001039532
10558220	-2.01998	0.00810037	Pstk	NM_001039534
10376854	-1.612	0.0363325	Pigl	NM_001039536
10467385	-8.49821	0.00223989	Cyp2c68	NM_001039555
10472374	1.19747	0.00469729	Evi5l	NM_001039578
10459288	4.52817	0.00025085	EG634650	NM_001039647
10414612	-1.45731	0.00184586	Slc39a2	NM_001039676
10541575	1.97427	0.0384935	Slc30a2	NM_001039677
10380189	-1.62537	0.00208979	Mks1	NM_001039684
10429491	1.28319	0.0422575	Rhox4f	NM_001039696
10346298	-1.75533	0.00316514	Coq10b	NM_001039710
10591423	-1.74246	0.0469179	Fdx1l	NM_001039824
10579079	-1.62203	0.00295104	1200003I07Rik	NM_001039967
10554863	-1.31238	0.0482393	Sytl2	NM_001040085
10567556	-1.27547	0.0293189	4930408O21Rik	NM_001040136
10541625	1.29801	0.00757957	2810407C02Rik	NM_001040396
10491835	-1.3346	0.000504581	Larp2	NM_001040399
10355567	3.02208	0.0382641	Tacc3	NM_001040435
10421577	1.36528	0.00530178	382277	NM_001040669
10594802	1.53485	0.0206281	Rspo4	NM_001040689
10524450	-1.33407	0.0492014	Ung	NM_001040691
10489349	2.10038	0.00501589	Mtmr7	NM_001040699
10510982	-1.48173	0.000353463	Pex10	NM_001042407
10517364	2.06196	0.00269662	Kntc1	NM_001042421
10554059	2.1063	0.0110768	Hvcn1	NM_001042489
10519333	-1.37882	0.00087723	5830415L20Rik	NM_001042501
10569927	-1.49722	0.00389654	Map2k7	NM_001042557
10415806	1.99608	0.00420917	Apaf1	NM_001042558
10454655	1.23503	0.0189183	Lhx9	NM_001042577
10367436	-1.50846	0.0121315	Cd63	NM_001042580
10564065	24.8806	0.00249344	Cd74	NM_001042605
10414802	8.77311	0.0228603	Cp	NM_001042611
10546762	1.94896	0.0448863	Oip5	NM_001042653
10519472	-1.31041	0.0463822	ENSMUSG00000053178	NM_001042670
10414993	2.23648	0.0065231	4831426I19Rik	NM_001042699
10515295	-1.28307	0.0406626	Mast2	NM_001042743
10385656	-1.54125	0.0180674	Zfp2	NM_001044697
10568780	-1.66327	0.009611	Mapk1ip1	NM_001045483
10550833	-1.21223	0.0265068	Zfp180	NM_001045486
10376243	1.41603	0.0154342	Raph1	NM_001045513
10474851	-1.28999	0.0084565	Bahd1	NM_001045523
10375313	-1.79941	0.0386657	Ccnjl	NM_001045530
10404330	-1.67995	0.0409645	Prl2c1	NM_001045532
10443918	-1.32303	0.00759073	C920016K16Rik	NM_001045559
10377889	-1.79211	0.00144076	Mink1	NM_001045959
10483264	-1.44392	0.00744784	Ttc21b	NM_001047604
10382369	-1.44291	0.0308185	Rpl38	NM_001048057
10479596	-1.41576	0.0241583	Zgpat	NM_001048148
10520574	-1.37273	0.000799872	Agbl5	NM_001048192
10551252	-1.40372	0.0242648	Nlrp9a	NM_001048219
10379223	-1.64897	0.0059577	1810012P15Rik	NM_001076681
10410328	-1.83726	0.0314716	9630025I21Rik	NM_001076791
10346843	-4.37805	0.00267668	Nrp2	NM_001077403
10588132	-2.28143	0.0112707	A4gnt	NM_001077424
10547674	1.34135	0.01951	Stk22s1	NM_001077591
10536359	-1.38787	0.000520701	Acn9	NM_001077713
10460344	-1.36124	0.00190658	Tmem134	NM_001078649
10508490	-1.39116	0.00146831	Sfrs5	NM_001079694
10396926	-1.39335	0.0012928	Sfrs5	NM_001079695
10369704	-1.48672	0.0105891	Hnrnph3	NM_001079824
10380654	-1.23539	0.037381	Hoxb3	NM_001079869
10366476	1.38539	0.0186476	Spam1	NM_001079875
10538100	-2.07629	0.0024687	Repin1	NM_001079901
10543080	-1.38391	0.0180886	Rnps1 // Rnps1	NM_001080128
10380672	1.59557	0.00116903	Hdx	NM_001080549
10534216	-2.3033	0.000375072	Gtf2i	NM_001080746
10595914	-3.57982	0.000471746	Gm1123	NM_001080776
10503617	2.65584	0.0121626	Ret	NM_001080780
10347117	-1.68217	0.0234469	Cps1	NM_001080809
10457838	-1.74405	0.033252	Zfp397os	NM_001080810
10490569	1.29338	0.0152915	Fat3	NM_001080814
10501629	-1.85264	0.0233638	Cdc14a	NM_001080818
10517090	-1.40163	0.011236	Arid1a	NM_001080819
10383982	-1.54593	0.00238242	Znrf3	NM_001080924
10381049	-3.14971	0.0398285	Rapgefl1	NM_001080925
10383545	-1.3918	0.00875353	Foxk2	NM_001080932
10463185	1.20721	0.0455777	Zdhhc22	NM_001080943
10594540	1.46501	0.0369173	Atp8b4	NM_001080944
10408138	1.75056	0.00641182	OTTMUSG00000000480	NM_001080972
10469957	2.66488	0.00414254	4632434I11Rik	NM_001080995
10478847	-1.45594	0.0230626	1500012F01Rik	NM_001081005
10393580	1.40441	0.0199781	Olfr367	NM_001081010
10425578	-1.54924	0.00114396	Zc3h7b	NM_001081016
10561345	-1.75472	0.00112406	Zfp780b	NM_001081021
10561721	-1.30497	0.0168241	Sipa1l3	NM_001081028
10399605	3.17454	0.00355001	Pde11a	NM_001081033
10422436	-2.24014	0.000359562	Dock9	NM_001081039
10373367	-1.80193	0.0141579	Coq10a	NM_001081040
10523151	1.35305	0.0022916	Cnksr1	NM_001081047
10373027	1.57543	0.000140143	Slc25a18	NM_001081048
10592942	-1.35835	0.00840427	Mll1	NM_001081049
10407892	-1.27544	0.0167249	Cdc2l5	NM_001081058
10408902	-1.55848	0.00164461	Ccdc90a	NM_001081059
10411552	-1.4563	0.0192846	Bdp1	NM_001081061
10520706	1.32836	0.0439619	Ccno	NM_001081062
10424750	-1.56298	0.0117651	Zfp707	NM_001081065
10449245	-1.29395	0.0426429	Pdia2	NM_001081070
10467328	-1.74562	0.00488583	5730455O13Rik	NM_001081075
10467941	-1.33852	0.0411598	Cwf19l1	NM_001081077
10353689	-1.53942	0.00103584	Phf3	NM_001081080
10354472	-1.76323	0.00012435	Gls	NM_001081081
10480155	-7.99333	0.00610563	Cubn	NM_001081084
10472570	-1.48325	0.0157945	Ppig	NM_001081086
10490352	-1.403	0.0310791	Taf4a	NM_001081092
10496715	-2.60674	0.0309864	Znhit6	NM_001081094
10464409	1.74801	0.044844	Fam154a	NM_001081096
10516520	-1.89843	0.00479796	Zfp362	NM_001081098
10521068	-1.75533	0.0200252	4933407H18Rik	NM_001081101
10531752	-1.19708	0.0162731	Hel308	NM_001081107
10526792	-1.81711	0.000814451	0910001L09Rik	NM_001081108
10503399	1.25005	0.0215481	Lmtk2	NM_001081109
10546586	-1.28807	0.00211137	Tmf1	NM_001081111
10455721	2.86299	0.0280599	Mki67	NM_001081117
10596119	-1.72615	0.00143191	Cep63	NM_001081122
10488156	-1.35436	0.010565	Kif16b	NM_001081133
10519905	-4.49313	0.000111516	Gnat3	NM_001081143
10570875	-1.26299	0.0267862	Myst3	NM_001081149
10578207	-1.43722	0.0189627	Lonrf1	NM_001081150
10509410	-2.83363	0.00256098	Rap1gap	NM_001081155
10468916	-1.48479	0.0184773	Fam171a1	NM_001081161
10376285	-1.8866	0.00325103	Sap30l	NM_001081168
10398936	-1.74243	0.00132657	Pacs2	NM_001081170
10477035	2.68767	0.00583204	Lama5	NM_001081171
10410877	-1.81867	0.00345996	Polr3g	NM_001081176
10411633	2.10086	0.00697226	Gpr116	NM_001081178
10344837	1.29161	0.00679168	Atp8b2	NM_001081182
10590549	-1.57655	0.0031325	Exosc7	NM_001081188
10461220	-1.29178	0.0151339	Hnrnpul2	NM_001081196
10347774	-2.01569	0.000123683	Mrpl44	NM_001081210
10440097	1.77419	0.0155491	Ptafr	NM_001081211
10511835	1.76659	0.0189359	Ermp1	NM_001081213
10553917	3.21673	0.00277055	Ddx60	NM_001081215
10413897	-1.58945	0.00302559	Ercc6	NM_001081221
10457465	-1.23663	0.0253417	Esco1	NM_001081222
10608700	-1.90649	0.0111634	---	NM_001081226.1
10483822	-1.4217	0.0343511	Ttc30a2	NM_001081228
10386070	1.22179	0.0202072	Lhfpl3	NM_001081231
10591412	2.01742	0.00219857	D5Ertd579e	NM_001081232
10542836	-1.58498	0.000148387	Klhdc5	NM_001081237
10572962	-1.26315	0.0273352	AI931714	NM_001081240
10574789	-1.38289	0.0120852	Fam65a	NM_001081241
10435162	-1.23962	0.0198877	Lrch3	NM_001081255
10541644	1.52593	0.028104	Mfsd7b	NM_001081259
10483439	1.28694	0.0443527	Alg6	NM_001081264
10539321	-1.32227	0.0213605	Ccdc142	NM_001081266
10442893	1.22817	0.0364795	Calhm1	NM_001081271
10545958	1.719	0.000151787	Pgd	NM_001081274
10422028	-2.704	0.000710965	Tbc1d4	NM_001081278
10571325	-1.47685	0.00768342	Mfhas1	NM_001081279
10500237	-1.37607	0.000529337	Rprd2	NM_001081293
10493858	1.95224	0.0270864	2010003H20Rik	NM_001081310
10443421	-1.27514	0.00368014	Brpf3	NM_001081315
10530225	-1.36157	0.0011771	Pds5a	NM_001081321
10421774	-2.16842	0.00460597	Dgkh	NM_001081336
10367775	-1.23424	0.0359472	Stxbp5	NM_001081344
10554586	1.33729	0.0321204	Slc43a1	NM_001081349
10599962	-1.20195	0.0106367	Mamld1	NM_001081354
10453178	-1.54991	0.00498234	Map4k3	NM_001081357
10527423	-1.54142	0.00728254	Trrap	NM_001081362
10577356	1.98762	0.0270145	Cenpf	NM_001081363
10434577	-1.27919	0.00434499	Vps8	NM_001081366
10438672	-1.66372	0.008577	Tbccd1	NM_001081368
10568339	-1.30937	0.0370442	Prss36	NM_001081374
10582445	-1.41217	0.0188404	Ankrd11	NM_001081379
10544547	-1.36236	0.00326064	Zfp777	NM_001081382
10534021	-1.31323	0.00442545	Rimbp2	NM_001081388
10460696	1.38387	0.0160825	Csmd3	NM_001081391
10590918	-1.2116	0.00442112	Amotl1	NM_001081395
10425177	1.28677	0.00060409	Fndc1	NM_001081416
10370089	-1.30693	0.0222734	Dip2a	NM_001081419
10529758	-1.44593	0.0178577	A230054D04Rik	NM_001081422
10390507	-1.29	0.00237771	Fbxo47	NM_001081435
10426894	-2.56606	0.0283362	ENSMUSG00000058057	NM_001081471
10600819	-1.20795	0.0103052	Zxdb	NM_001081473
10440993	-1.65958	0.0030041	Rcan1	NM_001081549
10518812	-1.40058	0.0476629	Camta1	NM_001081557
10601534	-1.42447	0.0380623	4930524E20Rik	NM_001081661
10608702	-1.30378	0.0353197	---	NM_001081662.1
10351867	2.02542	0.00955998	Btnl7	NM_001081663
10538503	-1.24001	0.00910512	Ccdc129	NM_001081665
10410644	-1.66905	0.000389159	Zfp72	NM_001081680
10384064	1.91631	0.0031441	EG665378	NM_001081746
10525877	-1.81261	0.00689235	Zfp664	NM_001081750
10589190	2.02885	0.0127686	E030049G20Rik	NM_001081756
10400470	1.1959	0.0360327	Dux	NM_001081954
10411235	3.1595	0.0436684	OTTMUSG00000000971	NM_001081957
10380210	1.24043	0.00546698	2300005B03Rik	NM_001081961
10486858	-1.43565	0.00683125	Mfap1b	NM_001081975
10580191	-2.38864	0.000289137	Nfix	NM_001081981
10492864	-1.30132	0.00992169	Sh3d19	NM_001082414
10591253	-1.62754	0.00567993	5730601F06Rik	NM_001082485
10523802	15.8253	0.0135098	Pla2g2a	NM_001082531
10583817	-1.88976	7.80025e-05	Pigyl	NM_001082532
10430693	-1.56269	0.00499724	Mkl1	NM_001082536
10517774	1.62011	0.0426412	Stfa1	NM_001082543
10459620	-1.26188	0.0499404	Rab27b	NM_001082553
10608640	-1.46577	0.00562669	---	NM_001082620.1
10420216	-1.30346	0.0209358	Sdr39u1	NM_001082975
10605919	-1.66497	0.000361493	Pja1	NM_001083110
10589848	-1.23623	0.00742281	Ubp1	NM_001083319
10384233	-1.73172	0.0235835	Tns3	NM_001083587
10378286	1.53047	0.0280789	Liph	NM_001083894
10572949	-1.60218	0.00684575	Nr3c2	NM_001083906
10508883	-1.5939	0.00050834	1810019J16Rik	NM_001083916
10586039	-2.32978	0.0074153	Tle3	NM_001083927
10450280	2.7534	0.0448868	Gpx3	NM_001083929
10441400	-1.47713	0.00117308	Arid1b	NM_001085355
10500140	-1.91738	0.000923191	Anxa9	NM_001085383
10497381	2.16923	0.0371906	Dusp5	NM_001085390
10357249	-1.72487	0.000531703	Steap3	NM_001085409
10518192	-1.22071	0.0358089	Pramel5	NM_001085418
10393408	1.36516	0.0212364	Tspyl5	NM_001085421
10510552	-1.21907	0.00883989	Rere	NM_001085492
10511501	-1.56756	0.012594	2310030N02Rik	NM_001085493
10481827	-1.28348	0.00881645	Zbtb34	NM_001085507
10608715	1.38486	0.00133295	OTTMUSG00000004964	NM_001085526
10503036	-1.31998	0.0014549	Sfrs11	NM_001093752
10449419	-1.36808	0.00129045	Tead3	NM_001098226
10391612	-1.21896	0.0084257	Atxn7l3	NM_001098836
10512701	-1.95106	0.0101122	Tomm5	NM_001099675
10401673	1.38553	0.0473366	100043861	NM_001099918
10536527	1.29283	0.0447676	EG546272	NM_001100444
10482144	-1.21653	0.0212317	Rc3h2	NM_001100591
10522606	1.36964	0.00756238	Zcchc24	NM_001101433
10571884	1.33675	0.0374677	EG215895	NM_001101452
10561162	-2.01771	0.0493179	Cyp2a22	NM_001101467
10596051	-2.92949	0.00507433	Tmem22	NM_001101483
10364583	1.29945	0.0476929	EG436212	NM_001101541
10441392	-1.27038	0.026875	Cldn20	NM_001101560
10361977	-1.59402	0.0108528	EG621697	NM_001101561
10440467	-1.50515	0.000874602	EG627939	NM_001101584
10486664	1.37824	0.0167301	Cyp4f40	NM_001101588
10379646	1.46917	0.00380836	Klra8	NM_001101620
10444858	1.4084	0.00411034	Slc2a9	NM_001102414
10353064	-1.21989	0.000217576	Arfgef1	NM_001102430
10469720	-1.44978	0.01936	Acbd5	NM_001102437
10521222	-1.2294	0.034516	Add1	NM_001102444
10429885	1.28615	0.0162829	Azin1	NM_001102458
10401795	-1.32778	0.0355204	Alkbh1	NM_001102565
10378555	-1.24474	0.0351394	Smyd4	NM_001102611
10427241	-1.89872	0.000332642	Pcbp2	NM_001103165
10430447	1.30037	0.0466435	Vmn2r83	NM_001104537
10589938	1.2664	0.0197818	Vmn2r104	NM_001104566
[truncated: 5,130 more rows]
