# Supplementary material for: Global analysis of the eukaryotic pathways and networks regulated by Salmonella typhimurium in mouse intestinal infection in vivo
Source: BMC Genomics. 2010 Dec 20;11:722. doi: 10.1186/1471-2164-11-722 (PMC3022924; doi:10.1186/1471-2164-11-722)
Supplement: Additional file 5 — All pathways involved in colon mucosa 8 hours post-SL1344 infection. List pathways involved in colon mucosa with Salmonella infection at 8 hours. [file 1471-2164-11-722-S5.XLS]

## Sheet: Sheet0
Table S5. All pathways involved in colon mucosa with Salmonella infection at 8 hrs
Ingenuity Canonical Pathways	-log(p-value)	Ratio	Molecules
Oxidative Phosphorylation	3.77E00	8.43E-02	ATP6V0E2, COX6B1, NDUFB3, COX6A1, UQCR11, ATP6V1E2, ATP12A, NDUFA13, NDUFB10, UQCRH, NDUFS5, NDUFAB1, ATP5E, ATP5I
O-Glycan Biosynthesis	1.64E00	8.51E-02	GCNT1, UGT2B10, GALNT10, FUT4
Ubiquinone Biosynthesis	1.48E00	5.04E-02	NDUFS5, NDUFB3, UFSP1, NDUFAB1, NDUFA13, NDUFB10
Semaphorin Signaling in Neurons	1.46E00	9.62E-02	RHOV, RHOD, DPYSL3, CFL2, PAK7
p53 Signaling	1.45E00	7.61E-02	PIK3R3, PIK3CA, TP53INP1, CCNK, PMAIP1, CHEK1, EP300
Hereditary Breast Cancer Signaling	1.44E00	6.2E-02	PIK3R3, PIK3CA, C17ORF70, BARD1, SLC19A1, CHEK1, EP300, POLR2K
Mitochondrial Dysfunction	1.36E00	4.68E-02	UQCRH, COX6B1, NDUFS5, NDUFB3, COX6A1, NDUFAB1, NDUFA13, NDUFB10
fMLP Signaling in Neutrophils	1.17E00	5.6E-02	PIK3R3, PIK3CA, NFAT5, GNG11, CHP, CYBB, PPP3CA
Synthesis and Degradation of Ketone Bodies	1.16E00	1.05E-01	ACAT2, OXCT1
Circadian Rhythm Signaling	1.13E00	8.57E-02	PER1, BHLHE40, GRIN3A
FXR/RXR Activation	1.08E00	5.83E-02	SLC4A2, FOXO1, CYP27A1, OSTALPHA, SREBF1, NR5A2
Glycosphingolipid Biosynthesis - Ganglioseries	1.06E00	4.62E-02	ELOVL2, UGT2B10, FUT4
Calcium-induced T Lymphocyte Apoptosis	1.01E00	6.06E-02	CHP, PPP3CA, ORAI1, EP300
IL-3 Signaling	1.01E00	6.94E-02	PIK3R3, PIK3CA, FOXO1, CHP, PPP3CA
Amyotrophic Lateral Sclerosis Signaling	1.01E00	5.36E-02	PIK3R3, PIK3CA, GPX1, CAPN10, PPP3CA, GRIN3A
Role of BRCA1 in DNA Damage Response	9.39E-01	6.56E-02	C17ORF70, BARD1, SLC19A1, CHEK1
N-Glycan Biosynthesis	9.39E-01	4.3E-02	DPM3, KRTCAP2, UGT2B10, FUT4
Glioma Invasiveness Signaling	9.17E-01	7.02E-02	PIK3R3, RHOV, PIK3CA, RHOD
T Cell Receptor Signaling	9.05E-01	5.61E-02	PIK3R3, PTPN7, PIK3CA, NFAT5, MALT1, PPP3CA
Docosahexaenoic Acid (DHA) Signaling	8.99E-01	6.25E-02	PIK3R3, PIK3CA, FOXO1
Glucocorticoid Receptor Signaling	8.73E-01	4.29E-02	PIK3R3, PIK3CA, NFAT5, ANXA1, CHP, NR3C2, MNAT1, FKBP5, KRT36, PPP3CA, EP300, POLR2K
Phenylalanine, Tyrosine and Tryptophan Biosynthesis	8.58E-01	2.99E-02	ENO3, GOT2
Glutamate Metabolism	8.45E-01	3.85E-02	ABAT, NADSYN1, GOT2
Regulation of IL-2 Expression in Activated and Anergic T Lymphocytes	8.4E-01	5.56E-02	NFAT5, CHP, TOB1, MALT1, PPP3CA
Nicotinate and Nicotinamide Metabolism	8.14E-01	4.41E-02	CDK8, NADSYN1, NT5E, SGK1, PAK7, DUSP16
C21-Steroid Hormone Metabolism	7.84E-01	2.82E-02	NSDHL, HSD11B2
Butanoate Metabolism	7.74E-01	3.03E-02	ACAT2, ABAT, ELOVL2, OXCT1
CD28 Signaling in T Helper Cells	7.71E-01	4.69E-02	PIK3R3, PIK3CA, NFAT5, CHP, MALT1, PPP3CA
TR/RXR Activation	7.6E-01	5.15E-02	PIK3R3, PIK3CA, SREBF1, STRBP, EP300
Inositol Metabolism	7.6E-01	5.1E-02	COX6B1, CYP4F16, RDH11, NDUFB10, FADS1
CCR3 Signaling in Eosinophils	7.58E-01	5E-02	PIK3R3, PIK3CA, GNG11, CFL2, PPP1R12B, PAK7
Alanine and Aspartate Metabolism	7.48E-01	3.41E-02	ABAT, ASPG, GOT2
Role of NFAT in Regulation of the Immune Response	7.27E-01	4.08E-02	PIK3R3, PIK3CA, NFAT5, GNG11, CHP, GNA13, PPP3CA, ORAI1
EGF Signaling	7.26E-01	6.12E-02	PIK3R3, PIK3CA, SRF
Glycosphingolipid Biosynthesis - Neolactoseries	7.19E-01	2.9E-02	UGT2B10, FUT4
NRF2-mediated Oxidative Stress Response	7.16E-01	4.37E-02	PIK3R3, PIK3CA, DNAJB4, HERPUD1, JUNB, FKBP5, NFE2L2, EP300
SAPK/JNK Signaling	7.15E-01	5.1E-02	PIK3R3, PIK3CA, GNG11, MAP4K5, GNA13
IGF-1 Signaling	7.15E-01	5E-02	PIK3R3, PIK3CA, NOV, FOXO1, SRF
IL-4 Signaling	7.04E-01	5.41E-02	PIK3R3, PIK3CA, NFAT5, NR3C2
Antigen Presentation Pathway	6.89E-01	5.13E-02	PSMB5, HLA-B
Cardiac Hypertrophy Signaling	6.89E-01	4.12E-02	PIK3R3, RHOV, PIK3CA, GNG11, RHOD, CHP, SRF, GNA13, PPP3CA, EP300
Angiopoietin Signaling	6.72E-01	5.41E-02	PIK3R3, PIK3CA, FOXO1, PAK7
Renal Cell Carcinoma Signaling	6.72E-01	5.56E-02	PIK3R3, PIK3CA, PAK7, EP300
IL-8 Signaling	6.66E-01	4.3E-02	PIK3R3, RHOV, PIK3CA, GNG11, RHOD, CYBB, GNA13, CSTB
Role of Oct4 in Mammalian Embryonic Stem Cell Pluripotency	6.46E-01	6.67E-02	TDH, NR5A2, PHB (includes EG:5245)
Glycine, Serine and Threonine Metabolism	6.41E-01	2.67E-02	TDH, PIPOX, CHKA, ELOVL2
Valine, Leucine and Isoleucine Degradation	6.41E-01	3.6E-02	ACAT2, ABAT, ELOVL2, OXCT1
Glycosphingolipid Biosynthesis - Globoseries	6.35E-01	4.35E-02	UGT2B10, FUT4
Autoimmune Thyroid Disease Signaling	5.87E-01	4.26E-02	HLA-B, CGA
Retinol Metabolism	5.87E-01	3.17E-02	RDH11, UGT2B10
iCOS-iCOSL Signaling in T Helper Cells	5.86E-01	4.24E-02	PIK3R3, PIK3CA, NFAT5, CHP, PPP3CA
Sphingosine-1-phosphate Signaling	5.86E-01	4.46E-02	PIK3R3, RHOV, PIK3CA, RHOD, GNA13
CXCR4 Signaling	5.81E-01	4.19E-02	PIK3R3, RHOV, PIK3CA, GNG11, RHOD, PAK7, GNA13
Lysine Degradation	5.81E-01	2.99E-02	TMPRSS11D, BBOX1, ACAT2, PSMB5, PIPOX, NAALAD2, ELOVL2
Aldosterone Signaling in Epithelial Cells	5.71E-01	4.21E-02	PIK3R3, PIK3CA, SGK1, NR3C2
Rac Signaling	5.63E-01	4.17E-02	PIK3R3, PIK3CA, CFL2, CYBB, PAK7
Sphingolipid Metabolism	5.45E-01	3.57E-02	LPIN1, UGT2B10, FUT4, DUSP16
Regulation of Actin-based Motility by Rho	5.45E-01	4.35E-02	RHOV, RHOD, PPP1R12B, PAK7
Lymphotoxin β Receptor Signaling	5.45E-01	4.92E-02	PIK3R3, PIK3CA, EP300
RhoA Signaling	5.41E-01	4.55E-02	LPAR1, CFL2, PPP1R12B, CDC42EP1, GNA13
Melanocyte Development and Pigmentation Signaling	5.33E-01	4.55E-02	PIK3R3, KITLG, PIK3CA, EP300
Fructose and Mannose Metabolism	5.3E-01	2.07E-02	UGT2B10, FUT4, DUSP16
IL-9 Signaling	5.23E-01	5.41E-02	PIK3R3, PIK3CA
Biosynthesis of Steroids	5.23E-01	1.56E-02	FDPS, PMVK
Role of CHK Proteins in Cell Cycle Checkpoint Control	5.04E-01	5.71E-02	SLC19A1, CHEK1
CTLA4 Signaling in Cytotoxic T Lymphocytes	4.97E-01	4.26E-02	AP1S1, PIK3R3, PIK3CA, PPM1J
Role of Osteoblasts, Osteoclasts and Chondrocytes in Rheumatoid Arthritis	4.89E-01	3.95E-02	PIK3R3, IL18RAP, PIK3CA, NFAT5, FOXO1, CHP, SFRP1, SOST, PPP3CA
Nucleotide Excision Repair Pathway	4.85E-01	5.71E-02	MNAT1, POLR2K
Inositol Phosphate Metabolism	4.79E-01	3.41E-02	PIK3R3, ISYNA1, PIK3CA, CDK8, SGK1, PAK7
Fatty Acid Biosynthesis	4.74E-01	1.96E-02	ACSM4
Androgen Signaling	4.71E-01	3.47E-02	GNG11, GNA13, MNAT1, EP300, POLR2K
Phospholipase C Signaling	4.69E-01	3.56E-02	RHOV, NFAT5, GNG11, RHOD, CHP, PPP1R12B, GNA13, PPP3CA, EP300
Phenylalanine Metabolism	4.68E-01	1.83E-02	ELOVL2, GOT2
PAK Signaling	4.65E-01	3.92E-02	PIK3R3, PIK3CA, CFL2, PAK7
PI3K/AKT Signaling	4.62E-01	3.65E-02	PIK3R3, PIK3CA, FOXO1, PPM1J, HLA-B
Glutamate Receptor Signaling	4.61E-01	4.29E-02	GNG11, SLC17A2, GRIN3A
Calcium Signaling	4.56E-01	3.41E-02	NFAT5, CHRNA6, TRDN, CHP, PPP3CA, EP300, GRIN3A
FAK Signaling	4.44E-01	4.08E-02	PIK3R3, PIK3CA, PAK7, CAPN10
JAK/Stat Signaling	4.37E-01	4.69E-02	PIK3R3, PIK3CA, PIAS2
Androgen and Estrogen Metabolism	4.37E-01	2.11E-02	NSDHL, HSD11B2, UGT2B10
Notch Signaling	4.35E-01	4.65E-02	DLL1, LFNG
ILK Signaling	4.34E-01	3.76E-02	MUC1, PIK3R3, RHOV, PIK3CA, RHOD, CFL2, PPM1J
RANK Signaling in Osteoclasts	4.34E-01	4.17E-02	PIK3R3, PIK3CA, CHP, PPP3CA
GM-CSF Signaling	4.25E-01	4.48E-02	PIK3R3, PIK3CA, PPP3CA
HMGB1 Signaling	4.24E-01	4.08E-02	PIK3R3, RHOV, PIK3CA, RHOD
Neuroprotective Role of THOP1 in Alzheimer's Disease	4.2E-01	3.7E-02	NFYA, HLA-B
Growth Hormone Signaling	4.13E-01	4.29E-02	PIK3R3, PIK3CA, SRF
Germ Cell-Sertoli Cell Junction Signaling	4.08E-01	3.8E-02	PIK3R3, RHOV, PIK3CA, TUBA1A, RHOD, PAK7
Pyrimidine Metabolism	4.08E-01	2.6E-02	CHRAC1, NT5E, DPYSL3, RRM2, POLE, POLR2K
Cell Cycle: G2/M DNA Damage Checkpoint Regulation	4.05E-01	4.65E-02	CHEK1, EP300
Propanoate Metabolism	4.02E-01	2.31E-02	ACSM5, ACAT2, ABAT
Nucleotide Sugars Metabolism	3.91E-01	1.35E-02	GALE
Polyamine Regulation in Colon Cancer	3.91E-01	4.55E-02	MAX
FcγRIIB Signaling in B Lymphocytes	3.91E-01	3.57E-02	PIK3R3, PIK3CA
Glycerolipid Metabolism	3.87E-01	2.56E-02	LPIN1, DGKD, UGT2B10, FUT4
Production of Nitric Oxide and Reactive Oxygen Species in Macrophages	3.79E-01	3.24E-02	PIK3R3, RHOV, PIK3CA, RHOD, PPM1J, CYBB
LPS-stimulated MAPK Signaling	3.71E-01	3.85E-02	PIK3R3, PIK3CA, SRF
Prolactin Signaling	3.71E-01	4E-02	PIK3R3, PIK3CA, EP300
Aminosugars Metabolism	3.71E-01	2.46E-02	PDE7A, UAP1, DUSP16
Cholecystokinin/Gastrin-mediated Signaling	3.7E-01	3.85E-02	RHOV, RHOD, SRF, GNA13
Cyanoamino Acid Metabolism	3.69E-01	1.56E-02	ASPG
Granzyme A Signaling	3.69E-01	5E-02	EP300
Insulin Receptor Signaling	3.64E-01	3.57E-02	PIK3R3, PIK3CA, FOXO1, SGK1, HLA-B
PDGF Signaling	3.61E-01	3.95E-02	PIK3R3, PIK3CA, SRF
Glycerophospholipid Metabolism	3.57E-01	2.6E-02	LPIN1, DGKD, CHKA, ELOVL2, ASPG
Relaxin Signaling	3.57E-01	3.36E-02	PIK3R3, PIK3CA, GNG11, PDE7A, GNA13
Melanoma Signaling	3.52E-01	4.35E-02	PIK3R3, PIK3CA
Hepatic Cholestasis	3.5E-01	2.99E-02	SLC4A2, CYP27A1, SREBF1, NR5A2, ABCC3
Antiproliferative Role of Somatostatin Receptor 2	3.42E-01	3.85E-02	PIK3R3, PIK3CA, GNG11
Small Cell Lung Cancer Signaling	3.42E-01	3.37E-02	PIK3R3, PIK3CA, MAX
Leptin Signaling in Obesity	3.42E-01	3.66E-02	PIK3R3, PIK3CA, FOXO1
Nitrogen Metabolism	3.4E-01	1.5E-02	CA5B, ASPG
Thrombin Signaling	3.34E-01	3.43E-02	PIK3R3, RHOV, PIK3CA, GNG11, RHOD, PPP1R12B, GNA13
Acute Myeloid Leukemia Signaling	3.33E-01	3.85E-02	PIK3R3, KITLG, PIK3CA
Synaptic Long Term Potentiation	3.31E-01	3.54E-02	CHP, PPP3CA, EP300, GRIN3A
Fatty Acid Elongation in Mitochondria	3.29E-01	2.22E-02	PPT2
Molecular Mechanisms of Cancer	3.29E-01	3.23E-02	PIK3R3, RHOV, PIK3CA, MAX, PIAS2, FOXO1, RHOD, PAK7, GNA13, PMAIP1, CHEK1, EP300
CNTF Signaling	3.29E-01	3.85E-02	PIK3R3, PIK3CA
HER-2 Signaling in Breast Cancer	3.25E-01	3.8E-02	PIK3R3, PIK3CA, FOXO1
Integrin Signaling	3.23E-01	3.5E-02	PIK3R3, RHOV, PIK3CA, RHOD, PPP1R12B, PAK7, CAPN10
Pyruvate Metabolism	3.16E-01	2.01E-02	ACSM5, ACAT2, ACOT9
14-3-3-mediated Signaling	3.02E-01	3.51E-02	PIK3R3, PIK3CA, TUBA1A, FOXO1
Estrogen Receptor Signaling	3.02E-01	3.36E-02	NR0B1, MNAT1, EP300, POLR2K
CREB Signaling in Neurons	3E-01	3.06E-02	PIK3R3, PIK3CA, GNG11, GNA13, EP300, POLR2K
Ceramide Signaling	3E-01	3.45E-02	PIK3R3, PIK3CA, PPM1J
Reelin Signaling in Neurons	3E-01	3.85E-02	PIK3R3, PIK3CA, NDEL1
Prostate Cancer Signaling	3E-01	3.12E-02	PIK3R3, PIK3CA, FOXO1
mTOR Signaling	2.92E-01	3.21E-02	PIK3R3, RHOV, PIK3CA, RHOD, PPM1J
Systemic Lupus Erythematosus Signaling	2.89E-01	2.65E-02	PIK3R3, PIK3CA, NFAT5, HLA-B
ERK/MAPK Signaling	2.79E-01	3.12E-02	PIK3R3, PIK3CA, PPM1J, SRF, ETS2, PAK7
B Cell Receptor Signaling	2.75E-01	3.25E-02	PIK3R3, PIK3CA, NFAT5, MALT1, PPP3CA
Thrombopoietin Signaling	2.69E-01	3.39E-02	PIK3R3, PIK3CA
β-alanine Metabolism	2.69E-01	2.04E-02	ABAT, DPYSL3
Gα12/13 Signaling	2.58E-01	3.2E-02	PIK3R3, PIK3CA, LPAR1, GNA13
Pantothenate and CoA Biosynthesis	2.52E-01	1.56E-02	DPYSL3
Endometrial Cancer Signaling	2.51E-01	3.51E-02	PIK3R3, PIK3CA
IL-2 Signaling	2.51E-01	3.45E-02	PIK3R3, PIK3CA
VEGF Signaling	2.49E-01	3.09E-02	PIK3R3, PIK3CA, FOXO1
Phospholipid Degradation	2.43E-01	2.86E-02	LPIN1, DGKD, ASPG
Natural Killer Cell Signaling	2.36E-01	2.68E-02	PIK3R3, PIK3CA, PAK7
Virus Entry via Endocytic Pathways	2.36E-01	3.12E-02	PIK3R3, PIK3CA, HLA-B
Riboflavin Metabolism	2.28E-01	1.82E-02	DUSP16
Allograft Rejection Signaling	2.18E-01	2.22E-02	HLA-B
