# Supplementary material for: Global analysis of the eukaryotic pathways and networks regulated by Salmonella typhimurium in mouse intestinal infection in vivo
Source: BMC Genomics. 2010 Dec 20;11:722. doi: 10.1186/1471-2164-11-722 (PMC3022924; doi:10.1186/1471-2164-11-722)
Supplement: Additional file 6 — The gene list for Network 1, NF-kappaB. List genes interact directly with NF-kappaB transcription factor. [file 1471-2164-11-722-S6.XLS]

## Sheet: Sheet0
Table S6:The gene list for Network 1, NF-kappaB.
Symbol	Synonym(s)	Entrez Gene Name	Affymetrix	Fold Change	Location	Family
ANXA1	ANNEXIN 1, ANNEXIN A1, ANX1, C430014K04RIK, Lc1, Lipocortin, LIPOCORTIN1, LPC1, P35	annexin A1	10466606	1.39	Plasma Membrane	other
ANXA2	ANNEXIN A2, ANNEXIN II, ANNEXIN2, ANX2, ANX2L4, AW215814, CAL1H, Calpactin-1 heavy chain, LIP2, LIPOCORTIN2, LPC2, LPC2D, P36, PAP-IV	annexin A2	10586744	1.26	Plasma Membrane	other
BEX2	AL024066, BEX1, DJ79P11.1, EG2RVC	brain expressed X-linked 2	10606835	1.27	Nucleus	other
Calpain	CALCIUM DEPENDENT PROTEASE, M calpain				Cytoplasm	complex
CAPN10	AI430010, AW049679, Calpain10, Capn8, MGC93346, mKIAA1845, NIDDM1	calpain 10	10348682	1.32	Cytoplasm	peptidase
CD69	5830438K24Rik, AI452015, AIM, CD69 ANTIGEN, CLEC2C, VEA	CD69 molecule	10548333	1.26	Plasma Membrane	transmembrane receptor
CITED4	AU019445, AW742964, CBP Interacting Transactivator4, Mrg2	Cbp/p300-interacting transactivator, with Glu/Asp-rich carboxy-terminal domain, 4	10507726	1.31	Nucleus	transcription regulator
E2f					unknown	group
ENG	AI528660, AI662476, CD105, CELL ADHESION REGULATOR, END, ENDOGLIN, FLJ41744, HHT1, MGC124909, ORW, ORW1, S-endoglin	endoglin	10471486	1.25	Plasma Membrane	other
GLRX3	bA500G10.4, FLJ11864, GLRX4, GRX3, GRX4, MGC105380, PICOT, TXNL2, TXNL3	glutaredoxin 3	10558454	1.57	Cytoplasm	enzyme
GPX1	AI195024, AL033363, CGPx, GLUTATHIONE PEROXIDASE LIKE, GPX, GSHPx, GSHPX1, MGC14399, MGC88245, Se gpx1	glutathione peroxidase 1	10588899	1.21	Cytoplasm	enzyme
IFITM2	1-8D, fragilis3, Ifi 16, IFITM3L, Ifitml, IFN1-8D, Interferon induced transmembrane protein 3-like, MGC102396, MGC72804, mil-3, Rat8	interferon induced transmembrane protein 2 (1-8D)	10569014	1.27	Plasma Membrane	other
Ifn	Interferon				unknown	group
IL12 (complex)	IL-12, Il12 p70, IL12 p75				Extracellular Space	complex
IL18RAP	ACPL, CD218b, CDw218b, Il18acpl, IL18R BETA, IL18RACP, IL18RB, IL1R7, MGC120589, MGC120590	interleukin 18 receptor accessory protein	10345824	1.25	Plasma Membrane	transmembrane receptor
Interferon alpha	Ifn alpha, Ifna, Ifnalpha A				unknown	group
ISG20	1600023I01Rik, 2010107M23Rik, 20kDa, CD25, DnaQL, HEM45, HEM46, Interferon Stimulated Gene 20kd, IS320, MGC105645	interferon stimulated exonuclease gene 20kDa	10554240	1.26	Nucleus	enzyme
ITGB1BP1	AI449260, AU019480, Bodenin, DKFZp686K08158, ICAP 1, ICAP-1A, ICAP-1alpha, ICAP-1B	integrin beta 1 binding protein 1	10399593	1.31	Plasma Membrane	other
MUC1	CA 15-3, CD227, EMA, EMA1, Episialin, EPITHELIAL MEMBRANE ANTIGEN, H23AG, KL-6, MAM6, MGC188069, mucin, Mucin 1 (episialin), Mucin1, PANCREATIC MUCIN, PEM, PEMT, PUM	mucin 1, cell surface associated	10493474	1.29	Plasma Membrane	other
MX2	AI528743, AI893580, IFI78, Mx, Mx1, Mx3, Mxa-1, MXB, MYX2	myxovirus (influenza virus) resistance 2 (mouse)	10441233	1.21	Nucleus	enzyme
NFkB (complex)	NF-KAPPA B, NFkB				Nucleus	complex
NUAK2	1200013B22Rik, DKFZp434J037, DKFZp686F01113, FLJ90349, MGC93817, mKIAA0537, Omphk2, SNARK	NUAK family, SNF1-like kinase, 2	10349782	1.2	unknown	kinase
PAX8	MGC93376	paired box 8	10480477	1.28	Nucleus	transcription regulator
PHB (includes EG:5245)	BAP32, LOC682174, LOC688815, Phb, PHB1, PROHIBITIN, PROHIBITIN 1	prohibitin	10380551	1.21	Nucleus	transcription regulator
PLAC8	C15, D5Wsu111e, Onzin	placenta-specific 8	10531724	1.35	Nucleus	other
PLB1	4632413E21RIK, 4930433E17Rik, 4930539A06RIK, BC033606, LOC192259, Lplipase, MGC40917, Phlpb, PLB, PLB/LIP	phospholipase B1	10520946	1.22	Cytoplasm	enzyme
PLC	alpha-toxin, Clostridium oedematiens beta- and g-toxins, Clostridium welchii alpha-toxin, heat-labile hemolysin, lecithinase C, lipophosphodiesterase C, lipophosphodiesterase I, phosphatidase C, phosphatidylcholine cholinephosphohydrolase, PHOSPHOINOSITIDE SPECIFIC PHOSPHOLIPASE C, Phospholipase C, Pi-plc				unknown	group
PYCARD	9130417A21Rik, ASC, CARD5, hASC, masc, MGC10332, TMS, TMS-1, TNS1	PYD and CARD domain containing	10568355	1.24	Cytoplasm	transcription regulator
Rb	pRb, Rb Tumor Suppressor				unknown	group
RPS13	2700063M04Rik, EG625298, ENSMUSG00000066362, Gm10159, Gm6573, LOC684988, MGC102403, MGC118043	ribosomal protein S13	10573693	1.31	Cytoplasm	other
RPS14	2600014J02Rik, AL023078, EMTB, MGC86125, S14	ribosomal protein S14	10456001	1.27	Cytoplasm	other
S100A1	AI266795, S100, S100-alpha, S100A	S100 calcium binding protein A1	10499854	1.23	Cytoplasm	other
Tgf beta	Tgfb				unknown	group
TNFAIP2	ABC transporter, B94, LOC299339, TNF ALPHA-INDUCED PROTEIN 2, tnfb94, Tnfip2, Tnp2	tumor necrosis factor, alpha-induced protein 2	10398665	1.4	Extracellular Space	other
TRIP6	MGC10556, MGC10558, MGC29959, MGC3837, MGC4423, OIP1, ZRP, ZRP-1	thyroid hormone receptor interactor 6	10534718	1.27	Extracellular Space	cytokine
