# Supplementary material for: Global analysis of the eukaryotic pathways and networks regulated by Salmonella typhimurium in mouse intestinal infection in vivo
Source: BMC Genomics. 2010 Dec 20;11:722. doi: 10.1186/1471-2164-11-722 (PMC3022924; doi:10.1186/1471-2164-11-722)
Supplement: Additional file 7 — Networks of interacting up-regulated genes at 8 hours post-infection. Identify 14 highly significant networks of potentially interacting up-regulated genes at 8 hours post-infection group. [file 1471-2164-11-722-S7.XLS]

## Sheet: Sheet0
Table S7: highly significant networks of potentially interacting up-regulated genes at 8hr post-infection group
ID	Molecules in Network	Score	Focus Molecules	Top Functions
1	ANXA1, ANXA2, BEX2, Calpain, CAPN10, CD69, CITED4, E2f, ENG, GLRX3, GPX1, IFITM2, Ifn, IL12 (complex), IL18RAP, Interferon alpha, ISG20, ITGB1BP1, MUC1, MX2, NFkB (complex), NUAK2, PAX8, PHB (includes EG:5245), PLAC8, PLB1, PLC, PYCARD, Rb, RPS13, RPS14, S100A1, Tgf beta, TNFAIP2, TRIP6	43	26	Cellular Assembly and Organization, Cellular Function and Maintenance, Antigen Presentation
2	26s Proteasome, ACAT2, ATF5, ATF7, CDT1, Creb, Cyclin A, DDX28, DTL, ERK1/2, FIGNL1, Focal adhesion kinase, FXN, hCG, hydrolase, JUNB, MCM5, MCM7, MCM10, MNAT1, Pka, POLE, POP7, PTPN7, RBX1 (includes EG:56438), RDBP, RPP21, RXFP3, SCN2A, STC1, TIPIN, TSEN34, TSPO, Ubiquitin, VCAN	43	26	Cell Cycle, DNA Replication, Recombination, and Repair, Small Molecule Biochemistry
3	Akt, Ap1, ATP5E, ATP5I, ATP6V1E2, CHEK1, COX6B1, CYBB, ELOVL2, FADS1, FDPS, H+-transporting two-sector ATPase, IL1, Insulin, LDL, LPIN1, Mapk, NADH dehydrogenase, NADH2 dehydrogenase, NADH2 dehydrogenase (ubiquinone), NDUFA13, NDUFAB1, NDUFB3, NDUFB10, NDUFS5, NOV, NSDHL, oxidoreductase, PCSK9, PDGF BB, PI3K, Pkc(s), PMVK, RDH11, SREBF1	32	21	Lipid Metabolism, Small Molecule Biochemistry, Vitamin and Mineral Metabolism
4	ACACB, ADAM18, APOA1, ARL14, BEX1, C12ORF53, CFD, CIDEA, CIDEC, CRYGN, GGCT, HSD11B2, LPIN1, MED1, MED9, MED25, Metalloprotease, MIR133A-1, MIR181A1, OSTALPHA, OSTBETA, PCK2, PLG, PPARG, PPARα-RXRα, progesterone, RETN, RETNLA, RETNLB (includes EG:57263), RXRA, SERPINB12, SLAIN2, SMARCD3, SPEF2, ZNF827	20	16	Connective Tissue Development and Function, Endocrine System Disorders, Lipid Metabolism
5	ACVRL1, APOL6, ASGR2, C4ORF49, CDC42EP1, dihydrotestosterone, DPM3, DPYSL3, DYRK2, EXT2, FMOD, GEM, HMGN1, IFNA2, ISG20, KIAA0182, MEFV, MX2, NDUFAF3, NPTX2, PDLIM4, PSMC1, RBPMS, RCN3, RPS29, S100A11, SEC61A1, SEC61B, SEC61G, SERP1, SRP9, SSR1, STAT4, TGFB1, XBP1	20	15	Cellular Function and Maintenance, Gene Expression, Embryonic Development
6	acetylcholine, AP1S1, Ca2+, CALML5, Calmodulin, CAMK1D, CHRNA6, CHRNB2, COX6A1, COX6B1, CYC1, CYP2R1, GALE, GINS1, heparin, HPCAL1, HTT, IL6, MAP3K3, Nicotinic acetylcholine receptor, NUCB2, ORAI1, PRL3C1, QTRT1, RPS27L (includes EG:51065), ubiquinol-cytochrome-c reductase, UNC13A, UQCR, UQCRB, UQCRC1, UQCRC2, UQCRFS1, UQCRH, VDR, ZBTB16	20	15	Cellular Function and Maintenance, Nutritional Disease, Cell Signaling
7	BARD1, BAZ1A, BRCA1-BARD1, CYP8B1, DR1, DRAP1, ELF3, EWSR1, HBB (includes EG:15127), HIST1H2AD, HNF4A, IFITM2, KBTBD7, KRT36, MED17, MED20, MIR1, MIR373, MNAT1, MT1H, MTX1 (includes EG:4580), POLE3, POLR2K, PRUNE2, RBM8A, RDBP, RNA polymerase II, SH3PXD2B, SMARCA4, SNRPC, SPAST, TAGLN2, TMEM14A, USP46, ZNF185	20	15	Cellular Assembly and Organization, DNA Replication, Recombination, and Repair, Genetic Disorder
8	A1BG, AR, BOLA1, C21ORF59, DMC1, DNAJA2, DNAJA3, DNAJB4, DNAJB9, DNAJC14, DNAJC17, HIF1A, HNF4A, LIPT1, MAP3K3, MRP63, MRPL11, MRPL22, MRPL46, MRPS28, NFkB (complex), ONECUT1, RAD51, RASA1, RTP3, SDR39U1, SF3B5, STAT1, TCF19, TMEM53, TNF, ZBTB22	19	15	Cell Death, Cellular Compromise, Cellular Function and Maintenance
9	ACOT9, C6ORF115, CDC2, CDC25C, CDT1, CKS2, DGAT1, EHHADH, ELK3, EPS15, ERBB2, ERCC6L, FBXW12, GOT2, IDH1, LEP, LGALS3, LOC728622, MDM4, MKI67, MRPS12, PLEK2, PRKAA1, PRSS3 (includes EG:5646), RPA3, SFN, SH2D3A, SH3BP4, TBL3, TIMM13, TMSB10, TOMM20, TSPO, VEGFA, WBP5	18	14	Cell Cycle, Cancer, Cardiovascular System Development and Function
10	BMP2, CACNA1B, CAPG, DNAH12, DNASE1L3, DYNLT1, EIF4E, ENG, ERC1, EXOSC7, G protein beta gamma, GNG3, GNG4, GNG11, GNG12, IFNG, KCNMA1, KCNMB1, KCNMB2, KCNMB4, KCNU1, LSM5, LSM6, LSM7, MEFV, MTMR3, NPY1R, RCN3, RIN3, SOST, SRC, SSBP1, TNF, ULBP1, ZNF365	18	14	Cardiovascular Disease, Tissue Development, Connective Tissue Development and Function
11	BNIP1, C17ORF61, C4ORF21, C7ORF20, CD68, CYB5A, EEF1G, FGFBP1, FRUCTOSE 1,6 BIPHOSPHATASE, HEXDC, HSD17B1, IMPDH2, JUN, MIR147 (includes EG:406939), MLYCD, MVD, OAT, PAK3, PCDH8, PP2A, PPM1J, PPP2R2A, PTPN7, PYCR2, retinoic acid, RGL2, RILPL2, RPL4, RPS28, SCD3, SLC19A1, steroid, testosterone, TUBB3, UBQLN4	18	14	Cell Cycle, Organismal Development, Gene Expression
12	ADAMTS4, amino acids, beta-hydroxyisovaleric acid, C19ORF70, C6ORF125, CAPN3, CAPN11, CSTB, CTSS, GRPEL1, IKBKE, IMPDH2, IRF7, ISYNA1, KRTCAP2, NAALAD2, PDCD2, PDCD5, peptidase, POMP, PRSS1 (includes EG:5644), PRSS2 (includes EG:25052), PRSS3 (includes EG:5646), PSMB, PSMB3, PSMB5, PSMB10, PSMC, RNF130, SPINK1, SRP14, TMED9, TMPRSS11D, VHL	18	14	Protein Degradation, Protein Synthesis, Amino Acid Metabolism
13	ARHGAP29, ARHGDIG, ARHGEF2, DIRAS3, ELK4, ERK, FSH, GDA, HIRA, HIRIP3, Histone h3, Histone h4, IL-1R, Jnk, KIR2DS2, Lh, MAPKAPK2/3, MCF2L, MKL2, P38 MAPK, PTPN7, Ras homolog, RGS12, RHOD, RHOG, RHOV, RRM2, SERPINB3, SFRP1, SH3BP4, SRF, TAGLN, TLK1, TUBA1A, UHRF1	15	12	Cell Signaling, Cancer, Reproductive System Disease
14	BLM, BOP1, C17ORF70, CCNH, CEBPZ, E2F8, ERCC3, FANCB, FANCE, FANCF, FANCL, FANCM, GMFG, ING4, MNAT1, MYOD1, PES1, PIN4, POU5F1, PPIA (includes EG:268373), RMI1, RPL26, RPL7A (includes EG:27176), SLC26A5, SSSCA1, TAF1A, TAF1B, TAF1C, TDH, THRA, TOP3A, TP53, UBTF, WDHD1, WDR12	14	12	Gene Expression, Cell Cycle, DNA Replication, Recombination, and Repair
15	2010109I03RIK, APP, BAZ1A, BIK, CASP3, CDC45L, CDT1, CHRAC1, DNA-directed DNA polymerase, E2F1, EFHC2, ERCC3, EYA2, farnesyl pyrophosphate, FBXO5, GPR120, HRAS, HTRA2, lithocholic acid, NDNL2, neuroprotectin D1, NGFRAP1, palmitoleic acid, POLA1, POLB, POLE3, PRSS3 (includes EG:5646), PSMB5, RASIP1, SATB1, SEC23A, SEC24C (includes EG:9632), SERPINF1, SMARCA5, TAF1D	14	12	Cellular Assembly and Organization, DNA Replication, Recombination, and Repair, Cellular Compromise
16	FHL4, FHL5	2	1	Cell Morphology, Reproductive System Development and Function, Tissue Morphology
17	CLVS2, MIR183 (includes EG:406959)	2	1	Cancer, Genetic Disorder, Respiratory Disease
18	ACSM4, fatty-acyl-CoA synthase	2	1	Lipid Metabolism, Nucleic Acid Metabolism, Small Molecule Biochemistry
19	thiolester hydrolase, UFSP1	2	1
20	BBOX1, gamma-butyrobetaine dioxygenase, HSPB3	1	1	Small Molecule Biochemistry, Cellular Compromise, Cellular Function and Maintenance
