# Supplementary material for: Global analysis of the eukaryotic pathways and networks regulated by Salmonella typhimurium in mouse intestinal infection in vivo
Source: BMC Genomics. 2010 Dec 20;11:722. doi: 10.1186/1471-2164-11-722 (PMC3022924; doi:10.1186/1471-2164-11-722)
Supplement: Additional file 8 — Down-regulated genes 8 hours post-infection. Identify 16 highly significant networks of potentially interacting down-regulated genes and did not identify a network with center regulation. [file 1471-2164-11-722-S8.XLS]

## Sheet: Sheet0
Table S8:16 highly significant networks of potentially interacting down-regulated genes at 8hr post-infection group
ID	Molecules in Network	Score	Focus Molecules	Top Functions
1	ABCC3, alcohol group acceptor phosphotransferase, APPBP2, BHLHE40, CGA, CHP, DBP, EDN2, ELL2, FAM46A, FKBP5, FSH, hCG, HSF2, HSPA4L, ID4, IFI202B, INSRR, KIDINS220, Lh, MALT1, NFkB (complex), NFYA, NR0B1, NR5A2, PAK7, PER1, PLK3, PMAIP1, PRSS23, RSAD2, SGK1, SLC20A1, TNRC6A, TOB1	52	30	Lipid Metabolism, Molecular Transport, Small Molecule Biochemistry
2	ANK3, BCAS3, BRD2, Cbp/p300, CBX7, CCNL2, CDK8, Ck2, Creb, CYP27A1, ENO3, EP300, ERK1/2, ETS2, Histone h3, Histone h4, HOXB6, IRF2, MAX, NFE2L2, OASL, PAM, Pias, PIAS2, PNN, RBM16, RNA polymerase II, SLC12A6, SOX17, SPTBN4, SYT4, Tgf beta, TGFBI, Thyroid hormone receptor, ZNF238	40	25	Cellular Assembly and Organization, Cancer, Cell-To-Cell Signaling and Interaction
3	Actin, ALP, ARHGEF, CCL22, CD200, CHKA, CLIC5, DLL1, DUSP16, GNA13, IDO1, Interferon alpha, IRF2, Jnk, LDL, LFNG, Lpa receptor, MAGI3, MAP4K5, MAPK8IP2, NFE2L2, NOTCH2, NT5E, OSBPL6, Pdgf Ab, phosphatase, PI3K, PIK3CD, PLIN2, PPP5C, PRX, SLC5A1, STYK1, TRAF, UTRN	21	16	Embryonic Development, Organismal Development, Cellular Development
4	Akt, CASD1, CLK1, ERK, ERRFI1, Estrogen Receptor, FOXO1, GCNT1, Glycogen synthase, GRIN3A, Hsp70, Hsp90, Insulin, Integrin, ITGB1BP2, KITLG, LPAR1, Mapk, NFAT5, Nfat (family), NR3C2, P38 MAPK, PDGF BB, PIK3CA, PIK3R3, Pka, Pkc(s), PP2A, PPP1R9A, PPP3CA, Rac, Ras, SAFB, SLC6A4, WDFY2	21	18	Cellular Movement, Organismal Injury and Abnormalities, Neurological Disease
5	ADAM2, ADAM3, ADAM1A, AKIRIN2, C14ORF133, C1ORF25, CEP350, CHD7, Coup-Tf, CTPS, DBI, DGKD (includes EG:8527), DNAJB4, GSTA5, HNF4A, ITGA9, KIAA1804, LPIN1, MLXIPL, MOV10, NBEA (includes EG:26960), NR1D1, OSBPL11, PABPN1, PCK2, PCMT1, PPARG, PPP1R12B, PRMT5, PROX1, SLC17A2, SLC9A1, SSTR1, YWHAB, ZNF235	19	15	Cell-To-Cell Signaling and Interaction, Cellular Assembly and Organization, Reproductive System Development and Function
6	26s Proteasome, ALG11, CCDC107, CDC34 (includes EG:997), CNIH2, FA2H, FAM48A, FV1, LINCR, MIRLET7B (includes EG:406884), OGT, PTN, RBM33, RNF4, RNF128, ROBO2, SHMT1, SLC25A36, SLIT1, SUMO3, TNRC6B, TRIM2, TRIM5, TRIM36, UBE2D4, UBE2E1, UBE2E2, UBE2G2, UBE2H (includes EG:7328), UBE2I, UBE2N, Ubiquitin, UBQLN4, USP2, USP14	19	15	Cellular Assembly and Organization, Nervous System Development and Function, Cellular Movement
7	ACAP2, AHCY, ANKS4B (includes EG:257629), ARF6, ARMC2, CCL28, COBL, CYP27A1, DBNL, FUT4, H2-Q4, HLA-B, HSPA4L, IGHG1, NASP, NPEPPS, ORM1, PGD, PIGR, SEC11A, SEC14L1, SELPLG, SLC16A5, SLC25A1, SNRPA1, SRP14, TNF, TPP2, TRA2A, TRAF1, TRIM28, TRMT112, UNC84B, ZAP70, ZFP68	18	14	Cell-mediated Immune Response, Cellular Movement, Hematological System Development and Function
8	ALDH9A1, ARHGAP18, ATN1, ATP5D, ATP6V0E2, ATP6V1B2, BHLHE40, BMP1, BMP6, BTG3, CBLN1, CLDN10, CTTNBP2NL, DBP, Dgk, EFCAB4B, EPHX1, ESR1, FAM102A, FAM40A, HTT, ITPR, KIAA1310, LOXL4, MARCKS (includes EG:4082), MIR124-1, NDUFA13, PPP2CA, retinoic acid, SLC15A4, SLC5A3, steroid, STX1B, TRIM29, ZNF608	18	14	Neurological Disease, Skeletal and Muscular Disorders, Endocrine System Development and Function
9	AQP8, ARID4A, ATP13A3 (includes EG:79572), BCL6, CBFA2T3, CXADR, DAD1, dihydrotestosterone, FGF2, FKBP5, FOXO4, FRK, GRIN2C, HINT1, HPGD, KDM2A, MST1R, NOV, PA2G4, PAX8, PCF11, PDE7A, PER1, PGRMC1, PPT2, RB1, S100A11, SENP7, SFTPC, SLC25A37, TGFB1, TNS4, UGDH, ZFP57, ZMIZ1	17	14	Cellular Development, Cellular Growth and Proliferation, Gene Expression
10	APOM, ARHGAP27, CCDC88A, CDC42, CFL2, CNTNAP1, CYTSA, DISC1, DIXDC1, EIF3H, FARP2, FBXO8, FBXO33, GC, GCOM1, GRB2, HNF1A, HSP90AB1, INS1, KALRN, KATNA1, KATNAL1, KATNB1, KIF5A, MYO9A, NDEL1, Nectin, PDP2, PIKFYVE, RAC1, RNF186, SLC4A2, ZBTB20, ZNF197, ZNF365	17	14	Cellular Assembly and Organization, Nervous System Development and Function, Carbohydrate Metabolism
11	ATP, BANP, BAX, CCNK, CCNL2, CDC25C, DDX60, DLAT, ETHE1, GIGYF2, HINT1, IFNA2, JMY, MFN1, MFN2, P2RY1, P2RY4, PCTK3, PLA2G1B, PRIM2, PTMA (includes EG:29222), RBBP6 (includes EG:19647), RFX6, SLC25A12, SMG1, TBX3, TOPBP1, TP53, TP53AIP1, TP53INP1, TRAP1, TRIM14, TTC5, ursodeoxycholic acid, YWHAZ	17	14	Cellular Assembly and Organization, Cell Death, Cell Morphology
12	ADH1C (includes EG:126), AMIGO2, ATP12A, BCAS1, beta-estradiol, ENC1, GRHL2, HERPUD1, HIST2H4A, HSD11B2, HSD17B7, ITFG3, MIER1, MIR26B (includes EG:407017), MLLT3, MME, MTHFD1, NR3C1, OLIG2, OXCT1, PADI4, PHOX2A, PHOX2B, PIK3R3, PIPOX, PRKAR1B, SCNN1A, SP1, STRBP, TFCP2L1, THAP1, UGCG, WNT5B, ZNF148, ZNF217	16	13	Cancer, Lipid Metabolism, Small Molecule Biochemistry
13	Ahr-aryl hydrocarbon-Arnt, ATP2B4, BRWD1, C19ORF12, CABLES1, CDC25C, CDK3, CDKN1A, CENPF, CPM, CUTC, CXADR, ERBB2, ERBB2IP (includes EG:55914), FAM134B, GPRIN3, H3F3A (includes EG:3020), HPGD, HRC, KERA, KHDRBS3, LNX1, LOC728622, LUM, NADSYN1, PAX5, PBK, PBX1, PF4, SMARCA4, SMC2, TRDN, TXK, YTHDC1, ZNF629	16	13	Cell Cycle, Cellular Growth and Proliferation, Gene Expression
14	AGRN, ATF6, AXIN2, C11ORF30, CBX5, CDC25C, CTNNB1, CXADR, DCP1A, DDX17, EMX2, EXOSC6, FBXO42, FLII, GCA, HIST4H4 (includes EG:121504), IGDCC4, KRAS, MAP4K5, MLH1, NCOR1, NFYB, NR1D1, NR1D2, POU3F2, PTGFR, PTPRU, SLC26A2, SNX16, TCF7L1, XRN1, ZC3H11A, ZFP36, ZMYND11, ZNF509	15	13	Gene Expression, Cancer, Reproductive System Disease
15	ADM2, C1ORF51, CALCA, CALCB (includes EG:797), CALCRL, CAV1, CGA, CGB, CREB1, cyclic AMP, CYP21A2, ETV4, FN1, GABBR1, GJB3, GLP1R, KCNH8, MAP1D, MIR196A2, MIR21 (includes EG:406991), MIR302A (includes EG:407028), NAB2, PDCD4, PER1, PHF1, PTGER2, PTGER4, RAMP1, RAMP2, RAMP3, RANBP10, SPTY2D1, TSHR, UAP1, ZNF436	14	12	Cell Signaling, Nucleic Acid Metabolism, Small Molecule Biochemistry
16	ABAT, ADRA1D, BANP, BCL2L1, Cbp/p300-Maf-Nfe2l2, Creatine Kinase, CRK, ETS2, FOXO4, GALNT10, hydrogen peroxide, IL2, KIAA0247, KLRB1C (includes EG:17059), Ncoa-Nr1i2-Rxra, Ncoa-Nr1i3-Rxra, NOS1, POU4F1, PTMA (includes EG:5757), SCN5A, SESN3, SNTB1, SNTB2, SNTG2, STK17B, SV2C, TBXA2R, thymidine kinase, TP53INP1, TPT1 (includes EG:7178), UGT, UGT1A1, UGT1A6, UGT2B10, ZDHHC23	14	12	Hepatic System Disease, Lipid Metabolism, Small Molecule Biochemistry
