# Supplementary material for: Global analysis of the eukaryotic pathways and networks regulated by Salmonella typhimurium in mouse intestinal infection in vivo
Source: BMC Genomics. 2010 Dec 20;11:722. doi: 10.1186/1471-2164-11-722 (PMC3022924; doi:10.1186/1471-2164-11-722)
Supplement: Additional file 9 — All signaling pathways involved in colon mucosa with Salmonella infection at 4 days. List canonical pathways involving signaling associated with differential genes at 4 days post infection. [file 1471-2164-11-722-S9.XLS]

## Sheet: Sheet0
Table S9: All signaling pathways involved in colon mucosa with Salmonella infection at 4 days
Ingenuity Canonical Pathways	-log(p-value)	Ratio	Molecules
NRF2-mediated Oxidative Stress Response	5.25E00	4.37E-01	MAP2K4, GSTP1, DNAJB4, PIK3R1, MAPK3, MAF, DNAJC3, KRAS, DNAJB2 (includes EG:3300), CLPP, GSTM2, SOD2, GSTM3 (includes EG:14864), PIK3CG, DNAJC8, DNAJA3, ATF4, JUND, GSTT2, DNAJA2, GCLM, DNAJC16, CBR1, GSTK1, JUNB, DNAJB14, MAFF, BACH1, PIK3R3, DNAJB7, DNAJC5B, PIK3CD, PRKCH, MAP2K3, DNAJB6, MGST3, FTH1, MAP2K6, AKR7A2, DNAJC17, GSTM5, DNAJA4, MAP3K5 (includes EG:4217), DNAJA1, PRKCZ, DNAJB13, CU…
Antigen Presentation Pathway	3.79E00	4.36E-01	B2M, HLA-DMA, PSMB9, CALR, HLA-DQA1, HLA-DRB1, CANX, PSMB8, CD74, TAP1, HLA-A, HLA-DRA, HLA-B, HLA-G, TAP2, TAPBP, HLA-C
Xenobiotic Metabolism Signaling	3.57E00	3.6E-01	SULT1C2, CAMK1, 2310038E17RIK, PPP2CA, PIK3R1, MAPK3, MAF, KRAS, NR1I2, GSTM3 (includes EG:14864), PIK3CG, SULT1E1, HS3ST1, ALDH6A1, AHR, ALDH7A1, GSTK1, ALDH1B1, CYP2C8, IL4I1, NFKB2, ABCC2, PPP2R3A, PPP2R4, MAP2K3, PIK3CD, TNF, NDST1, MAP2K6, GAL3ST2, GSTM5, ALDH1L1, MAP3K5 (includes EG:4217), CES1 (includes EG:1066), PRKCZ, GSTT1, GSTA4, ALDH1A3, PIK3C3, PIK3R2, NFE2L2, ABCB1, GSTM1, FMO3, PPP…
Estrogen Receptor Signaling	3.47E00	4.37E-01	TAF11, POLR2F, POLR2D, MAPK3, KRAS, TAF10, TAF13, MNAT1, H3F3C, CTBP1, DDX5, TAF9, CDK7, TBP, PHB2, RBM9, PCK1, ERCC2, TAF4, POLR2E, NCOA1, TRRAP, ESR2, POLR2I, ESR1, POLR2K, POLR2J, GTF2A1, NR3C1, G6PC3, GTF2B, POLR2C, PCK2, NCOA2, MED15, SOS1, TAF3, NCOR1, MAP2K1, GTF2H3, PRKDC, NRAS, TAF6, HNRNPD, POLR2G, RRAS2, GTF2E1, NCOR2, NRIP1, MED4, CARM1, PPARGC1A
IL-9 Signaling	3.4E00	5.41E-01	SOCS3, IL2RG, PIK3C2A, PIK3R1, SOCS2, PIK3C2G, BCL3, NFKB2, STAT3, PIK3R3, IRS1, PIK3CG, PIK3C3, CISH, IL9, PIK3CD, PIK3R2, STAT5B, STAT1, TNF
EIF2 Signaling	3.32E00	4.2E-01	EIF2S3, PPP1CC, EIF2S2, EIF2B4, MAPK3, PIK3R1, EIF1, PPP1CB, KRAS, EIF2A, EIF4E, EIF2C4, EIF4G2, EIF1AX, PIK3C3, PIK3CG, SOS1, PAIP1, AKT3, PIK3R2, EIF2C1, MAP2K1, NRAS, PIK3C2A, EIF3H, EIF3F, PIK3C2G, EIF2B3, EIF3J, EIF4G3, PPP1R15A, EIF3E, EIF2AK4, PIK3R3, EIF3G, RRAS2, EIF2B1, EIF3I (includes EG:8668), PIK3CD, INSR, EIF2AK2, EIF2AK3
Hypoxia Signaling in the Cardiovascular System	3.11E00	4.71E-01	UBE2L3, UBE2D2, UBE2V2, HIF1A, UBE2F, PTEN, VEGFA, NFKBIA, EDN1, UBE2B, UBE2V1, ATF4, UBE2E3, SUMO1, NFKBIB, ATM, TP53, UBB, P4HB, UBE2Q1, UBE2R2 (includes EG:54926), NQO1, CREB3L4, UBE2D1, UBE2L6, ATF2, UBE2G2, UBD, UBE2G1, HIF1AN, UBE2E2, VHL, UBE2I
Glucocorticoid Receptor Signaling	2.79E00	3.64E-01	POLR2F, TAF11, PIK3R1, MAPK3, SMARCD2, KRAS, MNAT1, TAF13, KRT36, PIK3CG, NFKBIB, CDK7, TAT, PCK1, STAT3, TRAF6, PIK3CD, NR3C2, POLR2I, TNF, POLR2K, ICAM1, POLR2J, JAK2, SLPI, NCOA2, CCL2, PIK3C3, SOS1, NCOR1, TAF3, PIK3R2, PPP3CA, GTF2H3, IFNG, IL10, PIK3C2G, TSG101, GTF2E1, FKBP4, NRIP1, NCOR2, MAP2K4, POLR2D, NFATC3, PBX1, TAF10, HSPA5, CD163, FCGR1A, HSPA4, CXCL3, PPP3R1, TAB1, TAF9, HSPA9, T…
Regulation of eIF4 and p70S6K Signaling	2.74E00	3.85E-01	EIF1AY, EIF2S2, PPP2CA, MAPK3, PIK3R1, PPP2R5B, EIF1, KRAS, PAIP2, EIF2A, EIF4G2, EIF1AX, PIK3CG, PAIP1, EIF2C1, RPS6KB1, EIF2B3, EIF4G3, EIF3E, PIK3R3, PPP2CB, PPP2R3A, PPP2R4, IRS1, PIK3CD, EIF2S3, EIF2B4, EIF4EBP2, PRKCZ, EIF4E, EIF4EBP1, EIF2C4, PIK3C3, SOS1, AKT3, PIK3R2, MAP2K1, NRAS, EIF3H, PPP2R5C, PIK3C2A, EIF3F, PPP2R5D, PIK3C2G, EIF3J, ITGA3, EIF3G, RRAS2, EIF2B1, EIF3I (includes EG:86…
Role of PKR in Interferon Induction and Antiviral Response	2.73E00	5E-01	TP53, MAP2K6, IFNG, CASP3, TNFRSF1A, TAB2, APAF1, NFKB2, RNASEL, FCGR1A, IRF1, ATF2, TRAF6, FADD, NFKBIA, MAP2K3, CHUK, EIF2AK2, TLR3, NFKBIB, CASP8, STAT1, TNF
DNA Methylation and Transcriptional Repression Signaling	2.51E00	5.65E-01	CHD3, HDAC2, DNMT3A, CHD4, HDAC1, SAP30, MBD2, SIN3A, SAP18, DNMT3B, MBD3 (includes EG:53615), SUDS3, RBBP4
IL-4 Signaling	2.47E00	4.46E-01	B2M, SOCS1, NFATC3, PIK3R1, HLA-DQA1, HLA-DRB1, INPPL1, KRAS, JAK2, NR3C1, NFAT5, PIK3C3, PIK3CG, HLA-DRA, SOS1, AKT3, PIK3R2, HLA-DMA, RPS6KB1, IL4R, IL2RG, IRF4, NRAS, PIK3C2A, IL13RA1, PIK3C2G, NFATC4, HLA-DQB1, PIK3R3, RRAS2, IRS1, NR3C2, PIK3CD
Hereditary Breast Cancer Signaling	2.4E00	3.88E-01	POLR2F, POLR2D, PIK3R1, HDAC10, SMARCD2, KRAS, PTEN, PIK3CG, HDAC11, XPC, PMS2, BRCA1, ATM, TP53, HDAC4, HDAC8, HDAC2, WEE1, FANCG, CDK6, FANCC, HDAC5, PIK3R3, UBD, SMARCA2, POLR2E, PIK3CD, POLR2I, POLR2K, GADD45G, BARD1, POLR2J, RAD50, MLH1, FANCE, POLR2C, PIK3C3, RFC2, AKT3, PIK3R2, UBB, NRAS, PIK3C2A, HDAC1, PIK3C2G, FANCL, NBN, POLR2G, RRAS2, MSH2
LPS/IL-1 Mediated Inhibition of RXR Function	2.39E00	3.49E-01	MAP2K4, PPARA, SULT1C2, GSTP1, SLC27A2, HMGCS2, CHST15, SLC27A4, HS6ST1, MAOB, ALDH1A1, GSTM2, GSTM3 (includes EG:14864), NR1I2, ALDH3A2, RARA, ACSL5, FABP1, HS3ST1, GSTT2, SULT1E1, ALDH6A1, TNFRSF11B, GSTK1, ALDH7A1, ALDH1B1, CYP2C8, CPT1A, IL4I1, PAPSS2, TRAF6, ABCC2, CD14, SLC27A1, NDST1, TNF, ABCC4, MGST3, ECSIT, APOE, GAL3ST2, GSTM5, NR1H4, ALDH1L1, FMO5, GSTT1, GSTA4, ALDH1A3, GSTM4, SMOX, …
Retinoic acid Mediated Apoptosis Signaling	2.35E00	4.09E-01	PARP10, CASP3, PARP2, APAF1, TNFSF10, PARP3, PARP12, PARP9, IRF1, PARP1, FADD, RARA, DAP3, PARP11, CFLAR, CASP8, RXRB, PARP14
EGF Signaling	2.35E00	4.69E-01	MAP2K4, PIK3C2A, ITPR2, MAPK3, PIK3R1, PIK3C2G, SRF, EGF, ITPR1, STAT3, PIK3R3, PIK3CG, PIK3C3, SOS1, ITPR3, CSNK2A1, PIK3CD, PIK3R2, STAT1, ELK1, MAP2K1, RASA1, EGFR
Interferon Signaling	2.29E00	5.33E-01	IFNG, IFIT3, SOCS1, OAS1, PIAS1, IRF9, MX1, IFNGR1, IFI35, JAK2, PSMB8, IFNAR2, TAP1, IRF1, STAT2, STAT1
p38 MAPK Signaling	2.21E00	4.23E-01	MAP2K6, MAP2K4, IL1A, TIFA, DDIT3, TAB2, SRF, PLA2G2A, MAP3K5 (includes EG:4217), FAS, H3F3C, DUSP10, PLA2G5, ATF4, EEF2K, STAT1, TNFRSF1B, PLA2G12B, TAB1, MAPKAPK3, ATF1, TNFRSF1A, MAPKAPK5, PLA2G2E, MKNK2, CREB3L4, IL1R1, HMGN1, IL1F8, ATF2, TRAF6, FADD, PLA2G6, IL1RN, DUSP1, TGFB3, IL1B, RPS6KA4, MAP2K3, ELK1, TNF
Huntington's Disease Signaling	2.2E00	3.62E-01	MAP2K4, POLR2F, POLR2D, REST, MAPK3, PIK3R1, GNB2L1, GNB5, HDAC10, HSPA5, GNB4, NSF, HSPA4, PIK3CG, HDAC11, ATF4, CASP12 (includes EG:12364), NAPA, RASA1, TP53, HDAC4, CASP3, HDAC2, HDAC8, HSPA9, TBP, ITPR1, CREB3L4, STX1A, ATF2, HDAC5, GNG10, PIK3R3, UBD, BCL2L1, TAF4, POLR2E, HTT, KLK2, PIK3CD, PRKCH, CAPN2, GNG2, POLR2I, POLR2K, SDHB, GNA11, POLR2J, EGF, CASP4, VTI1B, PRKCZ, TGM2, CASP6, GNG11…
LPS-stimulated MAPK Signaling	2.2E00	4.23E-01	MAP2K6, MAP2K4, PIK3R1, MAPK3, SRF, KRAS, MAP3K5 (includes EG:4217), PRKCZ, PAK1, NFKBIA, PIK3C3, PIK3CG, LBP, CHUK, PIK3R2, NFKBIB, MAP2K1, NRAS, PIK3C2A, ATF1, PIK3C2G, MAPK9, NFKB2, ATF2, PIK3R3, TLR4, RRAS2, PRKCI, CD14, MAP2K3, PRKCH, PIK3CD, ELK1
Role of Oct4 in Mammalian Embryonic Stem Cell Pluripotency	2.06E00	5.33E-01	TP53, NR6A1, KDM5B, PCGF6, REST, C3ORF63, PHC1, NR2F2, CDX2, TDRD7, PHC3, PARP1, WWP2, NR2F1, CASP6, FOXA2, RARA, JARID2, NR5A2, NR2F6, RXRB, BRCA1, ASH2L, PHB (includes EG:5245)
Neuroprotective Role of THOP1 in Alzheimer's Disease	2.04E00	3.7E-01	IFNG, YWHAE, PDYN, NTS, SRY, TAC1, THOP1, PRKAG1, PRKAR2B, HLA-A, ECE2, PRKAG2, HLA-B, SST, ECE1, HLA-G, ACE, MMP9, HLA-C, AGT
Insulin Receptor Signaling	2.01E00	3.86E-01	FOXO4, SOCS3, BAD, MAPK3, PIK3R1, KRAS, PPP1R3A, NCK1, PTEN, PPP1R7, PIK3CG, RPS6KB1, PPP1R14A, EIF2B3, PIK3R3, CBL, RHOQ, GAB1, IRS1, PPP1R12A, PRKCH, PIK3CD, INSR, PPP1CC, EIF2B4, PPP1CB, INPPL1, JAK2, PRKCZ, PTPRF, PRKAG1, EIF4E, EIF4EBP1, PPP1R10, PIK3C3, SOS1, FOXO3, PTPN1, RPTOR, HLA-B, AKT3, STX4, PIK3R2, MAP2K1, NRAS, PIK3C2A, PIK3C2G, ACLY, RRAS2, PRKAR2B, PRKCI, PRKAG2, EIF2B1, RAPGEF1
Docosahexaenoic Acid (DHA) Signaling	2E00	3.96E-01	ALOX15, PIK3C2A, CASP3, BAD, PIK3R1, PIK3C2G, APAF1, SERPINF1, BAX, PNPLA2, PIK3R3, BCL2L1, PIK3C3, PIK3CG, BIK, AKT3, IL1B, PIK3CD, PIK3R2
Acute Phase Response Signaling	1.99E00	3.88E-01	MAP2K4, SOCS1, SOCS3, MAPK3, PIK3R1, SOCS6, CP, KRAS, SOD2, ITIH2, PIK3CG, NFKBIB, SAA1, TAB1, TNFRSF11B, TTR, C3, C1S, STAT3, NFKB2, TCF3, TRAF6, PIK3R3, IL1RN, PIK3CD, MAP2K3, TNF, C2, IL6ST, ECSIT, MAP2K6, TCF4, SERPING1, IL1A, APOH, SOCS2, SAA2, MAP3K5 (includes EG:4217), JAK2, NR3C1, HNRNPK, C1R, NFKBIA, SAA4, SOS1, RBP2, CFB, AKT3, SERPINA1, PIK3R2, CHUK, LBP, TNFRSF1B, MAP2K1, AGT, NRAS, M…
mTOR Signaling	1.93E00	3.72E-01	PPP2CA, MAPK3, PIK3R1, PPP2R5B, KRAS, VEGFA, EIF4G2, PIK3CG, PRKAA1, RHEB, EIF4B, RPS6KB1, DDIT4, EIF4G3, EIF3E, MLST8, PIK3R3, PPP2CB, RHOQ, RND3, PPP2R4, PPP2R3A, IRS1, PRKCH, PIK3CD, INSR, NAPEPLD, HIF1A, EIF4E, PRKCZ, PRKAG1, PGF, EIF4EBP1, RHOT1, PIK3C3, GPLD1, PRKAA2, RPTOR, RHOU, AKT3, PIK3R2, VEGFB (includes EG:7423), NRAS, PIK3C2A, EIF3H, PPP2R5C, EIF3F, PPP2R5D, PIK3C2G, EIF3J, PLD4, EI…
Estrogen-Dependent Breast Cancer Signaling	1.88E00	4.14E-01	HSD17B10, HSD17B13, PIK3R1, MAPK3, TERT, KRAS, HSD17B8, PIK3C3, PIK3CG, ATF4, HSD17B12, AKT3, PIK3R2, STAT5B, HSD17B4, EGFR, NRAS, PIK3C2A, HSD17B7, PIK3C2G, CREB3L4, NFKB2, ATF2, PIK3R3, RRAS2, PIK3CD, ELK1, ESR1, HSD17B2
LXR/RXR Activation	1.86E00	3.6E-01	APOE, IL1A, NR1H4, ARG2, IRF3, CCL2, LPL, NCOR1, LBP, TLR3, TNFRSF1B, RXRB, NOS2, TNFRSF11B, ECHS1, TNFRSF1A, NFKB2, IL1R1, IL1F8, TLR4, LY96, LDLR, CCL7, IL1RN, CD14, IL1B, NCOR2, HMGCR, TNF, HADH, MMP9
Protein Ubiquitination Pathway	1.8E00	3.63E-01	UBE2L3, UBE2D2, UBE2V2, PSMB8, HSPA5, USP7, USP53, UBE2B, USP10, SUGT1, UBE2E3, BRCA1, ANAPC11, BIRC3, HLA-C, UBE2Q1, USP36, USP9X, USP27X, PSME2, USP19, THOP1, NEDD4, USP31, UBE2G2, UBD, TRAF6, CBL, UBE2G1, ANAPC5, PSMB1, SMURF2, PSMD1, TAP2, VHL, UBE2I, USP21 (includes EG:27005), ANAPC2, B2M, USP18, PSMB10, CUL1, UBR1, USP54, CDC23 (includes EG:8697), TAP1, USP39, UBE2F, UBE4A, USO1, USP3, HLA-…
fMLP Signaling in Neutrophils	1.79E00	3.6E-01	CAMK4, NFATC3, PIK3R1, MAPK3, GNB2L1, GNB5, KRAS, PRKCZ, GNB4, NFAT5, GNG11, NFKBIA, PPP3R1, PIK3CG, PIK3C3, CYBB, PIK3R2, NFKBIB, MAP2K1, PPP3CA, NOX1, NOX4, NRAS, PIK3C2A, ITPR2, ARPC5L (includes EG:81873), CHP, GNAI1, PIK3C2G, PPP3CC, NFATC4, NFKB2, ITPR1, GNG10, FPR1, PIK3R3, GNAS, PLCB4, PRKCI, RRAS2, ITPR3, PRKCH, PIK3CD, GNG2, ELK1
JAK/Stat Signaling	1.76E00	4.53E-01	SOCS3, SOCS1, PIAS2, PIK3R1, MAPK3, SOCS6, PIAS1, SOCS2, KRAS, JAK2, PIK3C3, PIK3CG, PTPN1, SOS1, CISH, AKT3, PIK3R2, SUMO1, STAT1, STAT5B, MAP2K1, NRAS, PIK3C2A, PIK3C2G, STAT3, PIK3R3, RRAS2, STAT2, PIK3CD
Aryl Hydrocarbon Receptor Signaling	1.76E00	3.51E-01	GSTP1, MAPK3, NR2F1, GSTM2, ALDH1A1, GSTM3 (includes EG:14864), RARA, ALDH3A2, GSTT2, ALDH6A1, AHR, GSTK1, ATM, ALDH7A1, TP53, ALDH1B1, CDK6, NFKB2, CCND2, TGFB3, ESR2, TNF, ESR1, MGST3, IL1A, NFIX, GSTM5, ALDH1L1, FAS, TGM2, GSTT1, GSTA4, NCOA2, ALDH1A3, NEDD8, GSTM4, RXRB, NFE2L2, GSTA3, GSTM1, NFIC, NQO1, APAF1, SLC35A2, BAX, GSTO1, AIP, CCNE1, NFIA, IL1B, NFIB, NRIP1, NCOR2, GSTO2
Dopamine Receptor Signaling	1.73E00	3.55E-01	PPP1CC, PPP2CA, ADCY4, DDC, PPP2R5B, PPP1CB, PPP1R3A, PRKAG1, MAOB, PPP1R10, PPP1R7, PTS, SMOX, QDPR, CALY, GCH1, ADCY2, PPP2R5C, PPP1R1B, PPP2R5D, ADCY6, IL4I1, PPP1R14A, PPP2CB, PRKAR2B, PPP2R4, PPP2R3A, PRKAG2, PPP1R12A, SPR, PCBD1, ADCY7, MAOA
Renin-Angiotensin Signaling	1.66E00	3.67E-01	MAP2K4, PTK2B, PIK3R1, MAPK3, ADCY4, KRAS, JAK2, PRKCZ, PRKAG1, PAK1, CCL2, PIK3C3, PIK3CG, SOS1, PIK3R2, STAT1, MAP2K1, ACE, AGT, NOX1, ADCY2, PAK2, NRAS, PIK3C2A, ITPR2, ADCY6, PIK3C2G, GNAQ, MAPK9, STAT3, NFKB2, ITPR1, ATF2, PIK3R3, PRKAR2B, PRKCI, RRAS2, ITPR3, PRKAG2, PRKCH, PIK3CD, ELK1, TNF, ADCY7
GM-CSF Signaling	1.65E00	4.33E-01	PIK3R1, MAPK3, GNB2L1, KRAS, JAK2, CAMK2D, PIM1, PIK3C3, PIK3CG, PPP3R1, CISH, SOS1, AKT3, PIK3R2, STAT5B, STAT1, MAP2K1, PPP3CA, NRAS, PIK3C2A, PIK3C2G, STAT3, PPP3CC, PIK3R3, BCL2L1, RRAS2, LYN, PIK3CD, ELK1
VEGF Signaling	1.61E00	3.81E-01	EIF1AY, EIF2S3, EIF2S2, EIF2B4, BAD, PTK2B, PIK3R1, MAPK3, EIF1, KRAS, HIF1A, ELAVL1, PGF, ROCK2, VEGFA, EIF1AX, PIK3CG, PIK3C3, FOXO3, SOS1, AKT3, VCL, PIK3R2, MAP2K1, ACTC1, NRAS, VEGFB (includes EG:7423), YWHAE, PIK3C2A, PIK3C2G, EIF2B3, PIK3R3, BCL2L1, RRAS2, EIF2B1, PIK3CD, ACTN4
IL-6 Signaling	1.61E00	3.98E-01	MAP2K6, MAP2K4, IL6ST, SOCS1, IL1A, MAPK3, SRF, KRAS, JAK2, NFKBIA, SOS1, CSNK2A1, LBP, CHUK, NFKBIB, TNFRSF1B, MAP2K1, TAB1, TNFRSF11B, ABCB1, NRAS, TNFRSF1A, MAPK9, CEBPB, STAT3, NFKB2, IL1R1, IL1F8, TRAF6, RRAS2, IL1RN, CD14, IL1B, MAP2K3, TNFAIP6, ELK1, TNF
Type I Diabetes Mellitus Signaling	1.61E00	3.57E-01	MAP2K4, MAP2K6, SOCS3, SOCS1, SOCS6, PIAS1, SOCS2, MAP3K5 (includes EG:4217), JAK2, FAS, PRF1, NFKBIA, HLA-A, HLA-B, CHUK, MYO5B, NOS2, NFKBIB, CASP8, STAT1, TNFRSF1B, HLA-G, TNFRSF11B, HLA-C, IFNG, HLA-DMA, CASP3, MYD88, TNFRSF1A, APAF1, MAPK9, IFNGR1, IL1R1, NFKB2, IRF1, TRAF6, FADD, CD80, IL1B, MAP2K3, TNF
ERK/MAPK Signaling	1.61E00	3.54E-01	BAD, PPP2CA, MAPK3, PIK3R1, PPP2R5B, SRF, TLN1, KRAS, PPP1R3A, H3F3C, PAK1, PPP1R7, PIK3CG, PLA2G5, ATF4, PPP1R14A, MAPKAPK5, RAPGEF3, STAT3, CREB3L4, ELF1, ATF2, PIK3R3, PPP2CB, PLA2G6, PPP2R3A, PPP2R4, DUSP1, PPP1R12A, PIK3CD, ESR1, PPP1CC, PTK2B, DUSP6, PPP1CB, PLA2G2A, RAPGEF4, EIF4E, PRKAG1, EIF4EBP1, KSR1, PPP1R10, PIK3C3, SOS1, PIK3R2, PLA2G12B, STAT1, MAP2K1, PPARG, MYCN, NRAS, PAK2, ATF1…
Role of Pattern Recognition Receptors in Recognition of Bacteria and Viruses	1.58E00	4E-01	PIK3R1, MAPK3, IRF3, RNASEL, IFIH1, C5AR1, PIK3C3, PIK3CG, TLR7, PIK3R2, TLR3, NLRC4, PTX3, OAS1, C3, PIK3C2A, OAS2, IL10, MYD88, PIK3C2G, NFKB2, OAS3 (includes EG:4940), TRAF6, PIK3R3, TLR4, SYK, DDX58, IL1B, PIK3CD, EIF2AK2, C3AR1, TNF
Ceramide Signaling	1.57E00	3.91E-01	MAP2K4, BAD, PPP2CA, PIK3R1, MAPK3, PPP2R5B, KRAS, PRKCZ, KSR1, PIK3C3, PIK3CG, AKT3, PIK3R2, TNFRSF1B, MAP2K1, SMPD3, TNFRSF11B, NRAS, PIK3C2A, PPP2R5C, TNFRSF1A, CNKSR1, PPP2R5D, PIK3C2G, CERK, NFKB2, SMPD2, PIK3R3, PPP2CB, RRAS2, PPP2R4, PPP2R3A, PIK3CD, TNF
Production of Nitric Oxide and Reactive Oxygen Species in Macrophages	1.53E00	3.3E-01	MAP2K4, PPARA, PPP2CA, MAPK3, PIK3R1, PPP2R5B, ARG2, PPP1R3A, PPP1R7, CYBA, PIK3CG, HOXA10, CYBB, NFKBIB, TNFRSF11B, PPP1R14A, IFNGR1, NFKB2, NCF4, IRF1, PIK3R3, PPP2CB, RHOQ, RND3, PPP2R3A, PPP2R4, PPP1R12A, PIK3CD, PRKCH, IRF8, TNF, PPP1CC, PPP1CB, MAP3K5 (includes EG:4217), JAK2, PRKCZ, NFKBIA, PPP1R10, RHOT1, PIK3C3, RHOU, AKT3, CHUK, PIK3R2, NOS2, TNFRSF1B, STAT1, MAP2K1, IFNG, MAP3K6, PPP2R…
Cardiac β-adrenergic Signaling	1.52E00	3.52E-01	PPP2CA, ADCY4, PPP2R5B, GNB2L1, GNB5, PPP1R3A, PDE4D, ATP2A2, GNB4, PPP1R7, TTRAP, PKIA, PDE11A, PDE2A, ADRBK2, PPP1R14A, CACNA1C, SLC8A2, CACNA1A, GNG10, PDE8A, AKAP13, PPP2CB, PPP2R3A, PPP2R4, PDE1B, PPP1R12A, GNG2, SLC8A1, PKIG, PPP1CC, PDE7A, AKAP8, PPP1CB, AKAP7, PRKAG1, AKAP11, GNG11, PPP1R10, ADCY2, PPP2R5C, PPP2R5D, ADCY6, GNAS, PRKAR2B, AKAP10, PRKAG2, PDE8B, ADCY7, AKAP9
MIF Regulation of Innate Immunity	1.48E00	3.91E-01	TP53, MAP2K4, MAPK3, MAPK9, PLA2G2A, PLA2G2E, CD74, NFKB2, TLR4, PLA2G6, LY96, NFKBIA, PLA2G5, CD14, PTGS2, NFKBIB, PLA2G12B, NOS2
Activation of IRF by Cytosolic Pattern Recognition Receptors	1.45E00	3.38E-01	MAP2K4, ZBP1, IRF3, IFIH1, NFKBIA, IFNA7, SIKE1, CHUK, NFKBIB, STAT1, DHX58, IL10, MAPK9, IRF9, TBK1, NFKB2, ADAR, ISG15, ATF2, TRAF6, FADD, DDX58, STAT2, IFIT2, TNF
Pancreatic Adenocarcinoma Signaling	1.45E00	3.71E-01	MAP2K4, NAPEPLD, BAD, PIK3R1, MAPK3, ABL1, EGF, KRAS, JAK2, CDKN2B, PGF, VEGFA, E2F6, PIK3C3, PIK3CG, GPLD1, E2F5, AKT3, SMAD4, PIK3R2, STAT1, MAP2K1, E2F2, RALGDS, EGFR, TP53, VEGFB (includes EG:7423), PIK3C2A, PIK3C2G, MAPK9, HBEGF, STAT3, NFKB2, SIN3A, PLD4, PIK3R3, BCL2L1, CCNE1, TGFB3, PIK3CD, PTGS2, ELK1, MMP9
IL-3 Signaling	1.43E00	4.31E-01	BAD, PIK3R1, MAPK3, KRAS, JAK2, PRKCZ, PAK1, PIK3C3, PIK3CG, PPP3R1, SOS1, AKT3, PIK3R2, STAT5B, STAT1, MAP2K1, PPP3CA, NRAS, PIK3C2A, CHP, PIK3C2G, STAT3, PPP3CC, PIK3R3, RRAS2, PRKCI, PRKCH, PIK3CD, IL3, ELK1, RAPGEF1
Endoplasmic Reticulum Stress Pathway	1.42E00	5.56E-01	CASP3, MBTPS1, XBP1, DNAJC3, ATF4, CASP12 (includes EG:12364), MAP3K5 (includes EG:4217), HSPA5, EIF2AK3, CASP7
HMGB1 Signaling	1.4E00	3.88E-01	MAP2K6, MAP2K4, IL1A, ICAM1, PIK3R1, MAPK3, KRAS, CCL2, RHOT1, PIK3C3, PIK3CG, RHOU, AKT3, PIK3R2, TNFRSF1B, MAP2K1, PLAT, TNFRSF11B, IFNG, MYST2, NRAS, PIK3C2A, TNFRSF1A, MYST4, PIK3C2G, MAPK9, IFNGR1, IL1R1, NFKB2, PIK3R3, TLR4, RRAS2, RHOQ, RND3, MAP2K3, PIK3CD, ELK1, TNF
IL-10 Signaling	1.4E00	3.71E-01	MAP2K6, MAP2K4, SOCS3, IL1A, ARG2, NFKBIA, CHUK, LBP, NFKBIB, TAB1, CCR1, IL4R, IL10, BLVRB, IL1R1, STAT3, NFKB2, IL1F8, TRAF6, IL1RN, IL10RA, CD14, IL1B, MAP2K3, ELK1, TNF
Prolactin Signaling	1.39E00	4E-01	SOCS3, SOCS1, PIK3R1, MAPK3, SOCS6, SOCS2, KRAS, JAK2, NR3C1, PRKCZ, PIK3C3, PIK3CG, SOS1, PIK3R2, PRLR, STAT5B, STAT1, MAP2K1, NRAS, PIK3C2A, PIK3C2G, CEBPB, STAT3, IRF1, PIK3R3, RRAS2, PRKCI, IRS1, PRKCH, PIK3CD
IL-15 Production	1.38E00	4.19E-01	TWF1, PTK2B, IL15, JAK2, NFKB2, IRF3, FRK, PRKCZ, IRF1, PRKCI, PTK6, MST1R, STAT1
PI3K/AKT Signaling	1.35E00	3.36E-01	BAD, PPP2CA, PIK3R1, MAPK3, PPP2R5B, ILK, INPPL1, KRAS, LIMS1, MAP3K5 (includes EG:4217), JAK2, PRKCZ, EIF4E, EIF4EBP1, PTEN, NFKBIA, PIK3CG, FOXO3, SOS1, HLA-B, AKT3, CHUK, YWHAQ (includes EG:22630), PIK3R2, NFKBIB, MAP2K1, RHEB, THEM4, TP53, RPS6KB1, CDC37, NRAS, PPP2R5C, YWHAE, PPP2R5D, NFKB2, ITGA3, PIK3R3, BCL2L1, PPP2CB, RRAS2, GAB1, PPP2R4, PPP2R3A, MAP3K8, PIK3CD
B Cell Receptor Signaling	1.34E00	3.64E-01	MAP2K4, BAD, NFATC3, MAPK3, PIK3R1, KRAS, BCL6, PTEN, CAMK2D, PPP3R1, PIK3CG, ATF4, NFKBIB, RPS6KB1, NFKB2, CREB3L4, PPP3CC, ATF2, PIK3R3, BCL2L1, GAB1, SYK, MAP2K3, PIK3CD, BLNK, MAP2K6, CAMK4, ABL1, INPPL1, MAP3K5 (includes EG:4217), NFAT5, NFKBIA, CARD10, PIK3C3, SOS1, AKT3, PIK3R2, CHUK, MAP2K1, PPP3CA, VAV2, NRAS, PIK3C2A, MAP3K6, CSK, PIK3C2G, MAPK9, NFATC4, RRAS2, DAPP1, VAV3, PAG1, LYN, M…
Dendritic Cell Maturation	1.33E00	3.1E-01	MAP2K4, MAPK3, PIK3R1, HLA-DRB1, FCGR1A, PIK3CG, ATF4, NFKBIB, TAB1, TNFRSF11B, HLA-C, CREB3L4, NFKB2, ATF2, PIK3R3, TRAF6, HLA-DQB1, IL1RN, STAT2, PIK3CD, IRF8, TNF, CCR7, COL3A1, B2M, IL1A, ICAM1, HLA-DQA1, CD83, JAK2, NFKBIA, HLA-A, PIK3C3, HLA-DRA, HLA-B, AKT3, LY75, TLR3, CHUK, PIK3R2, TNFRSF1B, STAT1, HLA-DMA, PIK3C2A, IL10, MYD88, TNFRSF1A, IL15, PIK3C2G, MAPK9, IL1F8, TLR4, CD80, IL1B
CDK5 Signaling	1.31E00	3.87E-01	PPP1CC, PPP2CA, ADCY4, MAPK3, PPP2R5B, ABL1, PPP1CB, PPP1R3A, KRAS, PRKAG1, PPP1R10, CDK5, PPP1R7, MAP2K1, LAMA5, ADCY2, NRAS, PPP2R5C, PPP1R1B, CABLES1, PPP2R5D, ADCY6, ITGA6, PPP1R14A, ITGA3, CACNA1A, GNAS, PPP2CB, PRKAR2B, RRAS2, PPP2R4, PPP2R3A, PRKAG2, PPP1R12A, ADCY7, GNAL
Induction of Apoptosis by HIV1	1.3E00	3.69E-01	TP53, MAP2K4, SLC25A13, CASP3, TNFRSF1A, APAF1, MAPK9, NFKB2, MAP3K5 (includes EG:4217), BAX, FAS, BAK1, FADD, BCL2L1, NFKBIA, CHUK, SLC25A10, CASP8, TNFRSF1B, NFKBIB, TNF, BIRC3, TNFRSF11B, TRAF1
PDGF Signaling	1.3E00	3.95E-01	MAP2K4, PIK3R1, MAPK3, ABL1, SRF, INPPL1, KRAS, JAK2, PDGFC, PIK3C3, PIK3CG, SOS1, CSNK2A1, PIK3R2, STAT1, RASA1, CAV3, MAP2K1, PDGFRB, NRAS, PIK3C2A, PIK3C2G, STAT3, PIK3R3, RRAS2, ACP1, PIK3CD, EIF2AK2, PDGFD, ELK1
Myc Mediated Apoptosis Signaling	1.3E00	4.13E-01	MAP2K4, BAD, PIK3R1, KRAS, FAS, PRKCZ, PIK3C3, PIK3CG, SOS1, AKT3, YWHAQ (includes EG:22630), PIK3R2, CASP8, TP53, NRAS, CASP3, YWHAE, PIK3C2A, APAF1, PIK3C2G, MAPK9, BAX, PIK3R3, FADD, RRAS2, PIK3CD
NF-κB Signaling	1.27E00	3.55E-01	PIK3R1, KRAS, PIK3CG, CSNK2A1, TTRAP, NFKBIB, TAB1, TNFSF13B, TNFRSF11B, PDGFRB, HDAC2, TBK1, NFKB2, PIK3R3, TRAF6, IL1RN, KLK2, PIK3CD, INSR, TNF, MAP2K6, AZI2, IL1A, EGF, TNFAIP3, PRKCZ, NFKBIA, CARD10, PIK3C3, UBE2V1, TLR7, AKT3, TLR3, PIK3R2, CHUK, TNFRSF1B, EGFR, NRAS, PIK3C2A, MYD88, TNFRSF1A, HDAC1, PIK3C2G, IL1R1, IL1F8, TLR4, GHR, RRAS2, IL1B, MAP3K8, BTRC, EIF2AK2, TIRAP, MAP3K3
PPAR Signaling	1.27E00	3.57E-01	PPARA, IL1A, MAPK3, KRAS, PDGFC, NR2F1, NFKBIA, SOS1, NCOR1, CHUK, NFKBIB, STAT5B, TNFRSF1B, MAP2K1, TAB1, TNFRSF11B, PDGFRB, PPARG, NRAS, TNFRSF1A, NFKB2, IL1R1, IL1F8, AIP, TRAF6, RRAS2, IL1RN, NCOA1, IL1B, NCOR2, INSR, NRIP1, PDGFD, TNF, PPARGC1A
IL-17 Signaling	1.25E00	4.19E-01	MAP2K6, MAP2K4, PIK3R1, MAPK3, CXCL1, IL17RC, KRAS, JAK2, CXCL10, CCL2, PIK3C3, PIK3CG, AKT3, PIK3R2, NOS2, MAP2K1, CXCL11, NRAS, PIK3C2A, PIK3C2G, MAPK9, CEBPB, ATF2, TRAF6, PIK3R3, IL19, RRAS2, MAP2K3, PIK3CD, PTGS2, ELK1
Androgen Signaling	1.24E00	3.12E-01	POLR2F, POLR2D, CAMK4, MAPK3, GNB2L1, GNA11, POLR2J, GNB5, SRY, GNA14, MNAT1, GTF2A1, PRKAG1, PRKCZ, GNB4, HSPA4, GTF2B, POLR2C, GNG11, NCOA2, DNAJB1, GTF2H3, CALR, MYST2, GNA12, CDK7, GNAI1, TBP, GNAQ, NFKB2, ERCC2, GNG10, POLR2G, GNAS, PRKAR2B, PRKCI, POLR2E, GTF2E1, NCOA1, PRKAG2, PRKCH, GNG2, POLR2I, GNAL, POLR2K
Amyotrophic Lateral Sclerosis Signaling	1.24E00	3.39E-01	NEFL, PIK3R1, RAB5B, PGF, VEGFA, PAK1, GRIK5, HECW1, PIK3C3, PIK3CG, AKT3, PIK3R2, CASP12 (includes EG:12364), BIRC3, RNF19A, PPP3CA, TP53, VEGFB (includes EG:7423), SOD1, PIK3C2A, CASP3, RAB5A, APAF1, PIK3C2G, CACNA1C, BAX, CACNA1A, GRIN3A, PIK3R3, CCS, BCL2L1, CAPNS1, CAT, GLUL, CAPN9, CAPN2, PIK3CD, CASP7
Nucleotide Excision Repair Pathway	1.24E00	4.57E-01	POLR2F, POLR2D, ERCC6, CDK7, POLR2J, ERCC2, MNAT1, XPA, POLR2G, ERCC1, POLR2C, POLR2E, XPC, POLR2I, GTF2H3, POLR2K
PPARα/RXRα Activation	1.23E00	3.35E-01	PPARA, MAP2K4, NCOA6, ADCY4, MAPK3, KRAS, PLCH2, GPD2, LPL, PRKAA1, NFKBIB, CYP2C8, ACAA1, CYP2C70, NR2C2, NFKB2, TRAF6, ACADL, PRIC285 (includes EG:85441), IRS1, TGFB3, SLC27A1, MAP2K3, INSR, ADIPOR2, TGS1, MAP2K6, PDIA3, GNA11, JAK2, GK, PRKAG1, PLCD1, NFKBIA, CHD5, SOS1, CLOCK, PRKAA2, SMAD4, NCOR1, CHUK, STAT5B, MAP2K1, ACVR1C, ADCY2, NRAS, GNAQ, ADCY6, IL1R1, AIP, GNAS, PLCB4, RRAS2, PRKAR2B…
Apoptosis Signaling	1.22E00	3.56E-01	MAP2K4, BAD, MAPK3, KRAS, MAP3K5 (includes EG:4217), FAS, CASP6, NFKBIA, CASP12 (includes EG:12364), CHUK, NFKBIB, TNFRSF1B, CASP8, MAP2K1, BIRC3, TP53, NRAS, CASP3, TNFRSF1A, APAF1, LMNA, NFKB2, BAX, BAK1, PARP1, BCL2L1, RRAS2, CAPNS1, CAPN9, CAPN2, TNF, CASP7
Chronic Myeloid Leukemia Signaling	1.21E00	3.71E-01	BAD, PIK3R1, MAPK3, ABL1, HDAC10, KRAS, CTBP1, E2F6, PIK3C3, HDAC11, PIK3CG, SOS1, E2F5, AKT3, SMAD4, CHUK, PIK3R2, STAT5B, MAP2K1, E2F2, TP53, RBL2, HDAC4, NRAS, HDAC2, PIK3C2A, HDAC8, HDAC1, CDK6, PIK3C2G, NFKB2, SIN3A, MECOM, HDAC5, PIK3R3, BCL2L1, RRAS2, TGFB3, PIK3CD
Cell Cycle: G1/S Checkpoint Regulation	1.2E00	4.07E-01	TP53, RBL2, HDAC4, HDAC8, HDAC2, HDAC1, NRG1, CUL1, ABL1, CDK6, HDAC10, CDKN2B, SIN3A, HDAC5, E2F6, CCNE1, CCND2, HDAC11, E2F5, TGFB3, SMAD4, BTRC, E2F2, ATM
Renal Cell Carcinoma Signaling	1.16E00	4.03E-01	PIK3R1, MAPK3, KRAS, HIF1A, VEGFA, PAK1, HGF, PIK3C3, PIK3CG, SOS1, AKT3, EGLN3, PIK3R2, MAP2K1, UBB, PAK2, NRAS, PIK3C2A, SLC2A1, PIK3C2G, MET, UBD, PIK3R3, RRAS2, GAB1, PIK3CD, FH, VHL, RAPGEF1
Toll-like Receptor Signaling	1.15E00	3.89E-01	ECSIT, MAP2K4, PPARA, MAP2K6, MYD88, TAB2, NFKB2, TRAF6, TLR4, LY96, NFKBIA, TLR7, CD14, MAP2K3, LBP, CHUK, EIF2AK2, TLR3, TIRAP, ELK1, TAB1
Role of NFAT in Cardiac Hypertrophy	1.15E00	3.29E-01	MAP2K4, CAMK1, LIF, CAMK1D, ADCY4, MAPK3, PIK3R1, GNB2L1, GNB5, HDAC10, KRAS, PLCH2, GNB4, CAMK2D, HDAC11, PIK3CG, PPP3R1, HDAC4, HDAC2, HDAC8, ITPR2, SLC8A2, PPP3CC, ITPR1, RCAN1, HDAC5, GNG10, PIK3R3, ITPR3, TGFB3, RCAN3, PIK3CD, PRKCH, MAP2K3, GNG2, SLC8A1, IL6ST, MAP2K6, CAMK4, PDIA3, PRKCZ, PRKAG1, PLCD1, GNG11, PIK3C3, SOS1, AKT3, PIK3R2, MAP2K1, PPP3CA, ADCY2, NRAS, PIK3C2A, HDAC1, CHP, PI…
Granzyme B Signaling	1.12E00	5E-01	PRKDC, PRF1, CASP3, NUMA1, APAF1, LMNB2, CASP8, PARP1
Hepatic Cholestasis	1.12E00	2.99E-01	PPARA, MAP2K4, ADCY4, HSD3B7, NR1I2, RARA, NFKBIB, TNFRSF11B, CYP7B1, TJP2, NFKB2, TRAF6, ABCC2, IL1RN, CD14, PRKCH, INSR, ESR1, TAP2, TNF, IL1A, SLC4A2, NR1H4, TAP1, PRKCZ, PRKAG1, NFKBIA, LBP, CHUK, TNFRSF1B, MAP4K2, ABCB1, IFNG, ADCY2, MYD88, TNFRSF1A, ADCY6, MAPK9, IL1R1, IL1F8, TLR4, LY96, PRKCI, PRKAR2B, ABCB4, PRKAG2, NR5A2, IL1B, TIRAP, ADCY7
Non-Small Cell Lung Cancer Signaling	1.12E00	3.54E-01	BAD, MAPK3, PIK3R1, ABL1, EGF, KRAS, PIK3CG, PIK3C3, FOXO3, SOS1, AKT3, PIK3R2, RXRB, MAP2K1, EGFR, TP53, FHIT, NRAS, PIK3C2A, ITPR2, CDK6, PIK3C2G, ITPR1, SIN3A, PIK3R3, RRAS2, ITPR3, PIK3CD
Type II Diabetes Mellitus Signaling	1.11E00	2.85E-01	MAP2K4, SOCS1, SOCS3, SLC27A2, PIK3R1, MAPK3, SOCS6, SOCS2, MAP3K5 (includes EG:4217), PRKCZ, SLC27A4, PRKAG1, NFKBIA, SLC2A2, PIK3C3, PIK3CG, ACSL5, PRKAA2, PRKAA1, AKT3, CHUK, PIK3R2, NFKBIB, TNFRSF1B, SMPD3, TNFRSF11B, PPARG, PKM2, PIK3C2A, TNFRSF1A, PIK3C2G, MAPK9, CEBPB, NFKB2, SMPD2, PIK3R3, PRKCI, IRS1, PRKAG2, SLC27A1, PRKCH, PIK3CD, INSR, ADIPOR2, TNF
Neurotrophin/TRK Signaling	1.11E00	3.47E-01	MAP2K6, MAP2K4, MAPK3, PIK3R1, KRAS, MAP3K5 (includes EG:4217), PIK3CG, PIK3C3, SOS1, ATF4, SORCS1, PIK3R2, MAP2K1, FRS2, NRAS, PIK3C2A, PIK3C2G, CREB3L4, ATF2, PIK3R3, RRAS2, GAB1, SPRY2, KLK2, MAP2K3, PIK3CD
FcγRIIB Signaling in B Lymphocytes	1.11E00	3.21E-01	MAP2K4, BLNK, NRAS, PIK3C2A, PIK3R1, PIK3C2G, MAPK9, KRAS, PIK3R3, RRAS2, PIK3CG, SYK, PIK3C3, SOS1, LYN, PIK3CD, PIK3R2, DOK1
Hepatic Fibrosis / Hepatic Stellate Cell Activation	1.11E00	3.58E-01	IL1A, ICAM1, MMP13, EGF, FAS, PGF, VEGFA, CXCL3, CCL2, EDN1, HGF, SMAD4, ECE1, LBP, STAT1, TNFRSF1B, EGFR, AGT, PDGFRB, TIMP2, TNFRSF11B, IFNG, IL4R, VEGFB (includes EG:7423), IL10, TNFRSF1A, MYH14, SMAD7, FGFR2, IFNGR1, IL1R1, BAX, NFKB2, IFNAR2, MYL1, FGF1, MET, TLR4, LY96, CSF1, IL10RA, TGFB3, CD14, IL1B, TNF, CCR7, MMP9, COL3A1
CNTF Signaling	1.1E00	3.85E-01	IL6ST, RPS6KB1, NRAS, PIK3C2A, MAPK3, PIK3R1, PIK3C2G, KRAS, JAK2, STAT3, PIK3R3, RRAS2, PIK3C3, PIK3CG, SOS1, RPS6KA4, PIK3CD, PIK3R2, STAT1, MAP2K1
CREB Signaling in Neurons	1.09E00	3.21E-01	POLR2F, POLR2D, ADCY4, MAPK3, PIK3R1, GNB2L1, GNB5, KRAS, PLCH2, GNB4, CAMK2D, GRIK5, PIK3CG, ATF4, ITPR2, TBP, ITPR1, CREB3L4, GNG10, ATF2, PIK3R3, GRM7, POLR2E, ITPR3, PIK3CD, PRKCH, GNG2, POLR2I, GNAL, POLR2K, CAMK4, PDIA3, GNA11, POLR2J, GNA14, PRKCZ, PRKAG1, PLCD1, GTF2B, POLR2C, GNG11, PIK3C3, SOS1, AKT3, PIK3R2, MAP2K1, ADCY2, NRAS, PIK3C2A, GNA12, PIK3C2G, ADCY6, GNAI1, GNAQ, POLR2G, GNAS…
IL-12 Signaling and Production in Macrophages	1.09E00	3.06E-01	MAP2K4, PIK3R1, MAPK3, MAF, PRKCZ, PIK3C3, PIK3CG, IFNA7, AKT3, PIK3R2, CHUK, NFKBIB, NOS2, STAT1, MAP2K1, PPARG, IFNG, ALOX15, PIK3C2A, IL10, MYD88, PIK3C2G, MAPK9, IL12RB2, IFNGR1, CEBPB, NFKB2, IRF1, TRAF6, PIK3R3, TLR4, PRKCI, NCOA1, TGFB3, MAP3K8, PRKCH, PIK3CD, IRF8, MST1R, REL, TNF
Cleavage and Polyadenylation of Pre-mRNA	1.07E00	5.83E-01	PAPOLA, CPSF6, CSTF1, WDR33, PABPN1, CPSF3, CPSF4
PXR/RXR Activation	1.07E00	2.75E-01	PPARA, HMGCS2, NR3C1, PRKAG1, GSTM2, ALDH1A1, PCK2, NR1I2, ALDH3A2, FOXO3, AKT3, ABCB1, GSTM1, CYP2C8, CPT1A, PAPSS2, ABCC2, PRKAR2B, CYP3A4, ALDH1A7, NCOA1, PRKAG2, INSR, TNF, PPARGC1A
Oncostatin M Signaling	1.06E00	4.29E-01	IL6ST, NRAS, MAPK3, MMP13, KRAS, STAT3, JAK2, RRAS2, SOS1, OSMR, STAT5B, ELK1, CHI3L1, STAT1, MAP2K1
Endometrial Cancer Signaling	1.06E00	4.04E-01	TP53, NRAS, PIK3C2A, BAD, AXIN1, MAPK3, PIK3R1, ILK, PIK3C2G, KRAS, MLH1, PTEN, PIK3R3, RRAS2, PIK3C3, PIK3CG, SOS1, FOXO3, AKT3, PIK3CD, PIK3R2, ELK1, MAP2K1
Mitochondrial Dysfunction	1.05E00	2.63E-01	HSD17B10, MAP2K4, SDHB, COX10 (includes EG:1352), XDH, COX7A2L, DHODH, NDUFA2, NDUFB10, PDHA1 (includes EG:5160), UQCRH, MAOB, NDUFA5, SOD2, GPD2, NDUFAB1, NDUFS6 (includes EG:4726), CYB5R3, UQCRFS1, GPX4, CASP8, COX4I1, NDUFAF1, NDUFV1, UCP2, CPT1A, CASP3, NDUFS7, GLRX2, COX6C, MAPK9, BACE1, COX7A1, NDUFB4, ATP5C1, PRDX3, NDUFB11, NDUFA6, TXN2, CAT, SDHD, BACE2, NDUFB2, NDUFA7, MAOA
Thrombopoietin Signaling	1.01E00	3.73E-01	THPO, NRAS, PIK3C2A, MAPK3, PIK3R1, PIK3C2G, KRAS, JAK2, STAT3, PRKCZ, PIK3R3, RRAS2, PRKCI, PIK3CG, PIK3C3, SOS1, PRKCH, PIK3CD, PIK3R2, STAT5B, STAT1, MAP2K1
FLT3 Signaling in Hematopoietic Progenitor Cells	1.01E00	3.92E-01	BAD, PIK3R1, MAPK3, KRAS, EIF4E, EIF4EBP1, PIK3C3, PIK3CG, SOS1, ATF4, AKT3, PIK3R2, STAT1, STAT5B, MAP2K1, RPS6KB1, NRAS, PIK3C2A, PIK3C2G, STAT3, CREB3L4, ATF2, PIK3R3, RRAS2, CBL, STAT2, RPS6KA4, PIK3CD, ELK1
α-Adrenergic Signaling	1E00	3.21E-01	CAMK4, MAPK3, ADCY4, GNB2L1, GNB5, KRAS, PRKAG1, PRKCZ, GNB4, PHKB, GNG11, HLA-B, MAP2K1, ADCY2, NRAS, ITPR2, GNAQ, GNAI1, ADCY6, SLC8A2, PYGB, ITPR1, GNG10, ADRA2A, GNAS, PRKAR2B, PRKCI, RRAS2, ITPR3, PRKAG2, PRKCH, GNG2, SLC8A1, ADCY7
Macropinocytosis Signaling	9.95E-01	3.75E-01	MRC1, PIK3R1, EGF, KRAS, PDGFC, PRKCZ, PAK1, HGF, PIK3C3, PIK3CG, PIK3R2, ITGB4, NRAS, RAB5A, PIK3C2A, PIK3C2G, MET, PIK3R3, PRKCI, RRAS2, CSF1, CD14, PIK3CD, PRKCH, ACTN4, ITGB6, PDGFD
p70S6K Signaling	9.76E-01	3.51E-01	F2RL2, BAD, PPP2CA, PDIA3, MAPK3, PIK3R1, PPP2R5B, KRAS, PLCH2, PRKCZ, PLCD1, F2RL1, PIK3C3, PIK3CG, SOS1, AKT3, EEF2K, YWHAQ (includes EG:22630), PIK3R2, MAP2K1, AGT, EGFR, RPS6KB1, IL4R, IL2RG, NRAS, PPP2R5C, YWHAE, PIK3C2A, EEF2, PPP2R5D, GNAI1, PIK3C2G, GNAQ, PIK3R3, PPP2CB, PLCB4, PRKCI, RRAS2, PPP2R4, PPP2R3A, SYK, IRS1, LYN, PRKCH, PIK3CD
Pathogenesis of Multiple Sclerosis	9.75E-01	5.56E-01	CXCL10, CCR1, CXCL9, CCL3, CXCL11
AMPK Signaling	9.55E-01	3.03E-01	PPP2CA, PIK3R1, PPP2R5B, SMARCD2, PPM1D, PIK3CG, PRKAA1, PPM1A, CHRNA3, RPS6KB1, PFKFB3, CPT1A, AK3, PFKM, PIK3R3, ADRA2A, PPP2CB, PPP2R3A, SMARCA2, PPP2R4, IRS1, MAP2K3, PIK3CD, INSR, MLYCD, AK2, CHRNB4, CFTR, PFKL, PRKAG1, EIF4EBP1, PIK3C3, PRKAA2, RPTOR, HLA-B, AKT3, PIK3R2, ADRB2, CHRNA4, PPP2R5C, PIK3C2A, PPP2R5D, STRADA, PIK3C2G, PFKP, GNAS, PRKAR2B, PRKAG2, AK3L1, HMGCR
RAR Activation	9.44E-01	3.48E-01	MAP2K4, RDH10, ADCY4, PIK3R1, NR2F2, SMARCD2, MNAT1, PTEN, NR2F1, VEGFA, LRAT, ALDH1A1, PIK3CG, RARA, CSNK2A1, ZBTB16, RDH13, CDK7, SNW1, NFKB2, ERCC2, PIK3R3, RDH16, TAF4, DHRS9, DUSP1, ALDH1A7, SMARCA2, TGFB3, NCOA1, PIK3CD, PRKCH, SMAD5, MAP3K5 (includes EG:4217), JAK2, PRKCZ, PRKAG1, ALDH1A3, RBP2, AKT3, SMAD4, NCOR1, NR2F6, PIK3R2, RXRB, STAT5B, MAP2K1, GTF2H3, ADCY2, CSK, ADCY6, SMAD7, SMAD…
TR/RXR Activation	9.39E-01	3.51E-01	CAMK4, AKR1C3, NCOA6, PIK3R1, HIF1A, SLC16A3, PIK3CG, PIK3C3, AKT3, NCOR1, PIK3R2, TBL1XR1, RXRB, UCP2, PIK3C2A, GPS2, SLC2A1, PIK3C2G, BCL3, THRA, PCK1, PFKP, PIK3R3, F10, LDLR, ENO1, DIO1, NCOA1, STRBP, PIK3CD, NCOR2, THRB, SYT12, PPARGC1A
Fc Epsilon RI Signaling	9.32E-01	3.59E-01	MAP2K6, MAP2K4, PIK3R1, MAPK3, FCER1A, INPPL1, KRAS, PLA2G2A, PRKCZ, PIK3C3, PIK3CG, SOS1, PLA2G5, AKT3, PIK3R2, PLA2G12B, MAP2K1, VAV2, NRAS, PIK3C2A, PIK3C2G, MAPK9, PLA2G2E, PIK3R3, PLA2G6, RRAS2, PRKCI, GAB1, VAV3, SYK, LAT, LYN, MAP2K3, PRKCH, PIK3CD, IL3, TNF
Erythropoietin Signaling	9.21E-01	3.55E-01	SOCS3, MAPK3, PIK3R1, KRAS, JAK2, PRKCZ, NFKBIA, PIK3CG, PIK3C3, SOS1, AKT3, PIK3R2, STAT5B, NFKBIB, MAP2K1, RPS6KB1, NRAS, PIK3C2A, PIK3C2G, NFKB2, PIK3R3, PRKCI, RRAS2, CBL, PRKCH, PIK3CD, ELK1
Breast Cancer Regulation by Stathmin1	9.2E-01	3.42E-01	CAMK1, CAMK1D, PPP2CA, ADCY4, MAPK3, PIK3R1, PPP2R5B, GNB2L1, GNB5, KRAS, PPP1R3A, ROCK2, E2F6, GNB4, STMN1, PAK1, CAMK2D, PPP1R7, PIK3CG, TUBA3E, E2F2, TP53, ITPR2, PPP1R14A, ITPR1, GNG10, PIK3R3, PPP2CB, PPP2R3A, PPP2R4, ARHGEF16, ITPR3, PPP1R12A, PIK3CD, PRKCH, GNG2, PPP1CC, CAMK4, PPP1CB, PRKCZ, PRKAG1, ARHGEF19, GNG11, PPP1R10, PIK3C3, SOS1, E2F5, PIK3R2, MAP2K1, ADCY2, NRAS, ARHGEF12, PPP2R…
Graft-versus-Host Disease Signaling	9E-01	3.11E-01	IFNG, HLA-DMA, IL1A, FAS, IL1F8, PRF1, HLA-A, CD80, IL1RN, HLA-B, IL1B, HLA-G, TNF, HLA-C
CCR3 Signaling in Eosinophils	8.88E-01	3.5E-01	PPP1CC, CAMK4, MAPK3, PIK3R1, GNB2L1, GNB5, PPP1CB, KRAS, PLA2G2A, PRKCZ, ROCK2, GNB4, PAK1, GNG11, PIK3C3, PIK3CG, PLA2G5, PIK3R2, PLA2G12B, MAP2K1, PAK2, NRAS, PIK3C2A, ITPR2, GNAI1, PIK3C2G, PLA2G2E, ITPR1, GNG10, PIK3R3, GNAS, PLA2G6, PLCB4, PRKCI, RRAS2, CFL2, ITPR3, PPP1R12B, PPP1R12A, PRKCH, PIK3CD, GNG2
Growth Hormone Signaling	8.78E-01	3.71E-01	SOCS3, SOCS1, PIK3R1, MAPK3, SOCS2, SOCS6, SRF, JAK2, PRKCZ, PIK3C3, PIK3CG, PIK3R2, STAT5B, STAT1, RPS6KB1, PIK3C2A, PIK3C2G, STAT3, PIK3R3, GHR, PRKCI, IRS1, PIK3CD, RPS6KA4, PRKCH, ELK1
Acute Myeloid Leukemia Signaling	8.67E-01	3.72E-01	MAP2K6, MAP2K4, BAD, PIK3R1, MAPK3, KRAS, EIF4EBP1, PIM1, PIK3C3, PIK3CG, RARA, SOS1, KIT, AKT3, PIK3R2, STAT5B, MAP2K1, CSF3R, RPS6KB1, NRAS, PIK3C2A, PIK3C2G, STAT3, NFKB2, KITLG, PIK3R3, RRAS2, MAP2K3, PIK3CD
CD40 Signaling	8.63E-01	3.58E-01	MAP2K6, MAP2K4, ICAM1, PIK3C2A, ATF1, MAPK3, PIK3R1, PIK3C2G, TNFAIP3, MAPK9, NFKB2, STAT3, TRAF6, PIK3R3, NFKBIA, PIK3C3, PIK3CG, MAP2K3, PIK3CD, PIK3R2, CHUK, NFKBIB, MAP2K1, TRAF1
IL-1 Signaling	8.56E-01	3.3E-01	ECSIT, MAP2K6, MAP2K4, IL1A, ADCY4, TAB2, GNB2L1, GNA11, GNB5, GNA14, PRKAG1, GNB4, NFKBIA, GNG11, CHUK, NFKBIB, TAB1, ADCY2, MYD88, GNA12, GNAQ, GNAI1, ADCY6, MAPK9, IL1R1, NFKB2, GNG10, TRAF6, GNAS, PRKAR2B, PRKAG2, MAP2K3, GNG2, ADCY7, GNAL
Cell Cycle Regulation by BTG Family Proteins	8.51E-01	4.17E-01	PPP2R5C, PPP2CA, PPP2R5D, PPP2R5B, BTG1, CCRN4L, PPP2CB, E2F6, CCNE1, PPP2R3A, PPP2R4, BTG2, E2F5, HOXB9, E2F2
Role of BRCA1 in DNA Damage Response	8.49E-01	3.61E-01	TP53, RBL2, ATF1, FANCG, BARD1, SMARCD2, FANCC, FANCL, MLH1, RAD50, NBN, BACH1, FANCE, E2F6, MSH2, SMARCA2, E2F5, RFC2, STAT1, BRCA1, E2F2, ATM
IL-2 Signaling	8.49E-01	3.79E-01	SOCS1, IL2RG, NRAS, PIK3C2A, PTK2B, MAPK3, PIK3R1, PIK3C2G, KRAS, PIK3R3, RRAS2, SYK, PIK3C3, PIK3CG, SOS1, CSNK2A1, AKT3, PIK3CD, PIK3R2, STAT5B, ELK1, MAP2K1
Aldosterone Signaling in Epithelial Cells	8.43E-01	3.16E-01	PDIA3, MAPK3, PIK3R1, KRAS, PIP5K1B, HSPA5, PLCH2, PRKCZ, PLCD1, PIK3C3, PIK3CG, SOS1, PIP5KL1, PIK3R2, MAP2K1, PI4KA, AHCY, PIK3C2A, ITPR2, PIK3C2G, ITPR1, NEDD4, PIK3R3, PLCB4, PRKCI, DUSP1, ITPR3, NR3C2, PRKCH, PIK3CD
Neuregulin Signaling	8.18E-01	3.37E-01	ADAM17, BAD, BTC, PIK3R1, MAPK3, NRG1, EGF, KRAS, PRKCZ, PTEN, CDK5, SOS1, GRB7, AKT3, ERRFI1, PIK3R2, STAT5B, MAP2K1, RNF41, MATK, EGFR, RPS6KB1, NRAS, HBEGF, ITGA3, AREG, PIK3R3, ERBB2IP (includes EG:55914), RRAS2, PICK1, PRKCI, PRKCH, ELK1, EREG
Cholecystokinin/Gastrin-mediated Signaling	8.17E-01	3.56E-01	MAP2K6, MAP2K4, IL1A, CREM, PTK2B, MAPK3, SRF, KRAS, EPHA4, PRKCZ, ROCK2, RHOT1, SOS1, RHOU, SST, MAP2K1, EGFR, NRAS, ITPR2, GNA12, GNAQ, MAPK9, ITPR1, ATF2, IL1F8, PLCB4, RHOQ, RRAS2, PRKCI, RND3, IL1RN, ITPR3, IL1B, MAP2K3, PRKCH, ELK1, TNF
HER-2 Signaling in Breast Cancer	8.04E-01	3.67E-01	BAD, PIK3R1, NRG1, EGF, PARD6B, KRAS, MAP3K5 (includes EG:4217), PRKCZ, PIK3C3, PIK3CG, SOS1, AKT3, ITGB4, PIK3R2, EGFR, TP53, NRAS, PIK3C2A, CDK6, PIK3C2G, AREG, PIK3R3, CCNE1, PRKCI, RRAS2, PRKCH, PIK3CD, ITGB6, PARD3
Sphingosine-1-phosphate Signaling	7.99E-01	3.39E-01	PTK2B, PDIA3, PIK3R1, ADCY4, MAPK3, CASP4, PLCH2, PDGFC, PLCD1, CASP6, RHOT1, PIK3C3, PIK3CG, RHOU, AKT3, PIK3R2, CASP8, SMPD3, PDGFRB, ADCY2, PIK3C2A, CASP3, GNA12, GNAI1, ADCY6, GNAQ, PIK3C2G, SMPD2, ASAH1, PIK3R3, PLCB4, RHOQ, RND3, ACER1, PIK3CD, PDGFD, ADCY7, CASP7
IL-15 Signaling	7.92E-01	3.58E-01	IL15RA, IL2RG, NRAS, PIK3C2A, PIK3R1, MAPK3, IL15, PIK3C2G, KRAS, NFKB2, JAK2, STAT3, AXL, PIK3R3, BCL2L1, RRAS2, SYK, PIK3CG, PIK3C3, AKT3, PIK3CD, PIK3R2, STAT5B, MAP2K1
Prostate Cancer Signaling	7.82E-01	3.12E-01	GSTP1, BAD, SRD5A1, MAPK3, PIK3R1, ABL1, KRAS, PTEN, NFKBIA, PIK3CG, PIK3C3, SOS1, AKT3, ATF4, PIK3R2, CHUK, NFKBIB, MAP2K1, TP53, NRAS, PIK3C2A, PIK3C2G, CREB3L4, NFKB2, SIN3A, ATF2, PIK3R3, CCNE1, RRAS2, PIK3CD
Small Cell Lung Cancer Signaling	7.64E-01	3.15E-01	PIK3R1, ABL1, CDKN2B, PTEN, NFKBIA, PIK3CG, PIK3C3, TRAF4, AKT3, CHUK, PIK3R2, NFKBIB, RXRB, TRAF1, TP53, FHIT, PIK3C2A, APAF1, CDK6, PIK3C2G, NFKB2, SIN3A, TRAF6, PIK3R3, BCL2L1, CCNE1, PIK3CD, PTGS2
Glioma Signaling	7.64E-01	3.3E-01	CAMK4, CAMK1, CAMK1D, PIK3R1, MAPK3, ABL1, EGF, KRAS, CDKN2B, PDGFC, PRKCZ, PTEN, E2F6, CAMK2D, PIK3CG, PIK3C3, SOS1, E2F5, AKT3, PIK3R2, MAP2K1, E2F2, EGFR, PDGFRB, TP53, RBL2, NRAS, PIK3C2A, CDK6, PIK3C2G, SIN3A, PIK3R3, RRAS2, PRKCI, PRKCH, PIK3CD, PDGFD
SAPK/JNK Signaling	7.62E-01	3.47E-01	MAP2K4, DUSP8, NFATC3, PIK3R1, KRAS, MAP3K5 (includes EG:4217), HNRNPK, GNG11, PIK3C3, DUSP10, PIK3CG, SOS1, PIK3R2, TAB1, TP53, MAP4K2, NRAS, PIK3C2A, GNA12, PIK3C2G, MAPK9, ATF2, FADD, MAP4K3, PIK3R3, MINK1, RRAS2, GAB1, IRS1, PIK3CD, MAP4K5, GNG2, ELK1, MAP3K3
IGF-1 Signaling	7.62E-01	3.4E-01	BAD, PIK3R1, MAPK3, SRF, KRAS, PRKAG1, PRKCZ, PIK3C3, PIK3CG, SOS1, FOXO3, CSNK2A1, AKT3, PIK3R2, YWHAQ (includes EG:22630), RASA1, MAP2K1, RPS6KB1, NRAS, PIK3C2A, YWHAE, PIK3C2G, NEDD4, PIK3R3, NOV, RRAS2, PRKAR2B, PRKCI, IRS1, PRKAG2, PRKCH, PIK3CD, ELK1, CYR61
Relaxin Signaling	7.6E-01	3.15E-01	PDE7A, ADCY4, MAPK3, PIK3R1, GNB2L1, GNA11, GNB5, GNA14, PDE4D, PRKCZ, PRKAG1, VEGFA, GNB4, NFKBIA, GNG11, PIK3C3, PIK3CG, TTRAP, AKT3, PIK3R2, NOS2, NFKBIB, PDE11A, MAP2K1, PDE2A, ADCY2, PIK3C2A, GNA12, GNAI1, ADCY6, PIK3C2G, GNAQ, NFKB2, GNG10, PDE8A, PIK3R3, GNAS, PRKAR2B, PDE1B, PRKAG2, PDE8B, PIK3CD, GNG2, ELK1, ADCY7, MMP9, GNAL
Death Receptor Signaling	7.59E-01	3.12E-01	MAP2K4, CASP3, TNFRSF1A, APAF1, TNFSF10, TBK1, NFKB2, MAP3K5 (includes EG:4217), FAS, FADD, CASP6, NFKBIA, CHUK, CFLAR, NFKBIB, CASP8, TNFRSF1B, TNF, BIRC3, CASP7
Maturity Onset Diabetes of Young (MODY) Signaling	7.32E-01	2.9E-01	NEUROD1, HNF1B, FABP2, FOXA2, SLC2A2, CACNA1C, FABP1, INSR, CACNA1A
Circadian Rhythm Signaling	6.95E-01	3.43E-01	CSNK1E, PER3, PER1, ARNTL, VIPR2, BHLHE40, CRY2, CLOCK, ATF4, CREB3L4, GRIN3A, ATF2
Role of NFAT in Regulation of the Immune Response	6.75E-01	2.96E-01	NFATC3, MAPK3, PIK3R1, GNB2L1, GNB5, FCER1A, KRAS, FCGR1A, GNB4, PPP3R1, PIK3CG, NFKBIB, ITPR2, CSNK1G2, ITPR1, NFKB2, PPP3CC, RCAN1, GNG10, ATF2, PIK3R3, SYK, ITPR3, LAT, RCAN3, PIK3CD, GNG2, GNAL, BLNK, CAMK4, GNA11, GNA14, CSNK1E, NFKBIA, NFAT5, GNG11, PIK3C3, SOS1, AKT3, CHUK, PIK3R2, MAP2K1, PPP3CA, ORAI1, HLA-DMA, NRAS, PIK3C2A, GNA12, CHP, PIK3C2G, GNAI1, GNAQ, NFATC4, GNAS, PLCB4, RRAS2, …
PTEN Signaling	6.75E-01	3.2E-01	FOXO4, BAD, PIK3R1, MAPK3, ILK, INPPL1, KRAS, PRKCZ, PTEN, PIK3CG, SOS1, FOXO3, CSNK2A1, AKT3, CHUK, PIK3R2, MAP2K1, PDGFRB, EGFR, RPS6KB1, NRAS, CASP3, NFKB2, ITGA3, CNKSR3, PIK3R3, BCL2L1, MAGI1, GHR, RRAS2, CBL, PIK3CD, INSR
iCOS-iCOSL Signaling in T Helper Cells	6.66E-01	3.14E-01	CAMK4, BAD, NFATC3, PIK3R1, PLEKHA3, PTEN, NFAT5, CAMK2D, NFKBIA, PIK3C3, PIK3CG, PPP3R1, AKT3, CHUK, PIK3R2, NFKBIB, PPP3CA, ICOSLG, HLA-DMA, IL2RG, PIK3C2A, ITPR2, CSK, CHP, PIK3C2G, NFKB2, PPP3CC, NFATC4, ITPR1, PIK3R3, ICOS, CD80, LAT, ITPR3, PIK3CD, PLEKHA1, PLEKHA2 (includes EG:59339)
Complement System	6.59E-01	3.61E-01	SERPING1, CD59, C3, C1S, CD55, C1R, C5AR1, CFB, C4A, C6, CFH, C3AR1, C2
IL-8 Signaling	6.57E-01	3.23E-01	MAP2K4, MAPK3, PIK3R1, GNB2L1, GNB5, CXCL1, KRAS, VEGFA, ROCK2, GNB4, PIK3CG, CYBB, NFKBIB, RPS6KB1, NOX4, HBEGF, GNG10, PIK3R3, TRAF6, BCL2L1, RHOQ, CCND2, RND3, MYL12B, PIK3CD, PRKCH, GNG2, NAPEPLD, ICAM1, PTK2B, EGF, PRKCZ, PGF, EIF4EBP1, GNG11, RHOT1, PIK3C3, GPLD1, RHOU, AKT3, CHUK, PIK3R2, MAP2K1, EGFR, NOX1, VEGFB (includes EG:7423), PAK2, NRAS, PIK3C2A, GNA12, GNAI1, PIK3C2G, MAPK9, BAX, …
Allograft Rejection Signaling	6.41E-01	2.44E-01	IFNG, HLA-DMA, PRF1, HLA-A, CD80, IL10, HLA-B, HLA-G, TNF, FAS, HLA-C
Role of RIG1-like Receptors in Antiviral Innate Immunity	6.28E-01	2.69E-01	DHX58, TBK1, NFKB2, IRF3, FADD, IFIH1, TRAF6, NFKBIA, DDX58, IFNA7, CHUK, CASP8, NFKBIB, TRIM25
RANK Signaling in Osteoclasts	6.26E-01	3.44E-01	MAP2K6, MAP2K4, CAMK4, PTK2B, PIK3R1, MAPK3, TAB2, MAP3K5 (includes EG:4217), NFKBIA, PIK3C3, PIK3CG, PPP3R1, AKT3, PIK3R2, CHUK, NFKBIB, MAP2K1, BIRC3, PPP3CA, PIK3C2A, MAP3K6, CHP, PIK3C2G, MAPK9, NFKB2, PPP3CC, PIK3R3, TRAF6, CBL, MAP3K8, PIK3CD, ELK1, MAP3K3
ERK5 Signaling	6.26E-01	3.24E-01	IL6ST, RPS6KB1, LIF, NRAS, YWHAE, BAD, GNA12, GNAQ, EGF, KRAS, CREB3L4, PRKCZ, ATF2, RRAS2, GAB1, FOXO3, KLK2, ATF4, RPS6KA4, MAP3K8, YWHAQ (includes EG:22630), MAP3K3, EGFR
Melanoma Signaling	6.24E-01	3.7E-01	TP53, NRAS, PIK3C2A, BAD, MAPK3, PIK3R1, PIK3C2G, KRAS, PTEN, PIK3R3, RRAS2, PIK3CG, PIK3C3, AKT3, PIK3CD, PIK3R2, MAP2K1
NF-κB Activation by Viruses	6.14E-01	3.33E-01	PIK3R1, MAPK3, KRAS, PRKCZ, NFKBIA, PIK3C3, PIK3CG, ITGAV, AKT3, CHUK, PIK3R2, NFKBIB, NRAS, PIK3C2A, ITGA6, TBP, PIK3C2G, NFKB2, ITGA3, TNFRSF14, PIK3R3, PRKCI, RRAS2, PIK3CD, PRKCH, EIF2AK2, CXCR5
4-1BB Signaling in T Lymphocytes	6.08E-01	3.53E-01	MAP2K4, NFKBIA, MAPK3, TNFSF9, MAPK9, CHUK, MAP3K5 (includes EG:4217), NFKB2, NFKBIB, MAP2K1, TRAF1, ATF2
Glioma Invasiveness Signaling	6.04E-01	3.68E-01	NRAS, PIK3C2A, MAPK3, PIK3R1, PIK3C2G, PLAUR, KRAS, PIK3R3, TIMP4, RHOQ, RRAS2, RND3, RHOT1, PIK3C3, PIK3CG, ITGAV, RHOU, PIK3CD, PIK3R2, MMP9, TIMP2
HGF Signaling	6.01E-01	3.4E-01	MAP2K4, PIK3R1, MAPK3, KRAS, MAP3K5 (includes EG:4217), PRKCZ, PAK1, PIK3C3, PIK3CG, HGF, SOS1, AKT3, PIK3R2, MAP2K1, NRAS, PIK3C2A, MAP3K6, PIK3C2G, MAPK9, STAT3, ATF2, ELF1, MET, PIK3R3, ELF2, RRAS2, PRKCI, GAB1, MAP3K8, PRKCH, PIK3CD, PTGS2, ELK1, MAP3K3, RAPGEF1
T Cell Receptor Signaling	5.89E-01	3.36E-01	MAP2K4, CAMK4, NFATC3, PIK3R1, MAPK3, KRAS, NFAT5, NFKBIA, PIK3C3, PIK3CG, PPP3R1, SOS1, CHUK, PIK3R2, RASA1, MAP2K1, PPP3CA, VAV2, NRAS, PIK3C2A, CSK, PIK3C2G, NFATC4, PPP3CC, NFKB2, PIK3R3, SHB, PTPRH, RRAS2, CBL, VAV3, PAG1, RASGRP1, LAT, PIK3CD, ELK1
Molecular Mechanisms of Cancer	5.84E-01	3.09E-01	RAP2B, PIAS2, AXIN1, PIK3R1, MAPK3, ADCY4, TAB2, KRAS, PAK1, PIK3CG, HIPK2, NFKBIB, BMP8A, ATM, TP53, PTCH1, NFKB2, TCF3, RASGRF2, CCND2, GAB1, IRS1, PIK3CD, MAP2K3, CFLAR, GNAL, MAP2K6, TCF4, GNA11, JAK2, MAP3K5 (includes EG:4217), GNA14, PRKCZ, ARHGEF19, CASP6, PIK3C3, SOS1, RHOU, E2F5, PIK3R2, CASP8, BMP1, PRKDC, PAK2, GNA12, PIK3C2G, ADCY6, GNAQ, BAK1, SIN3A, FADD, CCNE1, RASGRP1, RASGRF1, RB…
Protein Kinase A Signaling	5.8E-01	3.08E-01	CREM, MAPK3, ADCY4, PLCH2, GNB4, PHKB, ATF4, TTRAP, NFKBIB, CDC16, ANAPC11, PDE2A, PPP1R1B, PTCH1, NFKB2, ITPR1, GNG10, ATF2, PDE8A, AKAP13, ITPR3, PDE1B, ANAPC5, GNG2, ANAPC2, FLNB, HIST1H1C, PTK2B, AKAP8, PDE7A, PDIA3, CDC23 (includes EG:8697), AKAP7, PRKCZ, AKAP11, PLCD1, HLA-B, PPP3CA, GNAQ, ADCY6, MYL1, ADD3, ADD1, IHH, BAD, NFATC3, GNB2L1, GNB5, PPP1R3A, PDE4D, H3F3C, ROCK2, CAMK2D, PPP1R7,…
Synaptic Long Term Potentiation	5.78E-01	3.27E-01	PPP1CC, CAMK4, MAPK3, GNA11, PPP1CB, PPP1R3A, KRAS, PRKAG1, PRKCZ, CAMK2D, PPP1R10, PPP1R7, PPP3R1, ATF4, MAP2K1, PPP3CA, NRAS, ITPR2, CHP, GNAQ, CACNA1C, PPP1R14A, RAPGEF3, PPP3CC, ITPR1, CREB3L4, GRIN3A, ATF2, GRM7, PLCB4, RRAS2, PRKAR2B, PRKCI, ITPR3, PRKAG2, PPP1R12A, PRKCH
Rac Signaling	5.78E-01	3.08E-01	MAP2K4, PTK2B, PIK3R1, MAPK3, KRAS, PIP5K1B, PRKCZ, IQGAP2, PAK1, ARFIP2, PIK3C3, PIK3CG, CYBB, PIP5KL1, PIK3R2, MAP2K1, PI4KA, NOX1, RPS6KB1, NOX4, PAK2, NRAS, PIK3C2A, ARPC5L (includes EG:81873), PIK3C2G, C3ORF10, NFKB2, ITGA3, PIK3R3, RRAS2, PRKCI, CYFIP1, CFL2, PRKCH, PIK3CD, PARD3, ELK1
Endothelin-1 Signaling	5.64E-01	3.19E-01	ADCY4, MAPK3, PIK3R1, KRAS, PLCH2, ILDR1, ECE2, PIK3CG, PLA2G5, PLA2G4F, CASP3, ITPR2, ITPR1, PIK3R3, PLA2G6, GAB1, ITPR3, PRKCH, PIK3CD, GNAL, NAPEPLD, PDIA3, GNA11, PLA2G2A, CASP4, GNA14, PRKCZ, PLCD1, CASP6, EDN1, PIK3C3, GPLD1, SOS1, ECE1, PIK3R2, CASP8, PLA2G12B, NOS2, ADCY2, NRAS, PIK3C2A, GNA12, PTGS1, GNAQ, GNAI1, ADCY6, PIK3C2G, MAPK9, PLA2G2E, PLD4, LAMB2, GNAS, PLCB4, RRAS2, PRKCI, SPR…
Cardiac Hypertrophy Signaling	5.47E-01	3.09E-01	MAP2K4, ADCY4, MAPK3, PIK3R1, GNB2L1, GNB5, SRF, KRAS, PLCH2, ROCK2, GNB4, PPP3R1, PIK3CG, TAB1, RPS6KB1, EIF2B3, CACNA1C, PPP3CC, CACNA1A, GNG10, ATF2, PIK3R3, ADRA2A, RHOQ, RND3, MYL12B, IRS1, TGFB3, PIK3CD, MAP2K3, GNG2, GNAL, MAP2K6, CAMK4, EIF2B4, PDIA3, GNA11, GNA14, MAP3K5 (includes EG:4217), EIF4E, PRKAG1, PLCD1, GNG11, RHOT1, PIK3C3, SOS1, RHOU, PIK3R2, MAP2K1, PPP3CA, ADRB2, ADCY2, NRAS…
Melanocyte Development and Pigmentation Signaling	5.38E-01	3.3E-01	PIK3R1, MAPK3, ADCY4, KRAS, PRKAG1, PIK3C3, PIK3CG, SOS1, ATF4, KIT, PIK3R2, MAP2K1, RPS6KB1, ADCY2, NRAS, PIK3C2A, ADCY6, PIK3C2G, CREB3L4, ATF2, PIK3R3, KITLG, GNAS, PRKAR2B, RRAS2, PRKAG2, RPS6KA4, PIK3CD, ADCY7
Serotonin Receptor Signaling	5.31E-01	2.61E-01	GCH1, MAOB, TPH1, HTR4, PTS, DDC, IL4I1, SPR, SMOX, PCBD1, QDPR, MAOA
GNRH Signaling	5.29E-01	2.92E-01	MAP2K6, MAP2K4, MAPK3, ADCY4, GNA11, EGF, KRAS, MAP3K5 (includes EG:4217), PRKAG1, PRKCZ, PAK1, CAMK2D, SOS1, ATF4, MAP2K1, EGFR, ADCY2, PAK2, NRAS, MAP3K6, ITPR2, GNAQ, ADCY6, GNAI1, MAPK9, CREB3L4, NFKB2, ITPR1, ATF2, GNAS, PLCB4, PRKAR2B, PRKCI, RRAS2, ITPR3, PRKAG2, MAP3K8, MAP2K3, PRKCH, ELK1, ADCY7, MAP3K3
PAK Signaling	5.16E-01	3.04E-01	MAP2K4, PTK2B, PIK3R1, MAPK3, PAK1IP1, KRAS, NCK1, PDGFC, PAK1, PIK3C3, PIK3CG, SOS1, PIK3R2, MAP2K1, PDGFRB, PAK2, NRAS, PIK3C2A, CASP3, PIK3C2G, MAPK9, ITGA3, GIT1, MYL1, PIK3R3, RRAS2, MYL12B, CFL2, PIK3CD, PDGFD, TNF
Phospholipase C Signaling	5.14E-01	3E-01	NFATC3, MAPK3, ADCY4, GNB2L1, GNB5, HDAC10, KRAS, GNB4, PPP3R1, HDAC11, PLA2G5, ATF4, RALGDS, HDAC4, HDAC2, HDAC8, ITPR2, PPP1R14A, RAPGEF3, CREB3L4, PPP3CC, NFKB2, ITPR1, HDAC5, ATF2, GNG10, PLA2G6, RHOQ, RND3, MYL12B, ARHGEF16, SYK, ITPR3, LAT, PPP1R12B, PPP1R12A, PRKCH, GNG2, BLNK, PEBP1, PPP1CC, NAPEPLD, CAMK4, PPP1CB, PLA2G2A, PRKCZ, TGM2, ARHGEF19, NFAT5, GNG11, AHNAK, RHOT1, SOS1, GPLD1, R…
Lymphotoxin β Receptor Signaling	5.09E-01	3.28E-01	PIK3C2A, CASP3, MAPK3, PIK3R1, PIK3C2G, APAF1, CXCL1, NFKB2, PIK3R3, TRAF6, BCL2L1, NFKBIA, PIK3C3, PIK3CG, TRAF4, AKT3, PIK3CD, PIK3R2, CHUK, TRAF1
HIF1α Signaling	5.08E-01	3.33E-01	MMP7, PIK3R1, MAPK3, MMP13, KRAS, HIF1A, LDHB, SLC2A3, PGF, VEGFA, EDN1, PIK3CG, SLC2A2, PIK3C3, EGLN3, AKT3, PIK3R2, NOS2, MMP12, TP53, SLC2A5, VEGFB (includes EG:7423), NRAS, SLC2A1, PIK3C2A, MMP28, PIK3C2G, MAPK9, MMP10, PIK3R3, RRAS2, NCOA1, SPR, PIK3CD, VHL, MMP9
Crosstalk between Dendritic Cells and Natural Killer Cells	5.06E-01	2.86E-01	IL15RA, TNFSF10, HLA-DRB1, TLN1, CD83, FAS, PRF1, CAMK2D, HLA-A, HLA-DRA, HLA-B, CD209, TLR7, TLR3, TNFRSF1B, HLA-G, ACTC1, HLA-C, IFNG, IL2RG, IL15, NFKB2, TLR4, CD80, IL3, TNF, CCR7, PVRL2
Colorectal Cancer Metastasis Signaling	4.99E-01	3.17E-01	MAP2K4, BAD, MSH3, AXIN1, ADCY4, MAPK3, PIK3R1, GNB2L1, GNB5, MMP13, KRAS, VEGFA, GNB4, PIK3CG, RALGDS, TP53, CASP3, ADRBK2, IFNGR1, STAT3, NFKB2, GNG10, PIK3R3, BCL2L1, RHOQ, RND3, TGFB3, PIK3CD, GNG2, TNF, IL6ST, MMP7, PTGER3, EGF, JAK2, PRKAG1, MLH1, PGF, ARRB1, GNG11, RHOT1, PIK3C3, SOS1, SMO, RHOU, TLR7, AKT3, SMAD4, PIK3R2, TLR3, MMP12, STAT1, NOS2, MAP2K1, PTGER4, EGFR, IFNG, ADCY2, NRAS, …
Thrombin Signaling	4.95E-01	3.19E-01	CAMK1, CAMK1D, ADCY4, MAPK3, PIK3R1, GNB2L1, GNB5, KRAS, PLCH2, ROCK2, GNB4, CAMK2D, PIK3CG, RPS6KB1, ITPR2, TBP, ITPR1, NFKB2, GNG10, PIK3R3, RHOQ, RND3, MYL12B, ARHGEF16, ITPR3, PPP1R12B, PPP1R12A, PIK3CD, PRKCH, GNG2, GNAL, F2RL2, CAMK4, PDIA3, GNA11, EGF, GNA14, PRKCZ, PLCD1, GNG11, RHOT1, PIK3C3, SOS1, RHOU, AKT3, PIK3R2, MAP2K1, EGFR, ADCY2, NRAS, ARHGEF12, PIK3C2A, GNA12, PIK3C2G, ADCY6, G…
Antiproliferative Role of Somatostatin Receptor 2	4.83E-01	3.33E-01	PIK3R1, MAPK3, ADCY4, GNB2L1, GNB5, KRAS, GNB4, GNG11, PIK3C3, PIK3CG, SST, PIK3R2, MAP2K1, ADCY2, NRAS, PIK3C2A, ADCY6, PIK3C2G, GNG10, PIK3R3, RRAS2, SSTR2, PIK3CD, GNG2, ELK1, ADCY7
Systemic Lupus Erythematosus Signaling	4.56E-01	2.52E-01	IL1A, CREM, CAMK4, NFATC3, PIK3R1, MAPK3, KRAS, FCGR1A, NFAT5, HLA-A, PIK3CG, PIK3C3, SOS1, IFNA7, HLA-B, TLR7, AKT3, PIK3R2, HLA-G, TNFSF13B, HLA-C, NRAS, PIK3C2A, IL10, PIK3C2G, NFATC4, IL1F8, PIK3R3, RRAS2, CBL, CD80, IL1RN, LAT, LYN, IL1B, PIK3CD, C6, TNF
Airway Pathology in Chronic Obstructive Pulmonary Disease	4.52E-01	3.33E-01	CXCL3, TNF, MMP9
B Cell Development	4.52E-01	2.37E-01	HLA-DQB1, B2M, HLA-DMA, CD80, HLA-DRA, RAG2, HLA-DQA1, HLA-DRB1, IL7
Polyamine Regulation in Colon Cancer	4.45E-01	2.73E-01	PPARG, TCF4, SAT2, OAZ2 (includes EG:4947), KRAS, ODC1
T Helper Cell Differentiation	4.03E-01	3.09E-01	IL6ST, HLA-DMA, IFNG, IL4R, IL2RG, TNFRSF1A, IL10, IL12RB2, IFNGR1, STAT3, BCL6, ICOS, CD80, IL10RA, CXCR5, STAT1, TNFRSF1B, GATA3, TNF, ICOSLG, TNFRSF11B
Role of CHK Proteins in Cell Cycle Checkpoint Control	4.02E-01	3.43E-01	TP53, E2F6, PCNA, TLK1, RAD17, E2F5, RFC2, BRCA1, RAD50, E2F2, ATM, NBN
Cytotoxic T Lymphocyte-mediated Apoptosis of Target Cells	3.99E-01	2.5E-01	FADD, CASP6, PRF1, CASP3, APAF1, CASP8, CASP7, FAS
Regulation of IL-2 Expression in Activated and Anergic T Lymphocytes	3.88E-01	3.11E-01	MAP2K4, CAMK4, NFATC3, MAPK3, KRAS, NFKBIA, NFAT5, PPP3R1, SOS1, SMAD4, CHUK, NFKBIB, MAP2K1, PPP3CA, VAV2, NRAS, CHP, MAPK9, TOB1, NFATC4, PPP3CC, NFKB2, RRAS2, CD80, VAV3, LAT, TGFB3, ELK1
ATM Signaling	3.87E-01	3.4E-01	TP53, MAP2K4, SMC3, GADD45G, ABL1, MDC1, MAPK9, CREB3L4, RAD50, ATF2, NBN, MDM4, NFKBIA, TLK1, SMC1B, ATF4, BRCA1, ATM
Angiopoietin Signaling	3.79E-01	3.24E-01	PAK2, NRAS, PIK3C2A, BAD, PIK3R1, PIK3C2G, KRAS, NFKB2, NCK1, PIK3R3, PAK1, NFKBIA, RRAS2, PIK3C3, PIK3CG, GRB7, SOS1, AKT3, PIK3CD, PIK3R2, CHUK, STAT5B, NFKBIB, RASA1
Leptin Signaling in Obesity	3.72E-01	3.05E-01	SOCS3, PDIA3, MAPK3, ADCY4, PIK3R1, JAK2, PLCH2, PRKAG1, PLCD1, PIK3C3, PIK3CG, AKT3, PIK3R2, MAP2K1, ADCY2, PIK3C2A, ADCY6, PIK3C2G, STAT3, PIK3R3, PLCB4, PRKAR2B, PRKAG2, PIK3CD, ADCY7
p53 Signaling	3.69E-01	3.37E-01	JMY, GADD45G, PIK3R1, GML, FAS, PTEN, CASP6, STAG1, PIK3C3, PPP1R13B, PIK3CG, CABC1, AKT3, PIK3R2, PMAIP1, HIPK2, BRCA1, ATM, TP53, PRKDC, PIK3C2A, HDAC1, APAF1, PIK3C2G, BAX, PIK3R3, BCL2L1, PCNA, CCND2, PIK3CD, SIRT1
Fcγ Receptor-mediated Phagocytosis in Macrophages and Monocytes	3.69E-01	3.07E-01	NAPEPLD, PTK2B, PIK3R1, MAPK3, TLN1, NCK1, FCGR1A, PRKCZ, PTEN, PAK1, RAB11B, PIK3CG, GPLD1, AKT3, PIK3R2, ACTC1, FGR, VAV2, RPS6KB1, ARPC5L (includes EG:81873), PIK3C2G, MYO5A, PLD4, PIK3R3, PLA2G6, PRKCI, CBL, VAV3, SYK, LYN, PRKCH
G Beta Gamma Signaling	3.69E-01	2.61E-01	MAPK3, GNB2L1, GNA11, GNB5, KRAS, GNA14, PRKAG1, PRKCZ, GNB4, PAK1, GNG11, PIK3CG, SOS1, AKT3, CAV3, EGFR, ADCY2, NRAS, GNA12, GNAQ, GNAI1, HBEGF, GNG10, GNAS, RRAS2, PRKAR2B, PRKCI, PRKAG2, PRKCH, GNG2, GNAL
CXCR4 Signaling	3.57E-01	3.05E-01	MAP2K4, MAPK3, ADCY4, PIK3R1, GNB2L1, GNB5, KRAS, ROCK2, GNB4, PAK1, PIK3CG, ITPR2, ITPR1, GNG10, PIK3R3, RHOQ, RND3, MYL12B, ITPR3, PRKCH, PIK3CD, GNG2, GNAL, GNA11, GNA14, PRKCZ, GNG11, RHOT1, PIK3C3, RHOU, AKT3, PIK3R2, MAP2K1, ADCY2, PAK2, NRAS, PIK3C2A, GNA12, GNAI1, ADCY6, PIK3C2G, GNAQ, MAPK9, MYL1, GNAS, PLCB4, PRKCI, RRAS2, LYN, ELK1, ADCY7
Ephrin Receptor Signaling	3.53E-01	2.96E-01	AXIN1, MAPK3, GNB2L1, GNB5, KRAS, NCK1, VEGFA, ROCK2, GNB4, PAK1, PIK3CG, ATF4, RASA1, EPHA7, KALRN, STAT3, CREB3L4, GRIN3A, GNG10, ATF2, CFL2, ACP1, GNG2, DOK1, PDGFD, EPHA2, GNAL, GNA11, ABL1, EGF, EPHA4, GNA14, JAK2, PDGFC, PGF, EPHB6, GNG11, SDC2, SOS1, AKT3, MAP2K1, EPHB4, VEGFB (includes EG:7423), PAK2, NRAS, ARPC5L (includes EG:81873), GNA12, PIK3C2G, GNAI1, GNAQ, EFNA3, ITGA3, EFNA4, FGF1…
G Protein Signaling Mediated by Tubby	3.48E-01	2.93E-01	GNAS, GNB4, PLCB4, GNG11, GNB2L1, GNB5, ABL1, GNAQ, JAK2, INSR, GNG2, GNG10
FXR/RXR Activation	3.43E-01	2.91E-01	MAP2K4, PPARA, APOE, IL1A, MLXIPL, SLC4A2, NR1H4, G6PC3, MTTP, PON1, PCK2, NR1I2, RARA, AKT3, BAAT, PPARG, SDC1, MAPK9, IL1F8, ABCC2, ABCB4, IL1RN, FOXA2, FBP1, IL1B, NR5A2, OSTBETA, TNF, FOXA3, PPARGC1A
FGF Signaling	3.22E-01	3.18E-01	MAP2K6, MAPK3, PIK3R1, MAP3K5 (includes EG:4217), FGFR3, FGF10, HGF, PIK3CG, PIK3C3, SOS1, ATF4, AKT3, PIK3R2, MAP2K1, FRS2, PIK3C2A, PIK3C2G, FGFR2, STAT3, CREB3L4, ITPR1, ATF2, FGF1, MET, PIK3R3, GAB1, MAP2K3, PIK3CD
Eicosanoid Signaling	3.2E-01	2.65E-01	LTA4H, ALOX15, DPEP1, AKR1C3, PTGER3, PTGS1, PLA2G2A, PLA2G2E, LAMB2, PTGES, ILDR1, PLA2G6, PTGES2, LTB4R2, LTC4S, PLA2G5, PLA2G4F, HPGDS, PTGS2, PLA2G12B, CYSLTR2, PTGER4
IL-22 Signaling	3.15E-01	3.57E-01	MAP2K4, SOCS3, MAPK3, IL22RA2, AKT3, MAPK9, IL22, STAT3, STAT1, STAT5B
Autoimmune Thyroid Disease Signaling	3.15E-01	2.13E-01	HLA-DMA, PRF1, HLA-A, CD80, IL10, TSHR, HLA-B, HLA-G, FAS, HLA-C
CD27 Signaling in Lymphocytes	3.12E-01	2.98E-01	MAP2K4, MAP2K6, MAP3K6, CASP3, APAF1, MAPK9, NFKB2, MAP3K5 (includes EG:4217), BCL2L1, NFKBIA, MAP2K3, MAP3K8, CHUK, NFKBIB, CASP8, MAP3K3, MAP2K1
Semaphorin Signaling in Neurons	3.06E-01	3.46E-01	ARHGEF12, PAK2, FES, DPYSL3, MAPK3, DPYSL4, ROCK2, MET, PAK1, RHOQ, RND3, CDK5, RHOT1, CFL2, RHOU, ARHGAP1, NRP1, SEMA7A
TREM1 Signaling	3.01E-01	2.75E-01	TREM1, ICAM1, IL10, MAPK3, LAT2, CD83, NFKB2, JAK2, STAT3, CCL3, TLR4, CCL7, CCL2, TLR7, AKT3, IL1B, TLR3, STAT5B, TNF
Communication between Innate and Adaptive Immune Cells	2.96E-01	2.25E-01	IFNG, IL1A, IL10, IL15, HLA-DRB1, CD83, CCL3, IL1F8, CXCL10, TLR4, CD80, IL1RN, HLA-DRA, TLR7, IL1B, IL3, TLR3, TNF, TNFSF13B, CCR7
Nitric Oxide Signaling in the Cardiovascular System	2.76E-01	2.58E-01	CAMK4, PIK3R1, PRKG2, CHRM1, ATP2A2, PRKAG1, PGF, VEGFA, PIK3C3, PIK3CG, AKT3, PIK3R2, PDE2A, VEGFB (includes EG:7423), PIK3C2A, ITPR2, PIK3C2G, CACNA1C, ITPR1, CACNA1A, PIK3R3, PRKAR2B, ITPR3, PRKAG2, PIK3CD
ILK Signaling	2.76E-01	3.01E-01	MAP2K4, PPP2CA, MAPK3, PIK3R1, PPP2R5B, PTEN, VEGFA, PIK3CG, KRT18, ATF4, ITGB4, NACA, MYH14, NFKB2, CREB3L4, ATF2, PIK3R3, PPP2CB, RHOQ, RND3, PPP2R4, PPP2R3A, IRS1, CFL2, PIK3CD, ACTN4, ITGB6, TNF, MAP2K6, FLNB, ILK, HIF1A, PGF, RHOT1, PIK3C3, RHOU, AKT3, ILKAP, PIK3R2, NOS2, ACTC1, TMSB4X, MUC1, PARVA, VEGFB (includes EG:7423), FBLIM1, PIK3C2A, PPP2R5C, TNFRSF1A, PPP2R5D, PIK3C2G, MAPK9, MYL1,…
Calcium-induced T Lymphocyte Apoptosis	2.76E-01	2.58E-01	HLA-DMA, CAMK4, HDAC2, ITPR2, CHP, HDAC1, PPP3CC, ITPR1, ATP2A2, PRKCZ, PRKCI, PPP3R1, ITPR3, CAPN2, PRKCH, PPP3CA, ORAI1
Ovarian Cancer Signaling	2.75E-01	3.04E-01	MMP7, AXIN1, PIK3R1, MAPK3, ABL1, EGF, KRAS, PRKAG1, MLH1, PGF, PTEN, VEGFA, ARRB1, EDN1, PIK3CG, PIK3C3, SMO, PMS2, AKT3, PIK3R2, BRCA1, MAP2K1, EGFR, TP53, RPS6KB1, NRAS, VEGFB (includes EG:7423), PIK3C2A, PTGS1, PIK3C2G, SIN3A, PIK3R3, FZD8, PRKAR2B, RRAS2, FZD4, MSH2, PRKAG2, PIK3CD, PTGS2, MMP9
VDR/RXR Activation	2.73E-01	3.25E-01	SERPINB1, TRPV5, HES1, PRKCZ, CXCL10, YY1, GTF2B, NCOA2, HOXA10, CSNK2A1, NCOR1, VDR, RXRB, CALB1, IFNG, CEBPB, KLF4, PRKCI, CAMP, NCOA1, CD14, PRKCH, NCOR2, CST6, S100G, HSD17B2
Primary Immunodeficiency Signaling	2.64E-01	2.08E-01	BLNK, ICOS, IL2RG, RFXAP, RAG2, CIITA, ADA, TAP1, TAP2, UNG, AICDA
Mechanisms of Viral Exit from Host Cells	2.6E-01	2.73E-01	PRKCI, VPS36, LMNB2, PRKCH, SH3GL2, SH3GLB2 (includes EG:56904), ACTC1, TSG101, NEDD4, VPS24, PRKCZ, CHMP2B
April Mediated Signaling	2.6E-01	2.86E-01	MAP2K4, TRAF6, NFAT5, NFKBIA, NFATC3, MAPK9, NFATC4, CHUK, NFKB2, NFKBIB, ELK1, TRAF1
B Cell Activating Factor Signaling	2.56E-01	2.95E-01	MAP2K4, NFATC3, MAPK9, NFATC4, NFKB2, TRAF6, NFAT5, NFKBIA, CHUK, NFKBIB, ELK1, TNFSF13B, TRAF1
Cell Cycle: G2/M DNA Damage Checkpoint Regulation	2.56E-01	3.02E-01	TP53, PRKDC, UBB, YWHAE, WEE1, CDK7, CUL1, UBD, TOP2B, TOP2A, BTRC, BRCA1, ATM
