# Supplementary material for: Global analysis of the eukaryotic pathways and networks regulated by Salmonella typhimurium in mouse intestinal infection in vivo
Source: BMC Genomics. 2010 Dec 20;11:722. doi: 10.1186/1471-2164-11-722 (PMC3022924; doi:10.1186/1471-2164-11-722)
Supplement: Additional file 11 — All metabolism pathways involved in colon mucosa with Salmonella infection at 4 days. All metabolism pathways involved in colon mucosa with Salmonella infection at 4 days. [file 1471-2164-11-722-S11.XLS]

## Sheet: Sheet0
Table S11: All metabolism pathways involved in colon mucosa with Salmonella infection at 4 days
Ingenuity Canonical Pathways	-log(p-value)	Ratio	Molecules
Valine, Leucine and Isoleucine Degradation	9.61E00	2.88E-01	HSD17B10, PCCB, HMGCS2, ACAA2, BCKDHB, ALDH2, ALDH1A1, ALDH1A3, ALDH3A2, BCKDHA, ACAD8, MCCC1, HMGCS1, HSD17B4, ACADM, ALDH6A1, ALDH7A1, ALDH1B1, ECHS1, ACAA1, ECH1, ACADS, ACAA1B, ACADL, PCCA, ALDH1A7, AUH, MCEE, ACAT1, EHHADH, IVD, HADH
Propanoate Metabolism	7.15E00	2.08E-01	AASDH, PCCB, ALDH2, ALDH1A1, ALDH1A3, ALDH3A2, ACAD8, ACADM, ALDH6A1, ALDH7A1, ALDH1B1, ECHS1, ACAA1, SUCLG2, ECH1, ACSS1, ACADS, ACADL, PCCA, DHCR24, ALDH1A7, SUCLG1, AUH, ACAT1, MCEE, EHHADH, IVD
Fatty Acid Metabolism	6.61E00	1.93E-01	HSD17B10, SLC27A2, ACAA2, ADH5 (includes EG:128), ALDH2, ALDH1A1, ALDH1A3, ALDH3A2, ACSL5, ACAD8, HSD17B4, ACADM, CYP51A1, ALDH7A1, ALDH1B1, CYP2C8, CPT1A, ECHS1, ACAA1, ECH1, DCI, ACADS, ACAA1B, ACADL, CYP2F1, DHRS9, CYP2C18, ALDH1A7, AUH, ACAT1, SLC27A1, CYP2J2, EHHADH, IVD, CYP4F11, HADH, CYP2S1
Tryptophan Metabolism	5.7E00	1.53E-01	HSD17B10, DDC, BCO2, AS3MT, BCKDHB, ACMSD, ALDH2, TPH1, ALDH1A1, ALDH1A3, ALDH3A2, BCKDHA, MEPCE, SMOX, HSD17B4, CYP51A1, PLOD3, ALDH7A1, ALDH1B1, CYP2C8, ECHS1, ACAA1, ECH1, METTL7B, CYP2F1, WARS, CYP2C18, DHCR24, ALDH1A7, CAT, AUH, ACAT1, IDO1, CYP2J2, PTGS2, EHHADH, CYP4F11, HADH, CYP2S1
Fatty Acid Elongation in Mitochondria	5.34E00	2.44E-01	ACAA1B, HSD17B10, ECHS1, ACAA1, PPT1, AUH, ECH1, EHHADH, HSD17B4, ACAA2, HADH
Butanoate Metabolism	5.18E00	1.74E-01	HSD17B10, ALDH1B1, ECHS1, ACAA1, SUCLG2, ECH1, HMGCS2, ACADS, AADAC, ALDH2, BDH1, ALDH1A1, ALDH1A7, ALDH1A3, ALDH3A2, AUH, ACAT1, EHHADH, HMGCS1, HSD17B4, L2HGDH, HADH, ALDH7A1
Glutathione Metabolism	4.76E00	2.14E-01	GSTA3, GSTM1, GSTP1, GSTM5, H6PD, GSS, GPX3, GSTT1, PGD, GSTM2, GSTA4, GSTM6, GSTM3 (includes EG:14864), LTC4S, GPX2, IDH2, HPGDS, IDH3A, GPX4, GCLM, GSTK1
Metabolism of Xenobiotics by Cytochrome P450	4.75E00	1.34E-01	GSTP1, GSTM5, AKR1C3, ALDH1L1, ADH5 (includes EG:128), GSTT1, ALDH2, GSTM2, GSTA4, GSTM6, ALDH1A3, GSTM3 (includes EG:14864), UGT2B17, HPGDS, CYP51A1, GSTK1, GSTA3, GSTM1, CYP2C8, UGT2B10, CYP2F1, CYP2C18, DHRS9, LTC4S, UGT2B15, CYP2J2, CYP4F11, CYP2S1
Androgen and Estrogen Metabolism	4.62E00	1.55E-01	HSD17B10, NSDHL, HSD3B1, HSD17B13, HSD17B7, HSD3B3, AS3MT, UGT2B10, ARSA, METTL7B, HSD3B7, HSD17B8, ARSK, DHRS9, SDR42E1, UGT2B15, MEPCE, HSD17B12, UGT2B17, SULF2, HSD17B4, HSD17B2
β-alanine Metabolism	3.79E00	1.84E-01	ALDH1B1, DPYD, ECHS1, ECH1, ACADS, ALDH2, ACADL, ALDH1A1, ALDH1A3, ALDH1A7, ALDH3A2, AUH, ACAD8, EHHADH, IVD, ACADM, ALDH6A1, ALDH7A1
Pentose and Glucuronate Interconversions	3.08E00	7.95E-02	AKR7A2, UGDH, PDIA6, BCKDHA, UGT2B15, UGT2B17, UGT2B10, GUSB, AKR1B1, ACADM, AKR1B7, BCKDHB
Arachidonic Acid Metabolism	2.96E00	1.37E-01	LTA4H, AKR1C3, BCO2, PLA2G2A, GSTT1, ILDR1, GPX3, PLA2G5, PLA2G4F, GPX4, HPGDS, PLA2G12B, PLOD3, CBR1, CYP51A1, GSTK1, CYP2C8, CYP4F13, CBR3, CBR2, LAMB2, PTGES, CYP2F1, CYP2C18, LTC4S, GPX2, CYP2J2, PTGS2, CYP4F11, DHRS4, CYP2S1
Glycerolipid Metabolism	2.93E00	1.6E-01	AKR7A2, GK, AKR1B7, ADH5 (includes EG:128), ALDH2, ALDH1A1, ALDH1A3, ALDH3A2, LPL, DAGLB, DGKG, ALDH7A1, ALDH1B1, NAGA, CLPS, DGKH, DGAT2, PNLIPRP1, UGT2B10, PNLIPRP2, GPAM, DGKZ, DHRS9, ALDH1A7, AKR1B1
Bile Acid Biosynthesis	2.83E00	1.4E-01	ALDH1B1, ACAA1, HSD3B7, ACAA2, ACAA1B, ADH5 (includes EG:128), ALDH2, SOAT2, ALDH1A1, DHRS9, ALDH1A3, ALDH1A7, ALDH3A2, ALDH7A1
Arginine and Proline Metabolism	2.69E00	1.15E-01	PYCRL, ALDH1B1, RARS2, OAT, GLUD1, ARG2, ODC1, BCKDHB, P4HA1, ALDH2, PARS2, OTC, ALDH1A1, ALDH1A7, ALDH1A3, ALDH3A2, BCKDHA, SMOX, NOS2, LAP3, ALDH7A1
Selenoamino Acid Metabolism	2.66E00	1.56E-01	SEPHS2, CBS, SEPHS1, PAPSS1 (includes EG:9061), AS3MT, MEPCE, AHCYL2, MAT2B, MAT2A, METTL7B, PAPSS2, AHCY
Biosynthesis of Steroids	2.51E00	8.59E-02	MVD, FDPS, SQLE, FDFT1, PMVK, VKORC1, IDI1, NQO1, LSS, HMGCR, SC5DL
Lysine Degradation	2.45E00	1.45E-01	HSD17B10, AASDH, LTA4H, AASDHPPT, MMP13, CASP4, CLPP, ALDH2, CASP6, LGMN, ALDH1A1, LTF, ALDH1A3, ALDH3A2, PIPOX, CASP12 (includes EG:12364), CASP8, HSD17B4, PLOD3, ALDH7A1, ALDH1B1, ECHS1, ACAA1, ECH1, THOP1, ALDH1A7, AUH, ACAT1, KLK2, SHMT1, IMMP2L, EHHADH, LAP3, HADH
Pyruvate Metabolism	2.12E00	1.28E-01	AKR7A2, ALDH1B1, ACAA1, PC, ACSS1, ACOT9, PCK1, BCKDHB, AKR1B7, ALDH2, ALDH1A1, ALDH1A3, ALDH1A7, ALDH3A2, BCKDHA, ACAT1, AKR1B1, HAGH, ALDH7A1
Ascorbate and Aldarate Metabolism	2.08E00	1.05E-01	ALDH1B1, ALDH2, ALDH1A1, ALDH1A7, ALDH1A3, ALDH3A2, BCKDHA, ALDH7A1, BCKDHB
One Carbon Pool by Folate	1.91E00	1.79E-01	EHD4, GCSH, MTHFD2, ALDH1L1, SHMT1, PDPR, AMT (includes EG:275)
Galactose Metabolism	1.88E00	1.13E-01	AKR7A2, GNE, NAGA, SI, PFKP, PFKM, AKR1B7, HK2, B4GALT1, GALE, GALK1, MGAM, AKR1B1
Retinol Metabolism	1.84E00	1.43E-01	RDH16, ALDH1A1, DHRS9, RDH10, ALDH1A7, UGT2B15, UGT2B17, UGT2B10, DHRS4
Histidine Metabolism	1.79E00	1.17E-01	ALDH1B1, DDC, AS3MT, ALDH1L1, METTL7B, ASPA, ALDH2, ALDH1A1, ALDH1A7, ALDH1A3, ALDH3A2, MEPCE, SMOX, ALDH7A1
Fructose and Mannose Metabolism	1.71E00	9.66E-02	AKR7A2, GMPPB, GNE, PFKFB3, PMM1, GMDS, KHK, UGT2B10, PFKP, PFKM, AKR1B7, HK2, GALK1, AKR1B1
C21-Steroid Hormone Metabolism	1.65E00	9.86E-02	HSD3B1, NSDHL, AKR1C3, SDR42E1, HSD3B3, HSD3B7, HSD17B2
Synthesis and Degradation of Ketone Bodies	1.61E00	2.63E-01	BDH1, ACAA1, ACAT1, HMGCS2, HMGCS1
Tyrosine Metabolism	1.59E00	7.92E-02	HPD, DDC, AS3MT, ALDH1L1, FRRS1, TAT, METTL7B, FAH, BCKDHB, ADH5 (includes EG:128), ALDH2, DHRS9, ALDH1A3, BCKDHA, MEPCE, SMOX
Urea Cycle and Metabolism of Amino Groups	1.45E00	1.12E-01	PYCRL, OTC, OAT, CAT, ACY1, GLUD1, ARG2, ODC1, ASPA
Starch and Sucrose Metabolism	1.4E00	7.61E-02	GNE, SI, PYGB, UGT2B10, GUSB, GBA2, ODF3B, UGDH, HK2, GBA (includes EG:2629), GALK1, UGT2B15, UGT2B17, GBE1, MGAM
Nucleotide Sugars Metabolism	1.32E00	6.76E-02	NAGA, UGDH, GALE, CSMD3 (includes EG:114788), KLB
Aminosugars Metabolism	1.24E00	1.23E-01	GNE, NAGA, PDE2A, CSMD3 (includes EG:114788), NQO1, NANP, PDE8A, HK2, GALK1, KLB, CYB5R3, TTRAP, PDE8B, CMAH, PDE11A
Pyrimidine Metabolism	1.23E00	1.21E-01	DPYD, POLR3E, POLR1C, MAD2L2, NT5C1A, ENTPD5, PUS3, POLR1D, APOBEC3B, APOBEC1, POLR1B, CMPK2, POLG2, AK3, UPP1, RRM2, REV3L, TK2, CTPS, TXNRD3, NT5C, EIF2AK4, NME3, POLR2E, EHD4, UCK1, AK3L1, POLR2I
Sulfur Metabolism	1.2E00	8.2E-02	SULT1A1, PAPSS1 (includes EG:9061), SULT1D1, SUOX, PAPSS2
Keratan Sulfate Biosynthesis	1.17E00	2E-01	B4GALT4, GAL3ST2, SULT1C2, HS6ST1, B4GALT1, 2810007J24RIK, SULT1A1, HS3ST1, ST3GAL3, SULT1D1, B4GALT5
Citrate Cycle	1.14E00	1.38E-01	PC, IDH3G, SUCLG2, SUCLG1, IDH2, PCK1, IDH3A, CLYBL
Glycolysis/Gluconeogenesis	1.13E00	1.27E-01	PGK1, GNE, ALDH1B1, ACSS1, ALDH1L1, PFKP, GALM, PFKM, ADH5 (includes EG:128), ALDH2, HK2, ALDH1A1, DHRS9, ALDH1A7, ALDH1A3, ALDH3A2, GALK1, ALDH7A1
Nitrogen Metabolism	1.04E00	7.52E-02	CA2, GLS, GCSH, CA12, GLUL, GLUD1, PDPR, ASNS, CA8, AMT (includes EG:275)
Inositol Metabolism	1.02E00	1.73E-01	HSD17B13, BLVRB, SC4MOL, ERO1L, SEPW1, CBR3, RETSAT, CYP4F13, ADI1, DEGS1, NDUFB10, LAMB2, DHRS9, DHCR24, CYBA, AKR1C14, ALDH6A1
D-glutamine and D-glutamate Metabolism	9.56E-01	7.41E-02	GLS, GLUD1
Phenylalanine Metabolism	9.45E-01	7.34E-02	ALDH2, HPD, DHCR24, ALDH1A3, DDC, ALDH1L1, TAT, SMOX
Methionine Metabolism	9.28E-01	8.75E-02	TRDMT1, CBS, TAT, AHCYL2, MAT2B, MAT2A, AHCY
Glycine, Serine and Threonine Metabolism	9.02E-01	9.33E-02	PSAT1, PDPR, PISD, PLCH2, AMT (includes EG:275), PLCD1, PLCB4, CBS, GCSH, PIPOX, CHKA, PHGDH, SHMT1, SMOX
Cysteine Metabolism	8.82E-01	1.11E-01	GAL3ST2, SULT1C2, HS6ST1, CARS, 2810007J24RIK, SULT1A1, MPST, HS3ST1, CDO1, SULT1D1
N-Glycan Biosynthesis	8.62E-01	1.18E-01	B4GALT4, ST6GAL1, EDEM2, B4GALT1, OSTC, MAN1A1, DPAGT1, ALG12, DDOST, UGT2B10, B4GALT5
Glycosphingolipid Biosynthesis - Lactoseries	8.45E-01	1.11E-01	FUT2, B3GNT5, ST3GAL3
Glutamate Metabolism	7.8E-01	1.03E-01	EARS2, SUCLG2, GLS, GLUL, GLUD1, GCLM, GPT2, GSS
Methane Metabolism	7.44E-01	6.06E-02	PDIA6, CAT, SHMT1, ACADM
Lysine Biosynthesis	7.39E-01	4.55E-02	AASDH, AASDHPPT, TAP2
Sphingolipid Metabolism	6.59E-01	1.25E-01	NAGA, GAL3ST1, UGT2B10, UGT8, LASS3, ARSA, ASAH1, ARSK, GBA (includes EG:2629), ACER1, SPTLC2, AGK, SULF2, KDSR
Glycosphingolipid Biosynthesis - Neolactoseries	6.38E-01	7.25E-02	ST8SIA1, FUT2, GCNT2, UGT2B10, B3GNT5
Phospholipid Degradation	6.3E-01	1.43E-01	DGKH, GDPD2, PLA2G2A, PLCH2, LAMB2, PLD4, PLCD1, ILDR1, DGKZ, PLCB4, PLA2G5, GPLD1, DGKG, PLA2G4F, PLA2G12B
Aminophosphonate Metabolism	6.2E-01	9.23E-02	CDS1, BCKDHA, AS3MT, MEPCE, METTL7B, BCKDHB
Glycosaminoglycan Degradation	6.09E-01	9.72E-02	NAGA, IDS, CSMD3 (includes EG:114788), KLB, GNS, SULF2, GUSB
Glycerophospholipid Metabolism	5.99E-01	1.09E-01	DGKH, GDPD2, PLA2G2A, PISD, PGS1, PLCH2, LAMB2, PLCD1, PLD4, DGKZ, GPAM, ILDR1, PLCB4, CDS1, GPD2, GPLD1, PLA2G5, CHKA, DGKG, PLA2G4F, PLA2G12B
Pentose Phosphate Pathway	5.68E-01	7.87E-02	PGD, PGLS, PRPSAP1, H6PD, PFKP, PFKM, BCKDHB
O-Glycan Biosynthesis	5.31E-01	1.28E-01	GALNT7, B3GNT6, GALNT3, UGT2B10, GALNT6, GALNT10
Linoleic Acid Metabolism	4.45E-01	1.06E-01	CYP2C8, PLA2G2A, LAMB2, ILDR1, CYP2F1, CYP2C18, PLA2G5, PLA2G4F, CYP2J2, PLA2G12B, CYP4F11, CYP51A1, CYP2S1
Cyanoamino Acid Metabolism	3.98E-01	4.69E-02	GBA (includes EG:2629), SHMT1, GBA2
Folate Biosynthesis	3.98E-01	3.75E-02	GCH1, PTS, QDPR
Stilbene, Coumarine and Lignin Biosynthesis	3.67E-01	5.13E-02	GBA (includes EG:2629), BCKDHA, GBA2, BCKDHB
Glyoxylate and Dicarboxylate Metabolism	3.14E-01	2.56E-02	ENOPH1, HAO2, MTHFD2
Chondroitin Sulfate Biosynthesis	2.97E-01	1.04E-01	GAL3ST2, SULT1C2, HS6ST1, 2810007J24RIK, SULT1A1, HS3ST1, SULT1D1
Taurine and Hypotaurine Metabolism	2.91E-01	4.26E-02	CSAD, CDO1
Phenylalanine, Tyrosine and Tryptophan Biosynthesis	2.8E-01	4.48E-02	PCBD2, TAT, PCBD1
Glycosphingolipid Biosynthesis - Globoseries	2.72E-01	8.7E-02	NAGA, ST8SIA1, FUT2, UGT2B10
