# Supplementary material for: Global analysis of the eukaryotic pathways and networks regulated by Salmonella typhimurium in mouse intestinal infection in vivo
Source: BMC Genomics. 2010 Dec 20;11:722. doi: 10.1186/1471-2164-11-722 (PMC3022924; doi:10.1186/1471-2164-11-722)
Supplement: Additional file 12 — All metabolic pathways involved in colon mucosa with these differentially expression gene between 8 hr post-infection and 4 day post-infection. List the metabolism pathways involved in mucosa infection with these differentially expression gene between 8 hr post-infection and 4 day post-infection (fold times ≥ 1.2 times, p-value < 0.05). [file 1471-2164-11-722-S12.XLS]

## Sheet: Sheet0
Table S12: All metabolic pathways involved in colon mucosa with these differentially expression genes between 8 hours and 4 days post-infection
Ingenuity Canonical Pathways	-log(p-value)	Ratio	Downregulated	No change	Upregulated	No overlap with dataset	Molecules
Oxidative Phosphorylation	6.34E00	4.12E-01	47/165 (28%)	0/165 (0%)	21/165 (13%)	97/165 (59%)	UQCR11, TCIRG1, ATP5G2, NDUFB8, NDUFA1, NDUFB10, NDUFA5, NDUFS6 (includes EG:4726), UQCRFS1, ATP5G3, NDUFB3, NDUFS7, SDHC, ATP6V1A, COX7A1, PPA1, ATP5C1, NDUFS5, COX8C, NDUFB11, PPA2, ATP5E, NDUFA6, UQCRC2, NDUFB7, NDUFA12, CYC1, NDUFB2, COX7B, SDHB, UQCRHL, COX10 (includes EG:1352), FAM63B, COX5B, COX7A2L, ATP6AP1, NDUFA2, UQCRH, ATP6V1F, NDUFAB1, ATP5J2, NDUFS2, ATP5I, COX4I1, NDUFC1, NDUFV1, C…
Ubiquinone Biosynthesis	5.4E00	3.36E-01	34/119 (29%)	0/119 (0%)	6/119 (5%)	79/119 (66%)	AS3MT, NDUFB8, NDUFA1, NDUFA2, NDUFB10, BCKDHB, NDUFA5, C22ORF30, NDUFAB1, UFSP1, NDUFS6 (includes EG:4726), MEPCE, NDUFS2, EHMT1, COQ5, ALDH6A1, NDUFC1, NDUFV1, CYP7B1, NDUFB3, NDUFS7, METTL2B, COQ3, METTL7B, NDUFS3, NDUFB4, NDUFA13, EDF1, NDUFS5, NDUFB11, NDUFV2, NDUFS8, NDUFA11, NDUFA6, NDUFB7, PRMT5, NDUFA12, NDUFA3, NDUFA7, NDUFB2
Propanoate Metabolism	4.35E00	2.77E-01	33/130 (25%)	0/130 (0%)	3/130 (2%)	94/130 (72%)	AASDH, PCCB, LDHB, GCDH, SUCLA2, ALDH1A1, ACSM5, ALDH1A3, ALDH3A2, ACSS2, ACAD8, ACADM, ALDH6A1, ALDH7A1, ALDH1B1, ECHS1, ACAA1, SUCLG2, ACSS1, ECH1, MUT, ACSF3, ACADS, HIBCH, ACADL, PCCA, ALDH1A7, SUCLG1, AUH, ACAT1, MCEE, MLYCD, EHHADH, 9330129D05RIK, IVD, ACSL1
Valine, Leucine and Isoleucine Degradation	4.25E00	3.42E-01	34/111 (31%)	0/111 (0%)	4/111 (4%)	73/111 (66%)	HSD17B10, PCCB, HMGCS2, ACAA2, GCDH, BCKDHB, ALDH1A1, ALDH1A3, ALDH3A2, ACAD8, MCCC1, HMGCL, ACADM, HSD17B4, ALDH6A1, ALDH7A1, ALDH1B1, ECHS1, ACAA1, IL4I1, ECH1, MUT, ACADS, ELOVL6, ACAA1B, HIBCH, ACADL, PCCA, ALDH1A7, AUH, ACAT1, MCEE, DBT, EHHADH, 9330129D05RIK, IVD, HADH, MCCC2
Fatty Acid Elongation in Mitochondria	2.76E00	2.67E-01	11/45 (24%)	0/45 (0%)	1/45 (2%)	33/45 (73%)	ACAA1B, HSD17B10, ECHS1, ACAA1, MECR, PPT1, AUH, ECH1, EHHADH, HSD17B4, ACAA2, HADH
Histidine Metabolism	2.58E00	2.25E-01	21/120 (18%)	0/120 (0%)	6/120 (5%)	93/120 (78%)	DDC, AS3MT, MAOB, ALDH1A1, ALDH1A3, ALDH3A2, MEPCE, EHMT1, ABP1, COQ5, ALDH7A1, ALDH1B1, CYP7B1, HNMT, METTL2B, HDC, IL4I1, HARS2, METTL7B, EDF1, ELOVL6, ALDH3B2 (includes EG:222), PRPS2, ALDH1A7, PRMT5, DBT, MAOA
Citrate Cycle	2.18E00	2.93E-01	13/58 (22%)	0/58 (0%)	4/58 (7%)	41/58 (71%)	SDHB, PC, IDH3G, SUCLG2, ACO2, SDHC, ACLY, MDH1, SUCLA2, SUCLG1, SDHD, IDH2, IDH3A, FH, CLYBL, ATP5G3, IDH3B
β-alanine Metabolism	2.16E00	2.55E-01	22/98 (22%)	0/98 (0%)	3/98 (3%)	73/98 (74%)	DPYD, DPYSL3, GCDH, UPB1, ALDH1A1, ALDH1A3, ALDH3A2, ACAD8, MYO5B, ABP1, ACADM, ALDH6A1, ALDH7A1, ALDH1B1, ECHS1, ECH1, ACADS, HIBCH, ACADL, ALDH1A7, AUH, MLYCD, 9330129D05RIK, EHHADH, IVD
Butanoate Metabolism	2.12E00	2.2E-01	24/132 (18%)	0/132 (0%)	5/132 (4%)	103/132 (78%)	HSD17B10, SDHB, HMGCS2, AADAC, BDH1, ALDH1A1, ALDH1A3, ALDH3A2, MYO5B, HMGCL, HSD17B4, L2HGDH, ALDH7A1, ALDH1B1, ECHS1, PPME1, ACAA1, SUCLG2, ECH1, SDHC, ACADS, ELOVL6, ALDH1A7, AUH, ACAT1, DBT, SDHD, EHHADH, HADH
Selenoamino Acid Metabolism	2.05E00	2.34E-01	18/77 (23%)	0/77 (0%)	0/77 (0%)	59/77 (77%)	METTL2B, AS3MT, MARS2, AHCYL2, MAT2B, METTL7B, EDF1, PAPSS2, SEPHS2, CBS, SEPHS1, ACSS2, PRMT5, PAPSS1 (includes EG:9061), MEPCE, EHMT1, COQ5, AHCY
Pyrimidine Metabolism	1.77E00	2.51E-01	48/231 (21%)	0/231 (0%)	10/231 (4%)	173/231 (75%)	POLR2F, DPYD, RRM2B, POLR3E, CTPS2, DHODH, POLRMT, UPB1, POLB, POLE, PUSL1, UNG, POLR3C, RP2, POLR1B, AK3, PUS1, EIF2AK4, NME3, POLR2E, UCK1, POLR2I, CANT1, TK1, POLR2K, ENTPD7, POLR3F, DPYSL3, NUDT9, POLQ, POLR2J, POLI, DNTT, NME7, POLR1C, POLR2C, POLR3G, CMPK1, PUS3, POLR1D, TRUB2, REV3L, TK2, UMPS, TXNRD3, NT5C, POLR2G, POLR3K, POLR3B, CHRAC1, RPUSD4, POLR2L (includes EG:66491), NT5M, PAPD7, P…
Androgen and Estrogen Metabolism	1.71E00	1.97E-01	23/142 (16%)	0/142 (0%)	5/142 (4%)	114/142 (80%)	HSD17B10, SULF1, HSD3B1, HSD17B13, SRD5A1, AS3MT, HSD3B7, HSD17B8, UGT2B17, MEPCE, ARSB, EHMT1, COQ5, HSD17B4, CYP7B1, METTL2B, ARSG, HSD3B3, UGT2B10, ARSA, METTL7B, EDF1, EBP, SDR42E1, PRMT5, UGT2B15, HSD17B2, HSD17B14
Aminophosphonate Metabolism	1.7E00	2.31E-01	12/65 (18%)	0/65 (0%)	3/65 (5%)	50/65 (77%)	METTL2B, AS3MT, METTL7B, EDF1, BCKDHB, C22ORF30, CDS1, PRMT5, ALAS1, MEPCE, CHPT1, EHMT1, COQ5, PHKA1, PIGN
Glutathione Metabolism	1.53E00	2.55E-01	18/98 (18%)	0/98 (0%)	7/98 (7%)	73/98 (74%)	GSTP1, GSTM5, G6PD2, PGD, GSTM2, GSTA4, GSTM6, GSTM3 (includes EG:14864), ACSS2, GCLM, GPX4, HPGDS, IDH3A, RAB15, ATP5G3, GSTM1, MGST1, G6PD, GSTO1, GSR, OPLAH, LTC4S, IDH2, GSTO2, RNPEP
Phenylalanine Metabolism	1.32E00	1.47E-01	8/109 (7%)	0/109 (0%)	8/109 (7%)	93/109 (85%)	CYP7B1, HPD, PRDX1, DDC, EPX, IL4I1, ACR, ELOVL6, ALDH3B2 (includes EG:222), MAOB, ALDH1A3, DBT, GOT2, ABP1, MAOA, PRDX2
Tyrosine Metabolism	1.32E00	1.39E-01	23/202 (11%)	0/202 (0%)	5/202 (2%)	174/202 (86%)	DDC, ADH1C (includes EG:126), AS3MT, BCKDHB, ADH5 (includes EG:128), MAOB, C22ORF30, ALDH1A3, MEPCE, EHMT1, GOT2, COQ5, ABP1, MOXD2, CYP7B1, HPD, METTL2B, IL4I1, METTL7B, FAH, EDF1, ELOVL6, ALDH3B2 (includes EG:222), PRMT5, DBT, ADHFE1, MAOA, ADH4
Nucleotide Sugars Metabolism	1.26E00	1.08E-01	4/74 (5%)	0/74 (0%)	4/74 (5%)	66/74 (89%)	ALOX15, UGDH, TGDS, GALT, GALE, PRSS39, CSMD3 (includes EG:114788), KLB
Inositol Metabolism	1.24E00	3.51E-01	24/97 (25%)	0/97 (0%)	10/97 (10%)	63/97 (65%)	DECR1, GFOD2, HSD17B13, 9130409I23RIK, TPI1, NDUFB10, LSR, RDH13, GMIP, ALDH6A1, IDH3B, PITPNM2, ALDOC, NDOR1, COX6B1, COX6C, BLVRB, RETSAT, CBR3, SEPW1, CYP4F13, ADI1, LAMB2, CYB5RL, ALDH3B2 (includes EG:222), GYKL1, NDUFA6, NDUFA12, ALDOA, RDH12, AKR1C14, PTGR2, ADHFE1, NDUFA7
Glycolysis/Gluconeogenesis	1.21E00	2.46E-01	23/142 (16%)	0/142 (0%)	12/142 (8%)	107/142 (75%)	ADH1C (includes EG:126), GAPDH (includes EG:14433), PFKL, TPI1, LDHB, G6PC3, ADH5 (includes EG:128), AKR1A1, PGK2, ALDH1A1, ACSM5, ALDH1A3, ALDH3A2, ACSS2, ACYP1, ALDOC, ALDH7A1, PGK1, PKM2, GNE, ALDH1B1, ACSS1, PFKP, GALM, PFKM, ALDH3B2 (includes EG:222), ALDH1A7, DLAT, GALK1, FBP1, ALDOA, GAPDHS, ADHFE1, ACSL1, ADH4
Pentose and Glucuronate Interconversions	1.07E00	9.33E-02	11/150 (7%)	0/150 (0%)	3/150 (2%)	136/150 (91%)	AKR7A2, UGT2B10, AFP, BCKDHB, UCHL1, AKR1A1, C22ORF30, UGDH, AKR1B10, UGT2B15, UGT2B17, AKR1B1, ACADM, ADH4
Urea Cycle and Metabolism of Amino Groups	9.62E-01	1.75E-01	11/80 (14%)	0/80 (0%)	3/80 (4%)	66/80 (83%)	PYCRL, CKMT2, OAT, GLUD1, PYCR2, ODC1, SARDH, CAT, ACY1, LCMT2, DARS, CPS1, ASL, ARG1
Inositol Phosphate Metabolism	9.48E-01	2.82E-01	39/177 (22%)	0/177 (0%)	11/177 (6%)	127/177 (72%)	MINPP1, MAPK1, MAPK3, LIMK2, PIP5K1B, PLCH2, PTEN, CDK8, MAP2K2, PRPF4B, PRKAA1, IMPA2, HIPK1, ATM, GRK4, CDK18, DAPK1, CDK7, CDK6, PKN1, INPP4B, INPP5F, PAK7, PIK3CD, MAP2K6, PDIA3, MTMR1, INPPL1, INPP5A, OCRL, IRAK1, PLCD1, BRAF, PRKX, CDK5, INPP5B, PRKAA2, PRKCE, PIK3R2, MAP2K1, PI4KB, PI4KA, PAK2, PIK3C2A, DMPK, PIK3C2G, MAPK9, PLCG1, PLCB4, DYRK1A
Arginine and Proline Metabolism	8.56E-01	1.58E-01	23/183 (13%)	0/183 (0%)	6/183 (3%)	154/183 (84%)	SAT1, PYCR2, ODC1, BCKDHB, ACR, MAOB, PARS2, C22ORF30, ALDH1A1, ALDH1A3, ALDH3A2, LCMT2, ABP1, GOT2, ALDH7A1, PYCRL, CKMT2, ALDH1B1, RARS2, OAT, IL4I1, GLUD1, P4HA1, ALDH1A7, SPR, ASL, CPS1, ARG1, MAOA
Bile Acid Biosynthesis	7.84E-01	1.7E-01	15/100 (15%)	0/100 (0%)	2/100 (2%)	83/100 (83%)	BAAT, ALDH1B1, CYP7B1, ACAA1, SRD5A1, ADH1C (includes EG:126), HSD3B7, ACAA2, ACAA1B, ADH5 (includes EG:128), ALDH1A1, ALDH1A3, ALDH1A7, ALDH3A2, ADHFE1, ADH4, ALDH7A1
Fructose and Mannose Metabolism	7.83E-01	1.45E-01	13/145 (9%)	0/145 (0%)	8/145 (6%)	124/145 (86%)	AKR7A2, TSTA3, GNE, GMPPA, KHK, UGT2B10, TPI1, PFKL, PFKP, PFKM, FPGT, AKR1A1, UGT2A3, GALK1, AKR1B10, FBP1, ALDOA, DUSP18, AKR1B1, ADH4, ALDOC
Methionine Metabolism	7.37E-01	1.5E-01	10/80 (13%)	0/80 (0%)	2/80 (3%)	68/80 (85%)	TRDMT1, DNMT3B, CBS, DNMT3A, IL4I1, MARS2, ALAS1, AHCYL2, MAT2B, MTFMT, CA1 (includes EG:759), AHCY
Purine Metabolism	7.22E-01	2.3E-01	75/439 (17%)	0/439 (0%)	26/439 (6%)	338/439 (77%)	POLR2F, ADCY4, RRM2B, IDE, ADARB1, POLRMT, ATP11B, POLB, BCKDHB, SKIV2L, ABCC6, PRPSAP2, ATP5G3, PDE2A, RP2, SPAST, PDE8A, PRPS2, INO80, MYO9A, PPP2R4, ERCC3, GMPR2, POLR2I, CANT1, POLR2K, ENTPD7, NUDT9, POLQ, POLR2J, DNTT, ATP5S, WRNIP1, NME7, C22ORF30, ADK, DHX16, ATP5J2, POLR3G, ATP5I, PKM2, POLR1D, FHIT, CASK, REV3L, DLG3, NT5C, ADAT1, CHRAC1, BAT1, MSH2, ATF7IP, CILP2, PAPD5, AFG3L2, DDX1, A…
Methane Metabolism	7.06E-01	1.06E-01	4/66 (6%)	0/66 (0%)	3/66 (5%)	59/66 (89%)	CYP7B1, PRDX1, EPX, CAT, SHMT1, ACADM, PRDX2
Folate Biosynthesis	7.06E-01	8.75E-02	7/80 (9%)	0/80 (0%)	0/80 (0%)	73/80 (91%)	DDX6, FPGS, PTS, GGH, CILP2, SPR, QDPR
Galactose Metabolism	6.94E-01	1.57E-01	9/115 (8%)	0/115 (0%)	9/115 (8%)	97/115 (84%)	AKR7A2, GNE, PFKL, PFKP, GANAB, GM7254, G6PC3, PFKM, PRKCSH, AKR1A1, GALK2, B4GALT1, GALE, GALT, GALK1, AKR1B10, AKR1B1, ADH4
Fatty Acid Metabolism	6.67E-01	2.05E-01	36/190 (19%)	0/190 (0%)	3/190 (2%)	151/190 (79%)	HSD17B10, CYP2D26, SLC27A2, ADH1C (includes EG:126), SLC27A4, ACAA2, GCDH, ADH5 (includes EG:128), ALDH1A1, ALDH1A3, PECI, ALDH3A2, ACAD8, ACADM, HSD17B4, ALDH7A1, ALDH1B1, CYP2C8, CYP4A22, ECHS1, ACAA1, ECH1, DCI, ACADS, ACAA1B, CYP2F1, ACADL, ALDH1A7, AUH, ACAT1, SLC27A1, EHHADH, 9330129D05RIK, IVD, CYP4F11, ADHFE1, ACSL1, HADH, ADH4
Pyruvate Metabolism	6.54E-01	1.81E-01	21/149 (14%)	0/149 (0%)	6/149 (4%)	122/149 (82%)	AKR7A2, PC, MDH1, LDHB, BCKDHB, AKR1A1, ACSM5, C22ORF30, ALDH1A1, ALDH1A3, ALDH3A2, ACSS2, ACYP1, ALDH7A1, PKM2, ALDH1B1, ACAA1, ACSS1, NUDT7, ALDH1A7, DLAT, AKR1B10, ACAT1, AKR1B1, ACSL1, HAGH, ADH4
Pentose Phosphate Pathway	6.17E-01	1.57E-01	7/89 (8%)	0/89 (0%)	7/89 (8%)	75/89 (84%)	G6PD2, PGLS, G6PD, PFKP, PFKL, PFKM, BCKDHB, DERA, PRPS2, PGD, ALDOA, FBP1, PRPSAP2, ALDOC
Tryptophan Metabolism	5.69E-01	1.74E-01	39/253 (15%)	0/253 (0%)	5/253 (2%)	209/253 (83%)	HSD17B10, CYP2D26, DDC, BCO2, AS3MT, GCDH, ACR, BCKDHB, ACMSD, MAOB, TPH1, ALDH1A1, C22ORF30, ALDH1A3, ALDH3A2, MEPCE, EHMT1, ABP1, COQ5, HSD17B4, ALDH7A1, ALDH1B1, CYP7B1, CYP2C8, ECHS1, CYP4A22, ACAA1, METTL2B, IL4I1, ECH1, METTL7B, NEDD4, EDF1, WARS2, CYP2F1, ALDH1A7, CAT, AUH, PRMT5, ACAT1, EHHADH, CYP4F11, HADH, MAOA
Nicotinate and Nicotinamide Metabolism	5.6E-01	2.65E-01	29/136 (21%)	0/136 (0%)	7/136 (5%)	100/136 (74%)	MAP2K6, MAPK1, MAPK3, NUDT12, LIMK2, IRAK1, NNMT, BRAF, PRKX, CDK8, MAP2K2, CDK5, PRPF4B, PRKAA2, PRKAA1, PRKCE, NAMPT, HIPK1, MAP2K1, GRK4, CDK18, DAPK1, PAK2, DMPK, CDK7, CDK6, MAPK9, PKN1, NT5C, NNT, NT5M, CILP2, PAK7, DUSP18, NADK (includes EG:65220), DYRK1A
Lysine Degradation	5.49E-01	2.18E-01	38/234 (16%)	0/234 (0%)	13/234 (6%)	183/234 (78%)	SPCS3, AASDH, LTA4H, SOLH, FGL2, IDE, CLPP, CTSD, ATG4C, CNDP2, ALDH1A1, ALDH3A2, ALDH7A1, ALDH1B1, PAPPA, ACAA1, ECH1, BACE1, THOP1, ELOVL6, WHSC1L1, DPEP3, ALDH1A7, AUH, KLK2, ADAMTS3, HSD17B10, CTRC, AASDHPPT, SETD7, GCDH, ACR, NAALADL1, CASP6, ALDH1A3, SETDB1, EHMT1, HSD17B4, BMP1, ECHS1, PPP2R5C, DOT1L, SENP6, ACAT1, DBT, SHMT1, IMMP2L, EHHADH, HADH, CASP7, MMP9
Taurine and Hypotaurine Metabolism	5.49E-01	1.06E-01	4/47 (9%)	0/47 (0%)	1/47 (2%)	42/47 (89%)	BAAT, CSAD, ACSS2, MYO5B, CDO1
Pantothenate and CoA Biosynthesis	5.46E-01	1.41E-01	9/64 (14%)	0/64 (0%)	0/64 (0%)	55/64 (86%)	PPCS, PANK1, DPYD, DPYSL3, PANK3, CILP2, PPCDC, PANK4, UPB1
Nitrogen Metabolism	5.31E-01	1.2E-01	13/133 (10%)	0/133 (0%)	3/133 (2%)	117/133 (88%)	CA2, PTPRG, GLS, CA12, GLUD1, PDPR, CA8, AMT (includes EG:275), SARDH, CA9, ASNSD1, GCSH, GLUL, ALAS1, CA1 (includes EG:759), CPS1
Ascorbate and Aldarate Metabolism	5.3E-01	1.16E-01	8/86 (9%)	0/86 (0%)	2/86 (2%)	76/86 (88%)	ALDH1B1, AKR1A1, C22ORF30, ALDH1A1, ALDH1A7, ALDH1A3, ALDH3A2, GSTO1, ALDH7A1, BCKDHB
Glycine, Serine and Threonine Metabolism	4.44E-01	1.6E-01	19/150 (13%)	0/150 (0%)	5/150 (3%)	126/150 (84%)	PDIA3, GLYCTK, IL4I1, PLCG1, PDPR, PISD, PLCH2, AMT (includes EG:275), ELOVL6, SDSL, SARDH, PLCD1, PLCB4, MAOB, C22ORF30, CBS, GCSH, CHKA, DBT, ALAS1, SHMT1, ABP1, CHKB, MAOA
Synthesis and Degradation of Ketone Bodies	4.42E-01	2.63E-01	5/19 (26%)	0/19 (0%)	0/19 (0%)	14/19 (74%)	BDH1, ACAA1, ACAT1, HMGCL, HMGCS2
One Carbon Pool by Folate	4.17E-01	1.79E-01	7/39 (18%)	0/39 (0%)	0/39 (0%)	32/39 (82%)	SARDH, GCSH, SHMT1, PDPR, MTHFD1, MTFMT, AMT (includes EG:275)
Riboflavin Metabolism	4.03E-01	1.64E-01	6/55 (11%)	0/55 (0%)	3/55 (5%)	46/55 (84%)	MINPP1, GNB3, ACP2, ACP6, ACP1, PPIP5K1, CILP2, DUSP18, RFK
Retinol Metabolism	3.98E-01	1.61E-01	9/62 (15%)	0/62 (0%)	1/62 (2%)	52/62 (84%)	ALDH1A1, ALDH1A7, ALDH8A1, UGT2B15, UGT2B17, RDH12, UGT2B10, RDH13, ADH4, DHRS4
D-glutamine and D-glutamate Metabolism	3.95E-01	7.41E-02	2/27 (7%)	0/27 (0%)	0/27 (0%)	25/27 (93%)	GLS, GLUD1
Sulfur Metabolism	3.52E-01	9.84E-02	5/61 (8%)	0/61 (0%)	1/61 (2%)	55/61 (90%)	SULT1C2, PAPSS1 (includes EG:9061), CHST11, CHST13, SULT1D1, PAPSS2
Stilbene, Coumarine and Lignin Biosynthesis	3.47E-01	1.03E-01	4/78 (5%)	0/78 (0%)	4/78 (5%)	70/78 (90%)	CYP7B1, C22ORF30, GBA (includes EG:2629), PRDX1, EPX, GBA2, BCKDHB, PRDX2
Glycosaminoglycan Degradation	2.98E-01	1.69E-01	4/71 (6%)	0/71 (0%)	8/71 (11%)	59/71 (83%)	HYAL2, ALOX15, SULF1, IDS, PRSS39, CSMD3 (includes EG:114788), KLB, HEXB, SPAM1 (includes EG:20690), GALNS, AFP, ARSB
N-Glycan Degradation	2.96E-01	3.23E-01	4/31 (13%)	0/31 (0%)	6/31 (19%)	21/31 (68%)	FUCA1, MANEA, MAN2C1, MAN1C1, FUCA2, MAN2B2 (includes EG:23324), EDEM1, MAN1A1, HEXB, ENGASE
Glyoxylate and Dicarboxylate Metabolism	2.89E-01	5.13E-02	4/117 (3%)	0/117 (0%)	2/117 (2%)	111/117 (95%)	ENOPH1, HAO2, GLYCTK, ACO2, MDH1, MTHFD1
Cysteine Metabolism	2.66E-01	1.7E-01	10/88 (11%)	0/88 (0%)	5/88 (6%)	73/88 (83%)	SULT1C2, CARS, CARS2, MPST, CDO1, SULT1D1, LDHB, CHST15, SDSL, HS6ST1, SULT4A1, CHST11, GOT2, CHST13, NDST1
Biosynthesis of Steroids	2.54E-01	7.81E-02	6/128 (5%)	0/128 (0%)	4/128 (3%)	118/128 (92%)	EBP, CYP7B1, PMVK, VKORC1, NQO2, COX10 (includes EG:1352), NUDT12, NQO1, SC5DL, GGPS1
Cyanoamino Acid Metabolism	2.31E-01	7.81E-02	3/64 (5%)	0/64 (0%)	2/64 (3%)	59/64 (92%)	GBA (includes EG:2629), ACSS2, SHMT1, GBA2, ACR
Glycosphingolipid Biosynthesis - Lactoseries	2.1E-01	1.11E-01	1/27 (4%)	0/27 (0%)	2/27 (7%)	24/27 (89%)	ST3GAL1, ST3GAL3, GGTA1
