# Supplementary material for: Global analysis of the eukaryotic pathways and networks regulated by Salmonella typhimurium in mouse intestinal infection in vivo
Source: BMC Genomics. 2010 Dec 20;11:722. doi: 10.1186/1471-2164-11-722 (PMC3022924; doi:10.1186/1471-2164-11-722)
Supplement: Additional file 13 — Networks of interacting genes from amongst the up-regulated genes at 4 days post-infection. Identify highly significant networks of interacting genes from amongst the up-regulated genes at 4 days post-infection. [file 1471-2164-11-722-S13.XLS]

## Sheet: Sheet0
Table S13: significant networks of interacting genes from amongst the up-regulated genes at 4 day post-infection
ID	Molecules in Network	Score	Focus Molecules	Top Functions
1	AIF1, ARAP2, ART2A, C1ORF38, CD274, CD80/CD86, CHAC1, CYSLTR2, DPAGT1, F11R, F2RL2, FHL5, GBP5, GBP8, GBP4 (includes EG:115361), GPR109A, GSDMD, GVIN1, H6PD, HERC6, IFNG, IIGP1, IL19, IL1RN, IL4I1, IRGM, JAM, MOV10L1, NAPSA, PTPRB, RRAGD, RTP4, SLC15A3, STX11, TMEM50B	36	33	Antigen Presentation, Cell Morphology, Cell-To-Cell Signaling and Interaction
2	ASAH1, BTN3A3, BTNL2, C11ORF82, CCRN4L, Ceramidase, CHI3L1, CHST4, CTSZ (includes EG:1522), EMP1, GBP6, GBP4 (includes EG:17472), Icam, Ifn gamma receptor, IRG1, LSS, LTB4R2, NAMPT, NFAM1, NNMT, OAS1, OAS2, OAS3 (includes EG:4940), PC, PDPN, SERPINB1, SLC28A2, SLFN12L, SMPDL3A, STEAP4, TDRD7, TMEM158, TNF, TREM3, TRIM15	33	32	Nucleic Acid Metabolism, Lipid Metabolism, Small Molecule Biochemistry
3	BCL6, CASK, CCL2, cldn, CLDN7, DLG3, EPB41L2, EPHA2, EPHA4, EPHA/B, EPHB6, FAM118B, Guk, GYPC, HIP1R, IFI16, KCNJ2, LY6G, MPP1, MTHFD2, PARP, PARP3, PARP10, PARP11, PARP12, PARP14, PRIC285 (includes EG:85441), PSMD1, PSMD2, RAB8B, SPTLC1, SPTLC2, TJP1, TJP2, ZBTB16	31	31	Gene Expression, Cell-To-Cell Signaling and Interaction, Cellular Assembly and Organization
4	alcohol group acceptor phosphotransferase, BIRC3, CDIPT, CDYL, E3 RING, EHD4, EIF2AK2, FAS, GRK4, HIST1H2BD, Ikb, Ikk (family), IL3, LY75, MAP2K3, MAP2K4, MAP3K6, MYO1A, MYO1C, MYO1D, NUCB2, PAK1, PHLDA3, PIM1, PIWIL1, PRKCH, RIPK3, SAMHD1, SND1, SSR3, TNFRSF11B, TNFRSF1A, TNFRSF1B, TNFSF10, TPM3	31	31	Cell Death, Antigen Presentation, Cell-To-Cell Signaling and Interaction
5	ADAMTS4, Ap2 alpha, APAF1, BAK1, BCL2L1, CASP4, CASP7, CASP8, CASP12 (includes EG:12364), Caspase 3/7, CD74, COL4A1, Creatine Kinase, CTRL, Cytochrome c, DEDD2, DERL1, DERL2, FGL2, FURIN, GNPTG, HERPUD1, JKAMP, LAP3, LGMN, LTF, MMP13, peptidase, PMAIP1, SEL1L, SLC25A22, SYVN1, THOP1, TNFAIP8L2, VCP	29	30	Protein Degradation, Protein Synthesis, Cell Death
6	ACADL, ALDOC, APOBEC1, ARHGAP25, B4GALT3, B4GALT5, B4GALT6, BARD1, DNAJB, DNAJB1, DNAJB11, DNAJB14, FBN2 (includes EG:2201), Galactosyltransferase beta 1,4, GPM6A, GPR88, Hsp70, Hsp90, HTT, ICK, LRRK2, NLRC4, Nos, OPTN, PACRG, PER1, PGLYRP1, PITPNM1, PPP1R16B, SLC39A4, UBD, Ubiquitin, ZDHHC13, ZDHHC17, ZIC3	28	29	RNA Damage and Repair, RNA Post-Transcriptional Modification, Molecular Transport
7	ALG2, ALG12, DDOST, dolichyl-diphosphooligosaccharide-protein glycotransferase, DOLPP1, EDEM1, Eotaxin, FBLN1, Fcer1, FCER1A, GUSB, LAT, LMAN2, MAN2B2 (includes EG:23324), MANEA, Mannosidase Alpha, Mapk, MGAT2, NFAT (complex), OSTC, PAG1, PTPRH, RPN2, SDF2L1, SEC23B, SEC24C (includes EG:9632), SEC61A1, SEC61G, SPCS2, SPRY4, SSR1, SSR2, STT3A, XBP1, YIPF5	27	29	Post-Translational Modification, Genetic Disorder, Metabolic Disease
8	APBA2, APOH, ASNS, ATF3, BACH1, CREM, DNAJC3, EIF2AK3, Glucose Transporter, GOT, GOT1, GPD2, GPHB5, HSPA5, Insulin, LRP8, MIDN, MYO6, NFIL3, PCSK9, PEPCK, Pgk, PGK1, PGK2, PLA2G16, PP1-C, PPP1R15A, Rab5, SERTAD1, SIL1, SLC2A1, SLC2A2, SLC2A3, SPRR1A, TSHR	26	28	Cellular Growth and Proliferation, Carbohydrate Metabolism, Cardiac Hypertrophy
9	5430435G22RIK, ADAMTS9, ALOX12/15, B3GNT5, B4GALT1, C3AR1, CD14/TLR4/LY96, Ciap, CST7, CTSC, DMBT1, E2F7, G0S2, ICOSLG, IL1/IL6/TNF, LITAF, LY96, NFkB (complex), NFKBIZ, OTUD7B, PIM3, PPARα-RXRα, PTX3, REL/RELA/RELB, RNF19B, SCLY, SLC2A6, ST8SIA1, TNFAIP2, TNFAIP6, TNFSF9, TNIP3, TRAFD1, Trail-R, UNC5CL	24	27	Lipid Metabolism, Small Molecule Biochemistry, Nervous System Development and Function
10	ACTR3B, Ap1, BFSP1, Calpain, CAPN2, DAAM1, ELL, ELOVL1, FAM83H, Filamin, FPR1, Integrinβ, ITGA6, ITGB4, Keratin, KRT36, MIR124, P2RY2, PLEC1, PRKD2, PTGES, PTPN12, RAPH1, RRBP1, SLC30A7, sPla2, STOM, SURF4, TLN1, TMBIM1, TNFRSF8, TTC7A, TWF2, Vla-4, ZCCHC24	24	27	Cellular Movement, Dermatological Diseases and Conditions, Genetic Disorder
11	ADAR, CD14, CD80, HSP, IDO1, IFN Beta, Ifn gamma, IL-2R, IL12 (complex), Interferon alpha, Interferon Regulatory Factor, IRF1, IRF4, IRF8, IRF9, ISG15, ISGF3, MS4A4C, MYD88, NOS2, PRDM1, REL, RNF125, STAT1, TIRAP, TLR4, TLR7, TNFAIP3, TRIM25, TSPAN31, UBE2L6, UBE2U, UNC93B1, USP18, ZBP1	24	27	Infectious Disease, Cellular Growth and Proliferation, Hematological System Development and Function
12	9130409I23RIK, ACP2, AIFM3, AMPK, ATP2A2, C16ORF89, CENPI, Ck2, DHCR24, DHRS9, DHRSX, ENC1, EPS8, ERO1L, FSH, Gsk3, IL34, IRS1, KNG1 (includes EG:16644), Lh, LIF, MET, oxidoreductase, PFKFB3, PPFIBP1, PTPN1, RAB31, RDH, RDH10, RDH16, RP5-1022P6.2, SC4MOL, Shc, STK25, VCL	24	27	Lipid Metabolism, Small Molecule Biochemistry, Vitamin and Mineral Metabolism
13	CCL3, CCL7, CCL8, CCR1, CHEMOKINE, CXCL1, CXCL3, CXCL6, CXCL9, CXCL10, CXCL11, DDX58, DHX58, FSTL1, IFI44, IFIH1, IFN TYPE 1, IFNA7, Il12 (family), IL17R, IL17RC, IRF, IRF5, LAMA5, MKK3/6, P38 MAPK, PF4, RPS6KA4, S100A8, S100A9, Stat1 dimer, TBK1, Tlr, TLR3, TNNT3	23	26	Cell-To-Cell Signaling and Interaction, Cellular Movement, Hematopoiesis
14	AK3L1, CCNE1, Cdc2, Cyclin A, Cyclin D, Cyclin E, DUOX2, DUOXA2, E2f, E2F2, EDN3, FAM3B, GADD45G, GOLT1B, Hat, IL18BP, JARID2, NPDC1, NRP1, PAX8, PGF, PLEKHM1, PPAP2C, PVR, Rb, RRM2, Scf, SEMA3E, SFTPC, SLC5A5, TF, thymidine kinase, TMSB10, TREX1 (includes EG:11277), VEGFA	23	26	Endocrine System Disorders, Genetic Disorder, Metabolic Disease
15	20s proteasome, BST2, DOCK2, FES, GBP2, GNA14, H2-Q8, IFI35, IFI27L2, IFIT2, IFIT3, IFIT1L, IFNAR2, IL10R, IL10RA, IL13RA1, IL28RA, IL4R, Immunoproteasome Pa28/20s, Interferon-α Induced, MX, MX1, MX2, PARP9, PSMB, PSMB8, PSMB9, PSMB10, PSME1, PSME2, STAT2, STAT3, Stat1-Stat3, WARS, XAF1	22	28	Inflammatory Response, Antimicrobial Response, Infection Mechanism
16	ALP, ANXA8 (includes EG:11752), BNIP3 (includes EG:12176), BRCA1, BRIP1, CDS1, CFLAR, CSDC2, DDIT4, DUB, EGLN3, ENTPD7, GBP7, Glutathione peroxidase, GPX2, GPX3, hCG, HIF1A, HSD17B7, KAP, LHX1, MAFF, MANF, MARCH3, MUC1, OASL, PLAGL2, RNA polymerase II, STEAP1, TAF3, TGFB3, USP46, USP27X, Vegf, ZFP36	22	29	Cell Death, Gene Expression, Cancer
17	BC037156, BCL3, C/ebp, C12ORF35, C19ORF10, EXOC1, EXOC4, GATA3, IFNα/β, Iga, Ige, IGK, IL9, IL33, IL15RA, Importin alpha, IQGAP2, ITPR3, LT, LY6A, LY6E, MAF, MCPT2, NFKB2, NFKBIA, NFKBIB, NRL, Pias, SP100, SPRR3 (includes EG:6707), STAT1/3/5 dimer, TAT, TH2 Cytokine, TNFSF13B, Ube3	21	25	Cell Death, Cellular Development, Hematological System Development and Function
18	ACTC1, ALOX15, Alpha actin, ANXA2, ATP10A, ATP11B, ATP1B1, ATP6AP1, ATP6V0A1, ATP6V0A2, ATP6V0B, ATP6V0E1, ATP6V1A, ATP8A1 (includes EG:10396), ATP8B4, ATP8B2 (includes EG:57198), ATPase, CALB1, CSMD3 (includes EG:114788), CST6, FAM63B, glycosidase, H+-exporting ATPase, H+-transporting two-sector ATPase, ICAM1, MEF2, Mg2+-ATPase, NAGA, NSF, SKIV2L, Sod, TCIRG1, Tni, TRPV5, VitaminD3-VDR-RXR	21	25	Molecular Transport, Cardiovascular Disease, Cell-To-Cell Signaling and Interaction
19	ADAM17, AREG, CAMP, CCNG2, CD47, CKAP4, COL6A2, EGFR, EGFR ligand, Endophilin, ERBB4 ligand, EREG, FBLN2, FUT8, HBEGF, Hexokinase, HK1, HK2, Integrin alpha 2 beta 1, Integrin alpha 3 beta 1, Integrin alpha 5 beta 3, Integrinα, ITGA3, LAMA4, LAMC2, LRRC59, Metalloprotease, SH3KBP1, SLC3A2, SLC5A1, SLC7A5, SLC7A7, SLC7A11, TSPAN, TSPAN4	21	25	Cell-To-Cell Signaling and Interaction, Amino Acid Metabolism, Molecular Transport
20	Actin, ACTN4, Alpha Actinin, Alpha catenin, C10ORF82, Cadherin, CAP1, CLCN3, CLIC5, F Actin, G-Actin, HSP90B1, Il3r, KIAA1217, LMO7, MARCKSL1, MICALL2, MLPH, MTTP, MYO5A, MYO5B, MYO7A, P4HA1, P4HA2, P4HB, PDIA4, Pkc(s), procollagen-proline dioxygenase, PTPN22, PVRL2, SELL, SELP, TEX11, TMSB4, VIL1	21	25	Amino Acid Metabolism, Post-Translational Modification, Small Molecule Biochemistry
21	APLP1, C3, C1q, C1R, C1S, C4A, CD93, CEBPB, CEBPD, CFHR3, Complement component 1, DEGS1, DNAH3, DNAH12, DSC2, DSG2, DSG3, DYNLT1, Eif2, EIF2S2, Estrogen Receptor, F7, FGFBP1, Growth hormone, IFITM3, IgG, Igm, LDLR, MSH5, Notch, PKP3, Secretase gamma, SERPING1, TMEM176A, UPP1	20	26	Dermatological Diseases and Conditions, Genetic Disorder, Immunological Disease
22	1190003J15RIK, 4933425L06RIK, ADAM10, AGTPBP1, AKR1C3, APH1A (includes EG:226548), APOBEC3B, Beta Arrestin, Clathrin, DNAJA1, Dynamin, ENO1, F10, F2RL1, Ferritin, FXR ligand-FXR-Retinoic acid-RXRα, Hemoglobin, Hsp22/Hsp40/Hsp90, hydrolase, KLRB1B (includes EG:80782), LDL, MLF1, NR1H4, OSTBETA, PDIA6, PFKP, PON1, SERPINA10, SLC16A3, SPINK7, SYT12, T3-TR-RXR, TFRC, TMPRSS3, TNFRSF14	20	25	Cardiovascular Disease, Lipid Metabolism, Molecular Transport
23	AChR, ADM, Akt, Arginase, ARID5A, ARSA, ART2B, Aryl Sulfatase, Caspase 8/10, CHRNA3, CHRNA4, Chuk-Ikbkb-Ikbkg, DUSP8, FRK, GNS, HYOU1, IL2RG, Ldh, MAP3K8, MST1R, N-acetylglucosamine-6-sulfatase, NOX4, NRG, PHOX2A, PLXNB2, PPT1, Ptk, PTK6, RET, RNF19A, SHB, SULF1, SULF2, SUMF1, TNFR/Fas	20	24	Skeletal and Muscular System Development and Function, Cell-To-Cell Signaling and Interaction, Renal and Urological System Development and Function
24	2010109I03RIK, Apoptosome, B2M, B2m-Mhc1a, BCL2L15 (includes EG:229672), CALR, CANX, CASP3, CD8, CD1D-CANX-CALR-ERp57, CST5, CYCS (includes EG:13063), DNASE1L3, EBI3, EMILIN1, EMILIN2, HLA-A, HLA-C, HLA-G, KLRA1 (includes EG:10748), LGALS3BP, LOC100129193, MHC Class I (complex), MHC CLASS I (family), MHC I-α, PDIA3, peptide-Tap1-Tap2, SCFD1, Stat1-Stat2, Tap, TAP1, TAP2, TAPBP, TLR2/3/4/9, USO1	19	24	Cell Death, Genetic Disorder, Immunological Disease
25	Arp2/3, CD68, CD163, CLEC10A, CSF3R, CSTA, CTSB, Fcgr2, FCGR1A, FCGR1A/2A/3A, FGR, GC-GCR dimer, HCLS1, HLA-DQB1, IgD, IL10, IL17C, IRF3 dimer, KIAA1683, LYN, MHC Class II, NCK, NfkB-RelA, PDCD1LG2, PHGDH, PLAC8, PLSCR1, PPP1R15B, Pro-inflammatory Cytokine, PTAFR, REG3G, SH3BP2, SLPI, SYK, Talin	19	24	Inflammatory Response, Cell-To-Cell Signaling and Interaction, Hematological System Development and Function
