# Supplementary material for: Global analysis of the eukaryotic pathways and networks regulated by Salmonella typhimurium in mouse intestinal infection in vivo
Source: BMC Genomics. 2010 Dec 20;11:722. doi: 10.1186/1471-2164-11-722 (PMC3022924; doi:10.1186/1471-2164-11-722)
Supplement: Additional file 14 — Networks of interacting genes from amongst the down-regulated genes at 4 days post-infection. Identify highly significant networks of interacting genes from amongst the down-regulated genes at 4 days post-infection. [file 1471-2164-11-722-S14.XLS]

## Sheet: Sheet0
Table S14: Networks of interacting genes from amongst the down-regulated genes at 4 day post-infection
ID	Molecules in Network	Score	Focus Molecules	Top Functions
1	ATG4B, BRWD1, CIDEC, CLP1, DCAF12L1, DEAF1, ECD, EEFSEC, ELMOD3, ERAL1, FASTKD1, HEXIM1, LAD1, LDB1, LMO4, MAEA, NR3C1, PCF11, PDCD7, PDCL3, PHF17, POGK, PPP3CC, PPP3R1, PSMG2, RBMS2, RBMS3, RRAGA, RRAGC, SEPX1, TSEN2, TSEN15, TSEN54, TTPA, WDR37	27	35	RNA Post-Transcriptional Modification, Infectious Disease, Inflammatory Disease
2	ACTR6, AIMP1, AIMP2, ATG10, ATG12, ATG5 (includes EG:9474), ATRX, C11ORF49, C1ORF77, CEBPZ, DARS, DUSP23, HMG20B, ING4, KIAA1598, LOC284393, MKI67IP, MRPL17, PDIA2, PIK3R1, PIN4, PTPN4, RPL3, RPL5, RPL8, RPL13A, RPL21 (includes EG:19933), RPL7A (includes EG:27176), RPLP0 (includes EG:11837), RPS3, SEPT2, ST3GAL3, TAGLN2, TGDS, TGM3	27	35	Cellular Assembly and Organization, Antigen Presentation, Cardiovascular System Development and Function
3	ALB, C17ORF68, C22ORF9, CAMTA1 (includes EG:23261), CDS2, CHKB, CHPT1, CLCA2 (includes EG:9635), CYP3A4, DCLK3, FIZ1, FLCN, FNIP1, FRYL, GART, GGPS1, H2AFJ, HIST1H3F, IGDCC4, L2HGDH, MLL5, MSRA, NFYB, NOSIP, PAQR5, PITPNM3, PXMP4, QTRTD1, RIMBP2, RPL41, TMEM93, TMEM218, TYW1, ZMYM3 (includes EG:9203), ZNF524	27	35	Drug Metabolism, Small Molecule Biochemistry, Lipid Metabolism
4	ADD1, AHCY, ARL15, BRD7, BTBD2, CALCOCO1, CCDC90B, CDC2L2, CDK5RAP2, GABPA, GBAS, HABP4, KBTBD7, KLF11, KLHL12, MAGEH1, MAOB, MAST2, NEFL, NIPSNAP1, NMNAT1, Pkc(s), PKD1, PPP1R14A, PRKCI, PRKD3, S100A1, SCN3A, SLC20A2, SLC8A1, TBC1D17, UBR1, UBXN1, UBXN7, ZNF259	25	34	Cell Signaling, Molecular Transport, Small Molecule Biochemistry
5	ASCL2, ASH2L, C16ORF53, CUEDC2, CUL4A, CUL4B, CXXC1, DCAF6, DCAF8, DDX54, DET1, DNTTIP2, DPY30, ESR1, ESR2, esr1/esr2, GREB1, GRWD1, LCOR, MED7 (includes EG:66213), NCOA6, OTUB1, PAXIP1, PHF5A, PNRC2 (includes EG:55629), RBM39, REXO4, RFWD2 (includes EG:64326), WDR5, WDR26, WDR82, WDR51B, WDR5B, ZMAT5, ZNF398	25	34	Lipid Metabolism, Organ Development, Reproductive System Development and Function
6	ASXL2, ASXL3, AUTS2 (includes EG:26053), BCOR, CAMTA2, CBX4, CBX7, CD209 (includes EG:30835), CTBP1, E2F6, EED, EHMT1, HIST1H2AE (includes EG:3012), Interferon alpha, ISG20, KDM1A, KDM2B, L3MBTL2, LARGE, MAPKAPK3, MEAF6, METTL2B, MGA, MLL, MORC2, PCGF1, PCGF2, PCGF6, PHC1, PHC3, RING1, RNF2, RYBP, WIZ, ZNRF3	25	34	Tissue Development, Skeletal and Muscular System Development and Function, Gene Expression
7	ABHD4, ABL1, ACYP1, BACE2, CABLES1, CDADC1, CMBL, CNTNAP1, CPPED1, DDX41, ENPP5, hydrolase, IMPA2, KIFC2, MTMR6, NANP, NCEH1, NCK1, NLN, OSBPL5, PCSK1, POP5, POP7, PRICKLE3, RAD52, RBM17, RPP14, RPP21, RPP38, SLC22A3, SNX3, SNX7, SNX12, ST5, USP3	25	34	Small Molecule Biochemistry, Cell Morphology, Cellular Compromise
8	ATMIN, C19ORF43, C19ORF70, CDC37, CDKN2B, CHTF8, CHUK, COX4NB, CXXC5, FAM189A2, GEMIN4, GEMIN7, GEMIN8, GEMIN5 (includes EG:25929), GIGYF2, HIGD1A, Ink4, LAS1L, MTMR10, NKIRAS2, PEBP1, PELO, POLDIP2, PPIL4, RPS14, SELENBP1, SFPQ, SFRS15, SIP1, SMAD5, SMYD2, SNRPA, TBRG4, TSC22D1, WBP4	25	34	RNA Post-Transcriptional Modification, Cellular Assembly and Organization, Cancer
9	AKIRIN2, APEX2, C1ORF35, C1ORF174, C1ORF182, CCDC120, CCDC85B, CEP70, CHCHD3, COPS3, COPS4, COPS6, COPS7A, COPS7B, Cytokeratin, DTNB, EXOC8, GPI, GPS1 (includes EG:209318), HMG20A, HPCAL1, IKZF5, KRT10, KRT18, PKP1, PRKCZ, PUM2, RCBTB2, RCOR3 (includes EG:55758), ROGDI, RPS9, SETD5, SLU7, ZNF426, ZNF764	25	34	Cell Morphology, Cell-To-Cell Signaling and Interaction, Cellular Function and Maintenance
10	ARRB1, C18ORF10, CCDC91, CFDP1, CNST, DUSP12, DYNLL2, EWSR1, GLRX2, HIST1H1C, HNRNPK, HNRNPU, KRR1, MTCP1, MYL12B, MYLIP, NADH dehydrogenase, NDUFA2, NDUFAB1, NDUFAF1, NDUFB2, NDUFB4, NDUFB11, NDUFS7, NDUFS6 (includes EG:4726), NDUFV1, PRMT3, RAB37, RMND5B, RPL7L1, RPS5, RPS19, RTF1, TMEM22, ZBTB43	25	34	Genetic Disorder, Metabolic Disease, Cardiovascular Disease
11	C6ORF125, CACNA2D2, CFL2, CRIM1, DDX5, DNAJA3, DTYMK, FKBPL, GBE1, GRPEL1, HPRT1, ICT1, Ikk (family), IMPDH2, LSM12, MAP3K3, MRPL14, MRPS16, MSRB2, MYCBPAP (includes EG:84073), MYCN, PARP1, PISD, RAI14, RPL37, RPL37A (includes EG:6168), RPS26, RPS28, RPS24 (includes EG:6229), SF3B14, TBCA, TRAF1, TSR2, VHL, WDR92	25	34	Nucleic Acid Metabolism, Small Molecule Biochemistry, RNA Post-Transcriptional Modification
12	ACTR5, ACTR8, ACTR1B (includes EG:10120), ADRBK2, BRCC3, BRE, C19ORF62, CHD3, Dishevelled, FAM134A, FAM175A, FOXK2, FRAT1, GIT1, GNAI1, GNB5, GNG10, GNG11, HINT1, INO80B, MAP2K1, NACA, NR6A1, ROBLD3, RP9, SERF2, SNAPC4, SNAPC5, TALDO1, THOC7, UIMC1, UTP3, WDR33, ZHX1, ZHX3	24	34	DNA Replication, Recombination, and Repair, Nervous System Development and Function, Tumor Morphology
13	ABCB1, AHR, DACT2, DIAPH3, DUB, FOXO3, FOXO4, HMGCL, LANCL1, PLK2, PPARGC1A, RALGPS1, RRP8, SIRT1, SLC17A2, TFAM, TFB2M, TRPT1, TXN2, USP7, USP10, USP19, USP30, USP31, USP33, USP36, USP39, USP42, USP46, USP49, USP53, USP54, USP21 (includes EG:27005), USP37 (includes EG:57695), USP9X	24	34	Post-Translational Modification, Gene Expression, Cellular Assembly and Organization
14	CIR1, CLK1, CLK2, DEK, DUSP11, FBXW5, ILF2 (includes EG:3608), LUC7L3, P38 MAPK, PNN, PRCC, PUF60, RBM10, RNPS1, SAFB, SAP30BP, SF3A2, SFRS1, SFRS2, SFRS3, SFRS4, SFRS6, SFRS7, SFRS9, SFRS11, SFRS12, SFRS2IP, SNRPB2, Srp30, SRPK1, SRPK2, SRRM1, TNPO3, TRA2B, ZRANB2	23	33	RNA Post-Transcriptional Modification, Molecular Transport, RNA Trafficking
15	ARL2, BCL2L14, C11ORF61, C19ORF50, CCNI, CCT4, CCT5, CEP63, CTTNBP2, ERK, FAU, HCCA2, IGBP1, MOBKL3, MOBKL1B, MTG1, NEK1, PP1/PP2A, PPFIA1, PPP1R10, PPP2CA, PPP2CB, PPP2R5D, PRR14, RABGEF1, RP6-213H19.1, SIKE1, SPRED2, STK38, STRN3, STRN4, TACC1, THAP4, UTP6, WIPI2	23	33	Connective Tissue Development and Function, Skeletal and Muscular System Development and Function, Tissue Morphology
16	AKTIP, BPTF, c-Src, CCDC107, CSK, CSTF2T, DPEP1, DPF2, FAM48A, GKAP1, HBP1, HDDC3, KHDRBS2, KHDRBS3, KIAA1279, KLHDC5, KLHL26, Mapk, MAPKAPK5, MATK, MAZ, MKNK2, RASA2, RGS13, RSRC2, SGSM2, SNX13, TMCO6, TRIM32, UBQLN1, UBQLN4, UROS, YTHDC1, ZNF212, ZNF638	23	33	Dermatological Diseases and Conditions, Genetic Disorder, Immunological Disease
17	AFAP1L1, Ap1 gamma, C10ORF58, C20ORF72, CD24, CSPG5, FAM32A, FZD8, GGA2, GOPC, HEXA, HEXB, HOXB6, HUNK, MKRN1, NFX1, NSFL1C, OCRL, PLSCR2, Rab5, RAB33B, RAB4A, RAB9A, RABEP1, RABEPK, RPL22, RUFY1, SRP14, STX4, SYT7, TBX3, TERT, TXLNA (includes EG:200081), UBXN6, ZRANB1	23	33	Cell Morphology, Cellular Assembly and Organization, Lipid Metabolism
18	ADHFE1, ADI1, AKR1C14, BIK, BLVRB, Bvr, CBR3, CCL6, COX6C, CYB5RL, CYP4F13, DCTN4, DCTN6, DECR1, ETFDH, GAS6, GFOD2, HSD17B13, HSDL1, IDH3B, KITLG, KLHL24, LTC4S, MID1IP1, NAGLU, oxidoreductase, PDIA5, PGLS, POR, PTGR2, RDH13, RETSAT, SEPW1, SMPD2, TPH1	23	33	Antigen Presentation, Cell Morphology, Genetic Disorder
19	ABCB1B, ABCC5, ANKRD17, ARPP19, BDH1, BDP1, BRF1, BTF3, CSNK2A1, DCLK1, FAH, GTF3C2, GTF3C4, HNRNPC, HOXA7, KLF5, KRAS, MED28, MMD, NRN1, PARP2, Raf, RASSF9, SOAT1, SPIB, TBP, TMEM109, TNS4, TPM1, TPM2, Tropomyosin, UBTF, VAPA, WDR61, XRCC1	23	33	Cellular Function and Maintenance, Renal and Urological System Development and Function, Cellular Assembly and Organization
20	AAGAB, Adaptor protein 1, AFTPH, AP1S3 (includes EG:130340), C3ORF63, CCDC50, CCDC127, CHD6, CUEDC1, CWF19L1, DAZAP2 (includes EG:9802), ENOPH1, GGA3, Il12 (family), ING2, MRPL2, NEBL, NECAP2, NEDD4, PDCD2, RAB18, RNF11, RNF168 (includes EG:165918), RPS27, SMURF2, TMEM139, TOM1L1, TSG101, UBB, VPS36, VPS37A, ZC3H10, ZFAND2B, ZFYVE9, ZMYND8	23	33	Gene Expression, Infection Mechanism, Post-Translational Modification
21	AIFM2, ANKH, BCAS2, CABC1, CARHSP1, CTSF, DCLRE1A, FAM173A, IKBIP, JMY, LETMD1, LUC7L, LUC7L2, MBNL2, MYST1, NAT9, NMT2, PDRG1, PMM1, PPP4R2, PRKRIR, PROSC, PTCD3, SGTB, SMEK1, STRM, TCN2, TMEM43, TP53, TP53RK (includes EG:112858), TPRKB, TRIM44, TTC5, UBL3, ZCCHC10	22	35	Cell Death, Embryonic Development, Cell-To-Cell Signaling and Interaction
22	aminomethyltransferase, AMT (includes EG:275), ANXA13, BBS2, BBS4, BBS7, CARD6, CGREF1, CYB5R2, CYB5R3, cytochrome-b5 reductase, FHOD1, GCSH, HSCB, ING5, NFkB (complex), NKIRAS1, NOC3L, NQO1, NUAK2, PAK1IP1, PCM1, PDPR, PNKD (includes EG:25953), RNF216, RNF5 (includes EG:6048), SARDH, SLC2A5, STK10, STRADA, TNFRSF19, TPMT, WTAP, ZFAND6, ZNF274	21	32	Developmental Disorder, Genetic Disorder, Neurological Disease
23	ABCB4, ACP6, ARG2, BLOC1S1, BLOC1S2, C10ORF78, CACHD1, DTNBP1 (includes EG:84062), ELL3, F8A1, Ferritin, FTH1, GCLM, GOLSYN, Hemoglobin, HFE, IREB2, KIAA0240, LDL, LIMS1, MUTED, NBEA (includes EG:26960), OSBPL6, PARVA, PBX2, PDDC1, PON2, PRSS23, RNF138, RPL4, SDHB, SHMT1, ST6GAL1, TMSB4X, UBE2K	21	32	Hematological Disease, Nutritional Disease, Amino Acid Metabolism
24	ASH1L, C21ORF33, CCDC71, CCNDBP1, CHD8, CHMP1A, CRTC2, DOT1L, ELP2, ELP4, ENO3, Gcn5l, H3F3C (includes EG:440093), HIRA, Histone h3, IMP3, Importin beta, KLHDC10, MAGED2, MRPS9, MTUS1, PALLD, PCBD2, PTCD2, RBM4B, SEC31A, SNUPN, SSRP1, SUPT16H, SYF2, SYNE2, THAP7, TRPM7, XIST, ZBTB44	21	32	Gene Expression, Genetic Disorder, Neurological Disease
25	Alpha tubulin, Ant, BAX, BNIPL, BOC, C1ORF103, C20ORF20, CETN3, ETHE1, GOLGA3, ING3, JRK, LIN37, LOC388344, MORF4L1, MRFAP1L1, MYCL1, PFDN1, PFDN2, PFDN5, PFDN6, PPI, PPP1R13B, RPLP1, SLC25A10, SLC25A13, SUPT3H (includes EG:8464), TADA1, TAF9, TAF10, TRRAP, TSNAX, USP22, VPS72, ZNF346	21	32	Energy Production, Molecular Transport, Small Molecule Biochemistry
