# Supplementary material for: Global analysis of the eukaryotic pathways and networks regulated by Salmonella typhimurium in mouse intestinal infection in vivo
Source: BMC Genomics. 2010 Dec 20;11:722. doi: 10.1186/1471-2164-11-722 (PMC3022924; doi:10.1186/1471-2164-11-722)
Supplement: Additional file 15 — The gene list for Network 2. Network 2 presents IFN-γ in central positions and consists of 35 DEGs genes that are all regulated positively by IFN-γ. [file 1471-2164-11-722-S15.XLS]

## Sheet: Sheet0
Table S15:The gene list for Network 2
Symbol	Synonym(s)	Entrez Gene Name	Affymetrix	Fold Change	Location	Family
AIF1	AI607846, BART, BART1, D17H6S50E, G1, IBA1, IRT-1, mrf-1	allograft inflammatory factor 1	10450484	1.514248305	Nucleus	other
ARAP2	CENTD1, FLJ13675, FLJ44916, Gm148, KIAA0580, mKIAA0580, PARX	ArfGAP with RhoGAP domain, ankyrin repeat and PH domain 2	10530100	1.494494388	Cytoplasm	other
ART2A	Ag-F, Art2, Art2b, Ly-2, Ly92a, MGC116041, PtaA, Rt-6, Rt6-1, RT6.1, RT6.2	ADP-ribosyltransferase 2a	10565990	4.291694947	Extracellular Space	enzyme
C1ORF38	BC013712, ICB-1, RGD1561016, RP23-442A20.5, THEMIS2	chromosome 1 open reading frame 38	10516966	1.37885659	unknown	other
CD274	A530045L16RIK, B7-H, B7-H1, MGC142294, MGC142296, PD-L1, Pd1l, PDCD1L1, PDCD1LG1, RGD1566211	CD274 molecule	10462390	6.039145557	Plasma Membrane	other
CD80/CD86	B7, B7-1/b7-2, Cd152l				unknown	group
CHAC1	1810008K03Rik, MGC4504, RGD1307153	ChaC, cation transport regulator homolog 1 (E. coli)	10474972	1.654996623	unknown	other
CYSLTR2	2300001H05Rik, Cltr2, CYSLT2, CYSLT2 RECEPTOR, CYSLT2R, GPCR, HG57, hGPCR21, HPN321, KPG 011, PSEC0146	cysteinyl leukotriene receptor 2	10421517	1.271746737	Plasma Membrane	G-protein coupled receptor
DPAGT1	ALG7, AU021132, CDG-Ij, D11S366, DGPT, DPAGT, DPAGT2, G1PT, GlcNAc-1-P transferase, GNPTA, GPT, H2afx, UAGT, UGAT	dolichyl-phosphate (UDP-N-acetylglucosamine) N-acetylglucosaminephosphotransferase 1 (GlcNAc-1-P transferase)	10584700	1.888272114	Cytoplasm	enzyme
F11R	9130004G24, AA638916, CD321, ESTM33, JAM, JAM-1, JAM-A, JCAM, Jcam1, KAT, Ly106, PAM-1	F11 receptor	10351623	1.208172248	Plasma Membrane	other
F2RL2	F730031A08, PAR3	coagulation factor II (thrombin) receptor-like 2	10406736	1.852304369	Plasma Membrane	G-protein coupled receptor
FHL5	1700027G07Rik, ACT, dJ393D12.2, FLJ33049, KIAA0776, RP3-393D12.2	four and a half LIM domains 5	10511835	1.833579018	Nucleus	transcription regulator
GBP4 (includes EG:115361)	AW228655, Gbp3, GBP4, Mpa2	guanylate binding protein 4	10496580	7.731556457	Cytoplasm	enzyme
GBP5	5330409J06Rik, Gbp5a	guanylate binding protein 5	10496539	36.32295512	Plasma Membrane	enzyme
GBP8	5830443L24RIK, mGBP8	guanylate-binding protein 8	10531972	21.37996821	unknown	enzyme
GPR109A	Gpr109b, HM74, HM74A, HM74b, mHM74b, Niacr1, PUMA-G, rHM74b	G protein-coupled receptor 109A	10533720	1.892164716	Plasma Membrane	G-protein coupled receptor
GSDMD	1810036L03Rik, AW558049, DF5L, DFNA5L, FKSG10, FLJ12150, GSDMDC1, M2-4	gasdermin D	10424731	2.49947747	unknown	other
GVIN1	9130002C22Rik, 9830104F22Rik, FLJ13373, Iigs1, VLIG, VLIG-1	GTPase, very large interferon inducible 1	10566574	41.30094938	Cytoplasm	other
H6PD	AI785303, DKFZp686A01246, G6PD1, G6PDH, GDH, Gpd-1, H6pdh, MGC87643	hexose-6-phosphate dehydrogenase (glucose 1-dehydrogenase)	10518743	3.009956592	Cytoplasm	enzyme
HERC6	1700121D12Rik, 2510038N07Rik, 4930427L17Rik, AI451296, CEB1, FLJ20637, Herc5, KIAA0032	hect domain and RLD 6	10538590	6.400838578	unknown	enzyme
IFNG	IFG, IFI, IFN TYPE II, IFN-GAMMA, IFNG2, INTERFERON GAMMA, TYPE II INTERFERON	interferon, gamma	10366586	1.655220056	Extracellular Space	cytokine
IIGP1	2900074L10Rik, AI046432, AW111922, Iigp, Interferon-inducible GTPase, Irga6, MGC108823, MGC116227, RGD1309362, RGD1559715	interferon inducible GTPase 1	10455961	94.22545904	unknown	enzyme
IL19	IL-10C, MDA1, NG.1, ZMDA1	interleukin 19	10357570	1.222778599	Extracellular Space	cytokine
IL1RN	DIRA, F630041P17Rik, ICIL-1RA, IL-1 RECEPTOR ANTAGONIST, IL-1RA, IL-1ra3, IL1F3, IRA, IRAP, MGC10430, MVCD4	interleukin 1 receptor antagonist	10469816	1.666901307	Extracellular Space	cytokine
IL4I1	Aromatic l-amino acid oxidase, FIG1, Fig1-ps	interleukin 4 induced 1	10552743	1.24690845	Cytoplasm	enzyme
IRGM	IFI1, Iigp3, Iipg3, Irgm1, LRG-47, MGC149263, MGC149264	immunity-related GTPase family, M	10385500	4.279527361	Cytoplasm	other
JAM					unknown	group
MOV10L1	CHAMP, Csm, DJ402G11.8, DKFZp434B0717, FLJ33421	Mov10l1, Moloney leukemia virus 10-like 1, homolog (mouse)	10426118	1.224910723	Nucleus	enzyme
NAPSA	Asp 4, Aspartyl protease 4, KAP, KDAP, NAP1, NAPA, NAPSIN, Napsin 1, pronapsin, PRONAPSIN A, SNAPA	napsin A aspartic peptidase	10552697	1.63285086	Extracellular Space	peptidase
PTPRB	3230402H02Rik, C130094E24, DKFZp686E2262, DKFZp686H15164, FLJ44133, HPTP-BETA, HPTPB, MGC142023, MGC59935, PTP-BETA, PTPB, Ptpz, R-PTP-BETA, RPTPB, VE-PTP	protein tyrosine phosphatase, receptor type, B	10366476	1.291265978	Plasma Membrane	phosphatase
RRAGD	5730543C08Rik, AI467523, bA11D8.2.1, C030003H22RIK, D4Ertd174e, DKFZP761H171, FLJ44176, RAGD	Ras-related GTP binding D	10503835	1.445657823	Cytoplasm	enzyme
RTP4	5830458K16RIK, IFRG28, RGD1306974	receptor (chemosensory) transporter protein 4	10434778	2.088424339	Plasma Membrane	other
SLC15A3	cI-1, FLJ26631, OCTP, PHT2, PTR3	solute carrier family 15, member 3	10461558	1.942073724	unknown	transporter
STX11	5830405C08Rik, FHL4, HLH4, HPLH4, MGC116325, SYNTAXIN 11	syntaxin 11	10367919	1.456403803	Plasma Membrane	transporter
TMEM50B	AU015466, AU019872, B230114J08Rik, C21ORF4, DKFZp686C2482, FLJ26146, HCVP7TP3, MGC109374, RGD1307561	transmembrane protein 50B	10440918	2.527003887	Plasma Membrane	other
