# Supplementary material for: Global analysis of the eukaryotic pathways and networks regulated by Salmonella typhimurium in mouse intestinal infection in vivo
Source: BMC Genomics. 2010 Dec 20;11:722. doi: 10.1186/1471-2164-11-722 (PMC3022924; doi:10.1186/1471-2164-11-722)
Supplement: Additional file 16 — The gene list for Network 3. The network TNF-α in central positions and consists of genes that are all positively regulated by TNF-α. [file 1471-2164-11-722-S16.XLS]

## Sheet: Sheet0
Table S16:The gene list for Network 3
Symbol	Synonym(s)	Entrez Gene Name	Affymetrix	Fold Change	Networks	Location	Type(s)
ASAH1	2310081N20Rik, AC, Acid Ceramidase, ACIDIC CERAMIDASE, AL022942, ASAH, AU044555, FLJ21558, FLJ22079, PHP, PHP32	N-acylsphingosine amidohydrolase (acid ceramidase) 1	10578361	1.571	2	Cytoplasm	enzyme
BTN3A3	BTF3, Btnl4, Btnl5, Btnl7, Btnl8, EG632126, Gm34, LOC686048, LOC687152, MGC54828, NG11, RGD:1303010	butyrophilin, subfamily 3, member A3	10450199	1.856	2	unknown	other
BTNL2	BTL-II, Btl2, BTLN2, Gm315, HSBLMHC1, NG9, SS2	butyrophilin-like 2 (MHC class II associated)	10444312	2.076	2	Plasma Membrane	transmembrane receptor
C11ORF82	4632434I11Rik, FLJ13936, FLJ25416, FLJ38838, Noxin, RGD1559690	chromosome 11 open reading frame 82	10565570	1.857	2	Cytoplasm	other
CCRN4L	AU043840, Ccr4, CCR4C, CCR4L, Ccrn4lb, MGC142054, MGC142060, MGC4120817, MGC78549, NOC, Nocturnin	CCR4 carbon catabolite repression 4-like (S. cerevisiae)	10491915	1.291	2	Nucleus	transcription regulator
Ceramidase	acylsphingosine deacylase, glycosphingolipid ceramide deacylase, N-acylsphingosine amidohydrolase	--	--		2	unknown	group
CHI3L1	ASRT7, AW208766, Brp39, cartilage glycoprotein-39, Chitinase 3 like 1, DKFZp686N19119, FLJ38139, GP39, HC-gp39, HCGP-3P, MGC109420, YKL40, YYL-40	chitinase 3-like 1 (cartilage glycoprotein-39)	10349968	1.771	2	Extracellular Space	enzyme
CHST4	GLCNAC6ST2, GST-3, Hec-6st, HEC-GLCNAC-6-ST, LSST	carbohydrate (N-acetylglucosamine 6-O) sulfotransferase 4	10581650	1.904	2	Cytoplasm	enzyme
CTSZ (includes EG:1522)	AI787083, AU019819, CATHEPSIN X, Cathepsin Z, CTSX, CTSZ, D2Wsu143e, FLJ17088	cathepsin Z	10490212	1.804	2	Cytoplasm	peptidase
EMP1	CL-20, ENP1MR, EPITHELIAL MEMBRANE PROTEIN 1, MGC93627, TMP	epithelial membrane protein 1	10542355	1.329	2	Plasma Membrane	other
GBP6	AI595338, BC057170, DKFZp686G0786, E430029F06, EG634650, FLJ39135, Gbp10, GBP11, Gbp6/10, Gbp9, LOC673002, LOC683128, MGC117865, MGC117932, MGC118098, Mpa2l, RGD1561523	guanylate binding protein family, member 6	10531980	2.988	2	unknown	enzyme
GBP4 (includes EG:17472)	AW228052, Gbp4, KIAA4245, Mag-2, mKIAA4245, MPA2	guanylate binding protein 4	10531987	84.610	2	unknown	enzyme
Icam		--	--		2	unknown	group
Ifn gamma receptor	Ifn type ii receptor, TYPE II IFN RECEPTOR	--	--		2	unknown	group
IRG1	AI323667, RGD1563454	immunoresponsive 1 homolog (mouse)	10416837	14.132	2	unknown	other
LSS	2,3-OXIDOSQUALENE-LANOSTEROL CYCLASE, 2810025N20Rik, BC029082, D10Ertd116e, FLJ25486, FLJ35015, FLJ39450, FLJ46393, LANOSTEROL CYCLASE, MGC27893, OSC	lanosterol synthase (2,3-oxidosqualene-lanosterol cyclase)	10364194	2.660	2	Cytoplasm	enzyme
LTB4R2	5830462O07Rik, BLT2, BLTR2, JULF2, KPG 004, MGC123942, MGC123943, NOP9	leukotriene B4 receptor 2	10415388	1.920	2	Plasma Membrane	G-protein coupled receptor
NAMPT	1110035O14Rik, AI314458, AI480535, DKFZp666B131, MGC117256, NAmPRTase, PBEF, PBEF1, Pre-B-Cell Colony Enhancing Eactor, PRE-B-CELL COLONY-ENHANCING FACTOR, PRE-B-CELL COLONY-ENHANCING FACTOR 1, VF, VISFATIN	nicotinamide phosphoribosyltransferase	10395259	1.896	2	Extracellular Space	cytokine
NFAM1	4921501M20RIK, bK126B4.4, CNAIP, FLJ40652, RGD1308316	NFAT activating protein with ITAM motif 1	10430931	1.561	2	Plasma Membrane	transmembrane receptor
NNMT	NICOTINAMIDE N-METHYLTRANSFERASE	nicotinamide N-methyltransferase	10593219	1.271	2	Cytoplasm	enzyme
OAS1	2',5'-oligoadenylate synthetase, 2'-5' OLIGO A SYNTHETASE E, 2'5' OLIGOADENYLATE SYNTHETASE1, 2-5A SYNTHETASE, AI449562, IFI-4, L2, L3, MGC93097, Mmu-L, Mmu-L2, OAS1A, Oas1c, Oas1g, OIAS, Oias-1, OIASI	2',5'-oligoadenylate synthetase 1, 40/46kDa	10533256	1.642	2	Cytoplasm	enzyme
OAS2	2'5' OLIGOADENYLATE SYNTHETASE2, MGC78578, Oasl11, P69	2'-5'-oligoadenylate synthetase 2, 69/71kDa	10533198	4.219	2	Cytoplasm	enzyme
OAS3 (includes EG:4940)	2',5'-OAS, MGC133260, Oas3, Oasl10, p100	2'-5'-oligoadenylate synthetase 3, 100kDa	10533213	4.640	2	Cytoplasm	enzyme
PC	PCB, Pcx, Pyr, Pyruvate carboxylase, Pyruvate carboxylase homologous	pyruvate carboxylase	10460400	1.675	2	Cytoplasm	enzyme
PDPN	AGGRUS, E11, GP36, GP38, GP40, HT1A-1, OTS-8, PA2.26, PODOPLANIN, RANDAM-2, RTI40, T1-alpha, T1A, T1A-2	podoplanin	10518147	1.426	2	Plasma Membrane	transporter
SERPINB1	1190005M04Rik, AI325983, EI, EIA, ELANH2, LEI, LEUKOCYTE ELASTASE INHIBITOR, M/NEI, MGC112650, MGC129309, MNE1, MNEI, MONOCYTE/NEUTROPHIL ELASTASE INHIBITOR, PI2, Serpinb1a	serpin peptidase inhibitor, clade B (ovalbumin), member 1	10408557	1.595	2	Cytoplasm	other
SLC28A2	2010208B10Rik, B430217P18, BB152493, CNT2, FLJ21468, HCNT2, HsT17153, LOC691960, MGC138252, N1, Spnt, SPNT1	solute carrier family 28 (sodium-coupled nucleoside transporter), member 2	10475487	1.992	2	Plasma Membrane	transporter
SLFN12L	Shlf2, Slfn2	schlafen family member 12-like	10379630	6.268	2	Nucleus	enzyme
SMPDL3A	0610010C24Rik, AI529588, Asm Like Phosphodiesterase 3a, ASM3A, ASML3, ASML3A, FLJ20177, MGC95161, yR36GH4.1	sphingomyelin phosphodiesterase, acid-like 3A	10363231	1.759	2	Extracellular Space	enzyme
STEAP4	1110021O17Rik, AI481214, DKFZp666D049, FLJ23153, STAMP2, TIARP, Tnf alpha-induced adipose, TNFAIP9	STEAP family member 4	10519497	8.186	2	Plasma Membrane	other
TDRD7	5730495N10Rik, AI447470, KIAA1529, MGC36668, MGC93175, PCTAIRE2BP, RP11-508D10.1, TRAP, TUDOR REPEAT ASSOCIATOR WITH PCTAIRE2	tudor domain containing 7	10504672	1.722	2	Cytoplasm	other
TMEM158	2310037P21Rik, BBP, BINP, Bpp, DKFZp586E1621, LOC117582, p40BBP, RIS1	transmembrane protein 158	10597945	1.220	2	Plasma Membrane	other
TNF	AT-TNF, DIF, Differentiation-induced Factor, MGC124630, MGC151434, RATTNF, TMTNF, TNF-ALPHA, TNFA, Tnfsf1a, TNFSF2	tumor necrosis factor (TNF superfamily, member 2)	10450501	12.466	2	Extracellular Space	cytokine
TREM3	BB134760, RGD1305477	--	10445753	1.856	2	Plasma Membrane	other
TRIM15	1810012B10Rik, RNF93, ZNF178, ZNFB7	tripartite motif-containing 15	10450800	12.444	2	unknown	other
