# Supplementary material for: Global analysis of the eukaryotic pathways and networks regulated by Salmonella typhimurium in mouse intestinal infection in vivo
Source: BMC Genomics. 2010 Dec 20;11:722. doi: 10.1186/1471-2164-11-722 (PMC3022924; doi:10.1186/1471-2164-11-722)
Supplement: Additional file 17 — The gene list for Network 4. The network 4 in central positions and consists genes that are all positively regulated by NR3C1. [file 1471-2164-11-722-S17.XLS]

## Sheet: Sheet0
Table S17:The gene list for Network 4
Symbol	Synonym(s)	Entrez Gene Name	Affymetrix	Fold Change	Location	Family
ATG4B	2510009N07Rik, APG4B, Atg4bl, AUTL1, Autophagin-1, AW048066, KIAA0943, MGC112887, MGC1353	ATG4 autophagy related 4 homolog B (S. cerevisiae)	10348866	-1.350342558	Cytoplasm	peptidase
BRWD1	5330419I02Rik, C21orf107, D530019K20RIK, FLJ43918, G1-403-16, N143, repro5, WDR9	bromodomain and WD repeat domain containing 1	10441115	-1.523355588	Nucleus	transcription regulator
CIDEC	Adipoocyte-specific, CIDE-3, FLJ20871, FSP27	cell death-inducing DFFA-like effector c	10546929	-1.935437844	Cytoplasm	other
CLP1	AI462438, hClp1, HEAB, MGC94928, RGD1307679, RP23-399J8.1	CLP1, cleavage and polyadenylation factor I subunit, homolog (S. cerevisiae)	10484457	-1.325786863	Nucleus	other
DCAF12L1	9330180J20, A230038L21RIK, Decaf12l1, KIAA1892L, RGD1563873, Wdr40b	DDB1 and CUL4 associated factor 12-like 1	10604337	-2.612716226	unknown	other
DEAF1	AU042387, C230009B13Rik, NUDR, NUDR8, SPN, SUPPRESSIN, ZMYND5	deformed epidermal autoregulatory factor 1 (Drosophila)	10569134	-1.62644397	Nucleus	transcription regulator
ECD	5730461K03Rik, GCR2, HSGT1	ecdysoneless homolog (Drosophila)	10417813	-1.425980788	Nucleus	transcription regulator
EEFSEC	EFSEC, RGD1560552, sec, SELB	eukaryotic elongation factor, selenocysteine-tRNA-specific	10546104	-1.399260609	Cytoplasm	translation regulator
ELMOD3	AI844780, C330008I15Rik, FLJ21977, FLJ35601, Kcmf1, LST3, MGC111036, MGC27575, RBED1, RBM29	ELMO/CED-12 domain containing 3	10545436	-1.918140782	unknown	other
ERAL1	2610524P08Rik, 9130407C09Rik, AU019798, ERA, ERAL1A, HERA-A, HERA-B, MERA-S, MERA-W, MGC109051	Era G-protein-like 1 (E. coli)	10388734	-1.246196477	unknown	other
FASTKD1	5330408N05Rik, FLJ21901, KIAA1800, mKIAA1800, RGD1563531, RP23-174C9.1	FAST kinase domains 1	10483521	-1.806409003	unknown	other
HEXIM1	7330426E13Rik, CLP-1, EDG1, FLJ13562, HIS1, MAQ1	hexamethylene bis-acetamide inducible 1	10381697	-2.058132567	Nucleus	transcription regulator
LAD1	LadA, LADININ 1, MGC10355	ladinin 1	10350159	-1.254904041	Extracellular Space	other
LDB1	CLIM2, NLI	LIM domain binding 1	10468159	-1.872510934	Nucleus	transcription regulator
LMO4	A730077C12Rik, Crp3, Etohi4, MGC105593	LIM domain only 4	10502510	-2.635635965	Nucleus	transcription regulator
MAEA	1110030D19Rik, EMLP, EMP, HLC-10, MGC93683, PIG5	macrophage erythroblast attacher	10521057	-1.340281173	Plasma Membrane	other
NR3C1	GCCR, GCR, GCR ALPHA, GLUCOCORTICOID RECEPTOR, GLUCOCORTOCOID RECEPTOR, GR, Gr alpha, Gr beta, GR-A, GRL, Grl-1, HGR, Type ii corticosteroid receptor	nuclear receptor subfamily 3, group C, member 1 (glucocorticoid receptor)	10458569	-1.449595207	Nucleus	ligand-dependent nuclear receptor
PCF11	2500001H09Rik, 5730417B17RIK, C77803, KIAA0824, RGD1563397	PCF11, cleavage and polyadenylation factor subunit, homolog (S. cerevisiae)	10565547	-1.251619334	Nucleus	other
PDCD7	C80112, ES18, HES18, MGC22015	programmed cell death 7	10586384	-1.366702606	Nucleus	other
PDCL3	1110061A19RIK, C80025, HTPHLP, MGC116329, MGC3062, PHLP2A, PHLP3, VIAF, VIAF1	phosducin-like 3	10345666	-1.241519868	Cytoplasm	other
PHF17	AU041499, D530048A03RIK, FLJ22479, JADE1, KIAA1807, mKIAA1807	PHD finger protein 17	10491860	-1.573416586	Nucleus	other
POGK	9130401E23Rik, BASS2, KIAA1513, KIAA15131, LST003, mKIAA1513	pogo transposable element with KRAB domain	10359816	-1.715550397	Nucleus	other
PPP3CC	Calcineurin a gamma, CALNA3, Calnc, CNA3, Cna gamma, PP2B A-SUBUNIT ALPHA3	protein phosphatase 3 (formerly 2B), catalytic subunit, gamma isoform	10416269	-1.61575859	unknown	phosphatase
PPP3R1	CALCINEURIN-B, CALNB1, CNB, CNB1, MCIP1, Pp2b Beta1, PP2B REGULATORY A SUBUNIT ALPHA1 (BRAIN-SPECIFIC), Pp2b Regulatory B Subunit Beta 1 (Brain-Specific), PP2B-R	protein phosphatase 3 (formerly 2B), regulatory subunit B, alpha isoform	10374415	-1.303604012	Cytoplasm	phosphatase
PSMG2	1700017I17Rik, AW545363, CLAST3, HCCA3, HsT1707, MDS003, MGC15092, PAC2, TNFSF5IP1	proteasome (prosome, macropain) assembly chaperone 2	10456414	-1.642498134	Nucleus	other
RBMS2	2610315E04Rik, FLJ39093, FLJ40023, FLJ43262, SCR3	RNA binding motif, single stranded interacting protein 2	10373340	-1.351524433	Nucleus	other
RBMS3	6720477E09Rik, LOC680726, MGC118437	RNA binding motif, single stranded interacting protein	10597531	-1.817583894	unknown	other
RRAGA	1300010C19Rik, AI255374, FIP-1, RAGA	Ras-related GTP binding A	10505747	-1.239894009	Cytoplasm	enzyme
RRAGC	AU041672, FLJ13311, GTR2, MGC47404, RAGC, TIB929, YGR163W	Ras-related GTP binding C	10507894	-1.374053738	Cytoplasm	enzyme
SEPX1	D17Wsu82e, HSPC270, LOC681802, MGC105753, MGC3344, MSRB1, SELR, SELX, SEPR, Sepx1 predicted	selenoprotein X, 1	10442596	-1.326017553	unknown	enzyme
TSEN15	5730449L18RIK, AL023077, C1ORF19, D6Mgi32, RGD1308584, SEN15	tRNA splicing endonuclease 15 homolog (S. cerevisiae)	10358726	-1.486517361	Nucleus	other
TSEN2	AU067695, MGC2776, MGC4440, MGC69703, PCH2B, RGD1309946, SEN2, SEN2L	tRNA splicing endonuclease 2 homolog (S. cerevisiae)	10540911	-1.210516077	Cytoplasm	enzyme
TSEN54	0610034P02Rik, FLJ37147, LOC283989, LOC688263, PCH2A, PCH4, RP23-354K2.5, SEN54, SEN54L	tRNA splicing endonuclease 54 homolog (S. cerevisiae)	10382610	-1.434601313	Nucleus	other
TTPA	alpha-TTP, ATTP, AVED, TTP, TTP1	tocopherol (alpha) transfer protein	10503520	-1.553815166	Cytoplasm	transporter
WDR37	3110035P10RIK, 4933417A01RIK, 6430603N07, AI481191, FLJ40354, KIAA0982, mKIAA0982, RP11-529L18.2	WD repeat domain 37	10407513	-1.276226455	unknown	other
