# Supplementary material for: Global analysis of the eukaryotic pathways and networks regulated by Salmonella typhimurium in mouse intestinal infection in vivo
Source: BMC Genomics. 2010 Dec 20;11:722. doi: 10.1186/1471-2164-11-722 (PMC3022924; doi:10.1186/1471-2164-11-722)
Supplement: Additional file 19 — Functional categories associated with common up-regulated genes. Identify the top functional categories associated with these common up-regulated genes. [file 1471-2164-11-722-S19.XLS]

## Sheet: Sheet0
Table S19: Functional categories associated with common up-regulated genes
Category	p-value	Molecules
Cellular Assembly and Organization	6.95E-06-3.93E-02	DYNLT1, ANXA1, BARD1, SRF, ANXA2, ENG, TMSB10
Cellular Development	7.51E-05-4.96E-02	MUC1, DYNLT1, PCSK9, ANXA1, SRF, CAPG, JUNB, ENG, PLAC8
Gene Expression	1.93E-04-4.96E-02	MUC1, IL18RAP, SRF, JUNB, ENG
Cellular Growth and Proliferation	2.83E-04-4.96E-02	MUC1, IL18RAP, BARD1, RRM2, SRF, ANXA2, JUNB, FGFBP1, ANXA1, CYBB, ENG, PLAC8, TMSB10
Cell Death	2.98E-04-4.45E-02	MUC1, BARD1, CYBB, GMFG, TMSB10
Lipid Metabolism	1.21E-03-4.64E-02	FDPS, MUC1, NSDHL, PMVK, PCSK9, ANXA1, CYBB, ACOT9, ANXA2
Small Molecule Biochemistry	1.21E-03-4.96E-02	MUC1, SCN2A, BBOX1, NSDHL, PMVK, PCSK9, PAX8, RRM2, ANXA2, ACOT9, FDPS, ANXA1, GALE, CYBB
Vitamin and Mineral Metabolism	1.21E-03-4.96E-02	MUC1, FDPS, SCN2A, NSDHL, PCSK9, ANXA1, JUNB, ORAI1
Amino Acid Metabolism	2.67E-03-4.19E-02	PAX8, ANXA2
Antigen Presentation	2.67E-03-2.12E-02	MUC1, IL18RAP, ANXA1, ANXA2, CAPG
Carbohydrate Metabolism	2.67E-03-1.59E-02	GALE, ANXA2
Cell Cycle	2.67E-03-4.96E-02	MX2, ANXA1, SRF, JUNB, PLAC8
Cell Morphology	2.67E-03-3.8E-02	MUC1, ANXA1, RRM2, SRF, CAPG, ANXA2, JUNB, ENG
Cell-To-Cell Signaling and Interaction	2.67E-03-3.68E-02	MUC1, IL18RAP, PCSK9, ANXA1, CYBB, SRF, ANXA2, ENG
Cellular Movement	2.67E-03-3.19E-02	MUC1, ANXA1, SRF, JUNB, ENG
Molecular Transport	2.67E-03-4.77E-02	MUC1, SCN2A, PCSK9, PAX8, ANXA1, RRM2, SRF, CYBB, JUNB, ORAI1
Nucleic Acid Metabolism	2.67E-03-1.33E-02	GALE, CYBB, RRM2
Post-Translational Modification	2.67E-03-4.45E-02	PCSK9, CYBB, USP46, ANXA2
Protein Synthesis	2.67E-03-3.93E-02	PCSK9, SRF
Cellular Compromise	4.17E-03-4.7E-02	MUC1, ANXA1, CYBB, JUNB, TMSB10, ORAI1
Cellular Function and Maintenance	5.33E-03-3.42E-02	MUC1, ANXA1, ENG
Cell Signaling	1.06E-02-4.98E-02	MUC1, SCN2A, IL18RAP, NSDHL, ANXA1, JUNB, ORAI1
Free Radical Scavenging	1.62E-02-3.16E-02	MUC1, CYBB
Drug Metabolism	1.85E-02-1.85E-02	ANXA2
DNA Replication, Recombination, and Repair	3.68E-02-3.68E-02	BARD1
Protein Degradation	4.45E-02-4.45E-02	CYBB
RNA Post-Transcriptional Modification	4.7E-02-4.7E-02	BARD1
