# Supplementary material for: Global analysis of the eukaryotic pathways and networks regulated by Salmonella typhimurium in mouse intestinal infection in vivo
Source: BMC Genomics. 2010 Dec 20;11:722. doi: 10.1186/1471-2164-11-722 (PMC3022924; doi:10.1186/1471-2164-11-722)
Supplement: Additional file 20 — Common down-regulated genes function in both early stage and late stage of infection. Identity commonly down-regulated in response to Salmonella infection at the early and late stage of infection. [file 1471-2164-11-722-S20.XLS]

## Sheet: Sheet0
Table S20: Common Down-regulated gene list in both early stage and late stage of infection
Symbol	Synonym(s)	Entrez Gene Name	Location	Type(s)
4632404H12RIK		RIKEN cDNA 4632404H12 gene	unknown	other
6030499A19RIK	ENSMUSG00000075275	RIKEN cDNA 6030499A19 gene	unknown	other
ABAT	9630038C02RIK, AI255750, beta-AlaAT, FLJ17813, GABA TRANSAMINASE, GABA-AT, GABA-T, I54, MGC93392, NPD009, X61497	4-aminobutyrate aminotransferase	Cytoplasm	enzyme
ADAM4	AV274654, MGC125044, tMDCV	a disintegrin and metallopeptidase domain 4	unknown	peptidase
ANKRD10	4833425P12Rik, AW549277, DKFZp686B07190, FLJ20093	ankyrin repeat domain 10	Nucleus	transcription regulator
ARID4A	A630009N03, A630067N03Rik, MmRBBP1, RB-BINDING PROTEIN 1, RBBP1, RBP-1	AT rich interactive domain 4A (RBP1-like)	Nucleus	transcription regulator
ATP13A3 (includes EG:79572)	AFURS1, Atp13a3, AU022875, DKFZp686K16189, FLJ90613, Gm1745, Gm541, Gm542	ATPase type 13A3	unknown	transporter
ATP6V0E2	0610006O14Rik, ATP6V0E2L, C7ORF32, CHROMOSOME 7 OPEN READING FRAME 32, NM9.2	ATPase, H+ transporting V0 subunit e2	unknown	enzyme
BCAS1	2210416M21RIK, 9030223A09Rik, AI841227, AIBC1, Band83, NABC1, Pmes-2	breast carcinoma amplified sequence 1	unknown	other
BHLHE40	Basic helix loop helix, Basic helix-loop-helix domain containing, class b2, BHLHB2, C130042M06Rik, Clast5, CR8, DEC1, Eip1, FLJ99214, SHARP-2, STRA13, Stra14	basic helix-loop-helix family, member e40	Nucleus	transcription regulator
BRD2	AW228947, D17H6S113E, D6S113E, DKFZp686N0336, FLJ31942, Frg-1, FSH, FSRG1, KIAA4005, KIAA9001, LOC100043003, mKIAA4005, NAT, RING3, RNF3	bromodomain containing 2	Nucleus	kinase
BRWD1	5330419I02Rik, C21orf107, D530019K20RIK, FLJ43918, G1-403-16, N143, repro5, WDR9	bromodomain and WD repeat domain containing 1	Nucleus	transcription regulator
C1ORF189	1700094D03RIK, RGD1564171	chromosome 1 open reading frame 189	unknown	other
C3ORF23	D9Ertd402e, DKFZP313N0621, FLJ41686, Gm1129, MGC119530, MGC119531, MGC119532, MGC119533, MGC91156, RGD1560717, TOAG-1, Toag1	chromosome 3 open reading frame 23	Cytoplasm	other
CABLES1	CABLES, FLJ35924, HsT2563, IK3-1, LOC91768	Cdk5 and Abl enzyme substrate 1	Nucleus	other
CBLN1	AI323299, CEREBELLIN PRECURSOR, D3 clone	cerebellin 1 precursor	Cytoplasm	other
CBX7	1600014J01Rik, AI851678, D15Ertd417e	chromobox homolog 7	Nucleus	other
CCDC107	MGC31967, MGC36291, RGD1560252, RP11-331F9.6, RP23-195K8.6	coiled-coil domain containing 107	unknown	other
CD200	Cspmo2, MGC108657, MOX1, MOX2, MRC, MRCOX2, OX-2	CD200 molecule	Plasma Membrane	other
CDK8	K35, MGC126074, MGC126075, MGC37111, SRB10	cyclin-dependent kinase 8	Nucleus	kinase
CFL2	NEM7	cofilin 2 (muscle)	Nucleus	other
CHD7	A730019I05RIK, Chromodomain helicase DNA binding protein 7, Cycn, CYN, DZ, EDY, FLJ20357, FLJ20361, Flo, IS3, KAL5, KIAA1416, LDA, Mt, OBT, RP23-464N23.1, TODO, WBE1, Whi	chromodomain helicase DNA binding protein 7	Nucleus	enzyme
CHKA	Chetk-alpha, CHK, ChoK, CHOLINE KINASE, CK-R, CKI, EtnK-alpha, MGC93538	choline kinase alpha	Cytoplasm	kinase
CHP	1500003O03Rik, AA960066, AI046351, Cahp, CHP1, p22, RP23-22A15.1, Sid470p, SLC9A1BP, Wrch2	calcium binding protein P22	Cytoplasm	transporter
CLK1	AL022790, CDC-LIKE KINASE 1, CLK, CLK/STY, STY	CDC-like kinase 1	Nucleus	kinase
CPM	1110060I01RIK, 5730456K23Rik, AA589379, E030045M14RIK, MGC118152	carboxypeptidase M	Plasma Membrane	peptidase
D330038O06RIK	AI875089, C85843, D330038O06	RIKEN cDNA D330038O06 gene	unknown	other
DENND5B	9330160C06Rik, AI852444, D030011O10RIK, DKFZp686P1174, ENSMUSG00000072657, FLJ41648, FLJ43333, MGC24039	DENN/MADD domain containing 5B	unknown	other
DNAJB4	1700029A20Rik, 2010306G19RIK, 5730460G06Rik, DjB4, DNAJW, HLJ1	DnaJ (Hsp40) homolog, subfamily B, member 4	Nucleus	other
DUSP16	3830417M17Rik, AW558566, D6Ertd213e, KIAA1700, MGC129701, MGC129702, MKP-7, Mkp-M	dual specificity phosphatase 16	Nucleus	phosphatase
EDN2	beta-ET, ENDOTHELIN 2, ET2, PPET2, Preproendothelin-2, VIC	endothelin 2	Extracellular Space	growth factor
EFCAB4B	DKFZp686G13246, FLJ33046, FLJ33805, Gm1073, Gm462, MGC4266, RGD1563719	EF-hand calcium binding domain 4B	unknown	other
ENO3	BBE, Beta enolase, GSD13, MGC93623, MSE	enolase 3 (beta, muscle)	Cytoplasm	enzyme
ERBB2IP (includes EG:55914)	1700028E05Rik, ERBB2IP, ERBIN, LAP2, mKIAA1225, RGD1562952	erbb2 interacting protein	Extracellular Space	cytokine
ERRFI1	1300002F13RIK, AI788755, G33, GENE-33, MIG-6, RALT, RGD1307599, Xxx	ERBB receptor feedback inhibitor 1	Cytoplasm	other
FAM134B	1810015C04RIK, AU015349, FLJ20152, FLJ22155, FLJ22179, JK1	family with sequence similarity 134, member B	unknown	other
FAM161A	4930430E16Rik, FLJ13305, MGC129982, MGC129983, MGC31583, RGD1304999	family with sequence similarity 161, member A	unknown	other
FAM48A	AA667204, AI450544, bA421P11.4, C13, C13orf19, D3Ertd300e, FP757, P38IP, RGD1307812	family with sequence similarity 48, member A	unknown	other
FARP2	AI465173, BC009153, D030026M03Rik, FIR, FLJ31039, FRG, KIAA0793, mKIAA0793, PLEKHC3	FERM, RhoGEF and pleckstrin domain protein 2	Cytoplasm	other
FBXO8	DC10, FBS, FBX8	F-box protein 8	unknown	other
FER1L6	C8ORFK23, EG631797, RGD1564703	fer-1-like 6 (C. elegans)	unknown	other
FV1	Rv-1	Friend virus susceptibility 1	unknown	other
GALNT10	AU018154, C330012K04RIK, DKFZP586H0623, FLJ00205, FLJ11715, GalNAc-T10, GalNAc-T9, Galnt9, pp-GalNAc-T10, ppGaNTase, Ppgantase t10, ppGaNTase T9, UDP-N-acetyl-alpha-D-galactosamine:polypeptide N-acetylgalactosaminyltransferase 10	UDP-N-acetyl-alpha-D-galactosamine:polypeptide N-acetylgalactosaminyltransferase 10 (GalNAc-T10)	Cytoplasm	enzyme
GIGYF2	2610016F01Rik, A830080H02Rik, AI852361, AW259676, BC006835, DKFZp686I15154, DKFZp686J17223, FLJ23368, GYF2, KIAA0642, MGC38689, mKIAA0642, PARK11, PERQ2, PERQ3, TNRC15	GRB10 interacting GYF protein 2	unknown	other
GJB3	Cnx31, CX31, D4Wsu144e, DFNA2, DFNA2B, EKV, FLJ22486, Gap junction membrane channel protein beta3, Gap Junction Protein Beta 3, MGC102938	gap junction protein, beta 3, 31kDa	Plasma Membrane	transporter
GRHL2	0610015A08Rik, BOM, DFNA28, FLJ11172, FLJ13782, MGC149294, MGC149295, RGD1561191, TCFCP2L3, TFCP2L3	grainyhead-like 2 (Drosophila)	Nucleus	transcription regulator
GRIN3A	6430537F04, A830097C19, A830097C19Rik, chi-1, FLJ45414, KIAA1973, mKIAA1973, NMDAR-L, NR3, NR3A	glutamate receptor, ionotropic, N-methyl-D-aspartate 3A	Plasma Membrane	ion channel
HMCN1 (includes EG:545370)	EG545370, Gm201, Hmcn1	hemicentin 1	unknown	other
HOXB6	Hox-2.2, HOX2, HOX2B, HU-2, RGD1562142	homeobox B6	Nucleus	transcription regulator
HSF2	AI661205, MGC117376, MGC156196, MGC75048	heat shock transcription factor 2	Nucleus	transcription regulator
IGDCC4	9330155G14RIK, DDM36, FLJ42051, KIAA1628, mKIAA1628, NOPE, WI-18508	immunoglobulin superfamily, DCC subclass, member 4	unknown	other
INSRR	Insulin receptor-related receptor, IRR, IRRR, Sirr, sIRR1	insulin receptor-related receptor	Plasma Membrane	kinase
ITFG3	AI429612, C16ORF9, DKFZP761D0211, FLJ32603, gs19, MGC93756, RGD1311484	integrin alpha FG-GAP repeat containing 3	unknown	other
KATNAL1	MGC2599, MGC40859	katanin p60 subunit A-like 1	unknown	enzyme
KCNH8	C130090D05Rik, ELK, ELK1, ELK3, Ets-1, Kv12.1	potassium voltage-gated channel, subfamily H (eag-related), member 8	Plasma Membrane	ion channel
KCNK5	FLJ11035, K2p5.1, TASK-2	potassium channel, subfamily K, member 5	Plasma Membrane	ion channel
KIAA1310	4632411B12Rik, 4932435K23, AI431067, AI647574, C85723, FLJ10081, FLJ23799, mKIAA1310, RGD1309220	KIAA1310	unknown	other
KIAA1804	BC021891, dJ862P8.3, MGC27778, mKIAA1804, MLK4, RGD1306091, RP5-862P8.2	mixed lineage kinase 4	unknown	kinase
KITLG	C-KIT LIGAND, Clo, CON, contrasted, DKFZp686F2250, FPH2, Gb, KIT LIGAND, KITL, Kl, KL-1, Mast cell factor, MGF, SCF, SCF RECEPTOR LIGAND, Scf164, SF, SHEP7, SL, SLF, STEEL, STEEL FACTOR, Stem cell factor	KIT ligand	Extracellular Space	growth factor
LPAR1	5031439C20, AI326300, clone 4.9, EDG2, ENDOTHELIAL DIFFERENTIATION LYSOPHOSPHATIDIC ACID G-PROTEIN-COUPLED RECEPTOR 2, Gpcr26, GPR26, Kdt2, LPA receptor 1, LPA1, LPA1 RECEPTOR, LPA2, LYSOPHOSPHATIDIC ACID G-PROTEIN-COUPLED RECEPTOR, MGC105279, MGC29102, Mrec1.3, rec.1.3, vzg-1	lysophosphatidic acid receptor 1	Plasma Membrane	G-protein coupled receptor
LRIG3	9030421L11RIK, 9130004I02Rik, 9430095K15Rik, FLJ26573, FLJ90440, KIAA3016, LIG3, MGC188535, mKIAA3016, RGD1561255	leucine-rich repeats and immunoglobulin-like domains 3	unknown	other
MAP1D	2310066F24Rik, 3110033D18Rik, AV117938, Metapl1	methionine aminopeptidase 1D	Cytoplasm	peptidase
MAP4K5	4432415E19Rik, GCKR, KHS, KHS1, MAPKKKK5, RGD1562028	mitogen-activated protein kinase kinase kinase kinase 5	Cytoplasm	kinase
MICAL3 (includes EG:194401)	BC030863, C130040D16Rik, KIAA0819, Mical3, mKIAA1364	microtubule associated monoxygenase, calponin and LIM domain containing 3	Cytoplasm	other
MIER1	4933425I22RIK, 5830411K19RIK, DKFZp781G0451, ER1, hMI-ER1, KIAA1610, MGC107532, MGC131940, MGC150640, MGC150641, MGC188399, mKIAA1610, RGD1562337, RP5-944N15.1	mesoderm induction early response 1 homolog (Xenopus laevis)	Nucleus	other
MSL1	2810017F12Rik, 4121402D02Rik, 4930463F05Rik, AA682082, DKFZp686J17211, hMSL1, LOC339287, MGC141861, RGD1564778	male-specific lethal 1 homolog (Drosophila)	unknown	other
MYO9A	4732465J09RIK, C130068I12RIK, C230003M11, FLJ11061, FLJ13244, MGC71859	myosin IXA	Cytoplasm	enzyme
NBEA (includes EG:26960)	BCL8B, LYST2, mKIAA1544, Nbea, NEUROBEACHIN	neurobeachin	Cytoplasm	other
NDEL1	2600006O07Rik, DKFZp451M0318, Endooligopeptidase, EOPA, MITAP1, mNudel, NUDE2, NUDEL	nudE nuclear distribution gene E homolog (A. nidulans)-like 1	Nucleus	other
NFAT5	AI225870, B130038B15RIK, CAG-8, CAG80, KIAA0827, mKIAA0827, Nfat, NFATC5, NFATL1, NFATZ, OREBP, TONE-BP	nuclear factor of activated T-cells 5, tonicity-responsive	Nucleus	transcription regulator
NFE2L2	AI194320, BM974200, NRF2	nuclear factor (erythroid-derived 2)-like 2	Nucleus	transcription regulator
NR1D2	BD73, EAR-1R, HZF-2, Rev-erb, Rev-erba-beta, RVR	nuclear receptor subfamily 1, group D, member 2	Nucleus	ligand-dependent nuclear receptor
NR3C2	FLJ41052, MCR, MGC133092, MINERALOCORTICOID RECEPTOR, MLR, MR, NR3C2VIT, TYPE1 CORTICOSTEROID RECEPTOR	nuclear receptor subfamily 3, group C, member 2	Nucleus	ligand-dependent nuclear receptor
NR5A2	AU020803, B1F, B1F2, CPF, D1Ertd308e, FTF, FTF-2, FTZ-F1, FTZ-F1beta, hB1F, hB1F-2, LRH-1	nuclear receptor subfamily 5, group A, member 2	Nucleus	ligand-dependent nuclear receptor
OGT	1110038P24Rik, 4831420N21Rik, AI115525, FLJ23071, HRNT1, MGC22921, O-GLCNAC, O-GLCNACASE, p110	O-linked N-acetylglucosamine (GlcNAc) transferase (UDP-N-acetylglucosamine:polypeptide-N-acetylglucosaminyl transferase)	Cytoplasm	enzyme
OSBPL6	1110062M20RIK, AI596402, FLJ36583, KIAA4128, MGC30542, MGC59642, mKIAA4128, ORP-6	oxysterol binding protein-like 6	Cytoplasm	other
P2RY1	P2y, P2Y1, P2y1 receptor	purinergic receptor P2Y, G-protein coupled, 1	Plasma Membrane	G-protein coupled receptor
PCF11	2500001H09Rik, 5730417B17RIK, C77803, KIAA0824, RGD1563397	PCF11, cleavage and polyadenylation factor subunit, homolog (S. cerevisiae)	Nucleus	other
PDE7A	AU015378, AW047537, HCP1, PDE7, PDE7-1, Phosphodiesterase 7a	phosphodiesterase 7A	Cytoplasm	enzyme
PDP2	4833426J09Rik, Gm1705, KIAA1348, mKIAA1348, PPM2C2	pyruvate dehyrogenase phosphatase catalytic subunit 2	Cytoplasm	phosphatase
PIAS2	6330408K17Rik, AI462206, ARIP3, AU018068, Dib, MGC102682, miz, MIZ1, PIASX, PIASX-BETA, PIASxb, SIZ2, ZMIZ4	protein inhibitor of activated STAT, 2	Nucleus	transcription regulator
PIK3R3	AA414954, DKFZp686P05226, FLJ41892, p55, p55-GAMMA, P55PIK	phosphoinositide-3-kinase, regulatory subunit 3 (gamma)	Cytoplasm	kinase
PNN	AU045199, D12Ertd512e, DRS, memA, PIN-1, pinin, Pnn predicted, SDK3	pinin, desmosome associated protein	Plasma Membrane	other
PPP1R12B	1810037O03RIK, A330043L12, AI132431, B230333M12, CHROMOSOME 1 SPECIFIC TRANSCRIPT KIAA0503, FLJ40942, MGC131980, MGC87886, MYPT2	protein phosphatase 1, regulatory (inhibitor) subunit 12B	Cytoplasm	phosphatase
PPP1R9A	2810430P21RIK, 4930518N04Rik, 5330407E15, A230094E16Rik, BB181831, FLJ20068, KIAA1222, mKIAA1222, Neb1, NEURABIN I, Neurabin1, NRB1, NRBI	protein phosphatase 1, regulatory (inhibitor) subunit 9A	Cytoplasm	other
PPP3CA	2900074D19Rik, AI841391, AW413465, Calcineurin, Calcineurin A Alpha, CALN, CALNA, CALNA1, CCN1, CN, CnA, CnA-alpha, CNA1, MGC106804, Pp2b Subunit A, PP2B-A ALPHA, PPP2B, PPP3CA alpha isoform	protein phosphatase 3 (formerly 2B), catalytic subunit, alpha isoform	Cytoplasm	phosphatase
PRSS23	1700019G06RIK, 2310046G15Rik, 4930479H08Rik, AI790574, MGC5107, MGC94216, PROTEASE SERINE 23, SERINE PROTEASE, SIG13, SPUVE, ZSIG13	protease, serine, 23	Extracellular Space	peptidase
RANBP10	4432417N03Rik, FLJ31165, KIAA1464, Ranbp9, RGD1311587	RAN binding protein 10	unknown	other
RASEF	BC030882, FLJ31614, RAB45	RAS and EF-hand domain containing	unknown	other
RBM16	A630086M08RIK, A930036P18Rik, AA408306, AI447644, AI448652, AU015035, KIAA1116, LOC245926, mKIAA1116, SCAF8	RNA binding motif protein 16	Nucleus	other
RBM33	3200001K10RIK, 6430512A10Rik, AA386890, DKFZp434D1319, LOC155435, MGC20460, PRR8, RGD1310651	RNA binding motif protein 33	unknown	other
RFX6	4930572O07Rik, dJ955L16.1, MGC33442, RFXDC1	regulatory factor X, 6	unknown	enzyme
RNF186	9130020G10RIK, FLJ20225, LOC684585, RP11-91K11.1	ring finger protein 186	unknown	other
RNF212	EG330157, F830003B07, FLJ38841, LOC285498, MGC120227, MGC120228, ZHP3	ring finger protein 212	unknown	other
ROBO2	2600013A04Rik, 9430089E08Rik, BB097918, D230004I22Rik, KIAA1568, mKIAA1568, SAX3	roundabout, axon guidance receptor, homolog 2 (Drosophila)	Plasma Membrane	transmembrane receptor
SAFB	3110021E02RIK, 5330423C17RIK, AU018122, D18386, DKFZp779C1727, E130307D12, HAP, HET, SAFB1, Scaffold Attachment Factor B	scaffold attachment factor B	Nucleus	other
SERINC5	A130038L21RIK, AIGP3, C5ORF12, C86123, D12MGI17, Tpo1	serine incorporator 5	Plasma Membrane	transporter
SGK269	1110049L02Rik, 9530046P14, AA690169, BE132841, C230081A13Rik, FLJ21140, FLJ34483, KIAA2002, mKIAA2002, RGD1312026	NKF3 kinase family member	unknown	kinase
SLC12A6	9530023I19RIK, ACCPN, DKFZp434D2135, gaxp, KCC3, KCC3A, KCC3B, LOC366154, LOC687625	solute carrier family 12 (potassium/chloride transporters), member 6	Plasma Membrane	transporter
SLC15A4	AA987064, AW742963, C130069N12Rik, FP12591, LOC246280, MGC105315, PHT1, PTR4	solute carrier family 15, member 4	unknown	transporter
SLC17A2	C730032N17RIK, MGC138238, MGC19073, NPT3, RP23-480B19.3	solute carrier family 17 (sodium phosphate), member 2	Plasma Membrane	transporter
SLC20A1	AI607883, DKFZp686J2397, FLJ41426, GLVR1, LEUKEMIA VIRUS RECEPTOR, NaPi3, PiT-1, Rpho1, SOLUTE CARRIER FAMILY 20, MEMBER 1	solute carrier family 20 (phosphate transporter), member 1	Plasma Membrane	transporter
SLC22A23	3110004L20RIK, C6orf85, DKFZP434F011, FLJ22174, Nritp	solute carrier family 22, member 23	unknown	transporter
SLC25A36	C330005L02RIK, DKFZp564C053, FLJ10618	solute carrier family 25, member 36	unknown	transporter
SLC26A2	D5S1708, DTD, DTDST, EDM4, MST153, MSTP157, ST-OB	solute carrier family 26 (sulfate transporter), member 2	Plasma Membrane	transporter
SLC30A10	DKFZp547M236, E130106K10, E130106K10Rik, Gm212, MGC118559, RGD1305098, ZnT-10, ZNT8, ZRC1	solute carrier family 30, member 10	unknown	transporter
SLC37A2	cI-2, FLJ00171, G3PP, MGC71430, pp11662, RGD1564160, Slc37a1	solute carrier family 37 (glycerol-3-phosphate transporter), member 2	unknown	transporter
SLC4A2	AE2, Aep2, B3RP, BND3L, EPB3L1, HKB3, NBND3, PUTATIVE ANION EXCHANGER ISOFORM 2	solute carrier family 4, anion exchanger, member 2 (erythrocyte membrane protein band 3-like 1)	Plasma Membrane	transporter
SSTR1	GpcrRNA, Smstr-1, SRIF-2, SST1	somatostatin receptor 1	Plasma Membrane	G-protein coupled receptor
STRBP	6430510M02RIK, AI852513, C230082I21RIK, C86322, DKFZp434N214, FLJ11307, FLJ14223, FLJ14984, ILF3L, MGC21529, MGC3405, p74, SPNR	spermatid perinuclear RNA binding protein	Cytoplasm	other
TBX3	D5Ertd189e, LOC100047200, TBX3-ISO, UMS, XHL	T-box 3	Nucleus	transcription regulator
TNRC6A	2010321I05RIK, 3110054G10RIK, AW557223, CAGH26, D130023A07RIK, DKFZp666E117, FLJ22043, GW1, GW182, KIAA1460, MGC11932, MGC75384, TNRC6	trinucleotide repeat containing 6A	Nucleus	other
TNRC6B	2700090M07RIK, A730065C02Rik, AI848765, Cbl27, D230019K20RIK, KIAA1093, MGC28739	trinucleotide repeat containing 6B	unknown	other
TNS4	9930017A07Rik, AA589547, AU016405, CTEN, FLJ14950, PP14434, RGD1310402	tensin 4	Cytoplasm	other
TOB1	APRO6, MGC104792, MGC34446, PIG49, TOB, TRANSDUCER OF ERBB2, TROB, TROB1	transducer of ERBB2, 1	Nucleus	transcription regulator
TRIM2	KIAA0517, mKIAA0517, narf, RNF86	tripartite motif-containing 2	Cytoplasm	other
TRIM36	D18Wsu100e, HAPRIN, RBCC728, RNF98	tripartite motif-containing 36	Cytoplasm	other
UAP1	AA420407, AA437972, AGX, AGX-1, AGX-2, Antigen X, ESTM38, RGD1561967, SPAG2	UDP-N-acteylglucosamine pyrophosphorylase 1	Nucleus	enzyme
UGT2B10	AI788959, MGC142209, MGC37823, UDPGT2B10, Ugt2b34	UDP glucuronosyltransferase 2 family, polypeptide B10	Cytoplasm	enzyme
UNC84B	AI551766, B230369L08Rik, C030011B15, FRIGG, KIAA0668, MGC133055, MGC133056, RGD1563141, SUN2, Unc84b predicted	unc-84 homolog B (C. elegans)	Nucleus	other
VSIG10	BC023744, FLJ20674, LOC144305, MGC1013, RGD1565800	V-set and immunoglobulin domain containing 10	unknown	other
WDR82	9430077D24RIK, CDW5/WDR82, MST107, MSTP107, PRO2730, PRO34047, SWD2, TMEM113, WDR82A	WD repeat domain 82	unknown	other
YTHDC1	A730098D12RIK, C80342, D9MGI6, DKFZP761C1811, KIAA1966, mKIAA1966, YT521, YT521-B	YTH domain containing 1	Cytoplasm	other
ZBTB2	Gm1103, ZNF437	zinc finger and BTB domain containing 2	Nucleus	other
ZBTB20	1300017A20Rik, 7330412A13RIK, A930017C21Rik, D16Wsu73e, DKFZp566F123, DPZF, FLJ26458, HOF, ODA-8S, Oda8, RGD1560387, ZFP288, ZNF288	zinc finger and BTB domain containing 20	Nucleus	other
ZFP68	KRAB3, KRAZ2, mszf22, mszf49, ZFP70	zinc finger protein 68	Nucleus	other
ZMYM6	9330177P20Rik, AI593204, AI661340, Buster2, D4Wsu24e, MGC14276, MYM, RGD1561833, Zfp258, ZNF198L4, ZNF258	zinc finger, MYM-type 6	Nucleus	other
ZNF187	AZF8, BC068174, MGC2815, SRE-ZBP, Zfp187, ZSCAN26	zinc finger protein 187	Nucleus	transcription regulator
ZNF397	2810411K16Rik, 6720480F11Rik, AI461664, MGC13250, ZFP397, ZNF47, ZSCAN15	zinc finger protein 397	Nucleus	transcription regulator
ZNF436	AI426962, KIAA1710, Mlz-4, ZFP46, ZNF	zinc finger protein 436	Nucleus	other
ZNF595	A230042K10, A230042K10Rik, FLJ31740, LOC152687, Rslcan23, Zfp595	zinc finger protein 595	Nucleus	other
ZNF608	4932417D18RIK, DKFZp781C0723, KIAA1281, MGC116601, MGC166851, NY-REN-36, Zfp608	zinc finger protein 608	unknown	other
ZNF629	9330199A09RIK, KIAA0326, Zfp629, ZNF, ZNF65	zinc finger protein 629	unknown	other
ZNF691	6430544H17Rik, LOC51058, MGC118413, RGD1308150, RP11-342M1.5, RP23-344D2.5, Zfp691	zinc finger protein 691	Nucleus	other
