# Supplementary material for: Global analysis of the eukaryotic pathways and networks regulated by Salmonella typhimurium in mouse intestinal infection in vivo
Source: BMC Genomics. 2010 Dec 20;11:722. doi: 10.1186/1471-2164-11-722 (PMC3022924; doi:10.1186/1471-2164-11-722)
Supplement: Additional file 21 — Functional categories associated with common down-regulated genes. Identify the top functional categories associated with these common down-regulated genes. [file 1471-2164-11-722-S21.XLS]

## Sheet: Sheet0
Table S21: Functional categories associated with common down-regulated genes.
Category	p-value	Molecules
Cellular Development	7.31E-04-4.67E-02	KITLG, CBX7, SLC4A2, TBX3, STRBP, SAFB, ROBO2
Cellular Compromise	8.82E-04-9.52E-03	KITLG, PRSS23, NFE2L2
Cellular Movement	1.32E-03-4.67E-02	KITLG, NOV, NDEL1, LPAR1, HSF2, ROBO2, NFE2L2, SLC12A6
Cell Cycle	1.83E-03-4.67E-02	KITLG, BHLHE40, HSF2, CHKA, SSTR1, MNAT1
RNA Post-Transcriptional Modification	8.94E-03-3.39E-02	YTHDC1, RBM16, PNN, RPS28, SAFB, RPL26, EXOSC7
Antigen Presentation	9.52E-03-4.67E-02	CD200, NFE2L2
Carbohydrate Metabolism	9.52E-03-2.83E-02	OGT, UAP1
Cell Death	9.52E-03-4.67E-02	PPP1R9A, BRD2, PIAS2, CD200, PYCARD, CABLES1, HSF2, KITLG, OGT, CDK8, BHLHE40, PPP1R12B, CHKA, NFE2L2
Cell Morphology	9.52E-03-4.67E-02	SLC20A1, S100A1, KITLG, SLC4A2, LPAR1, DPYSL3, BHLHE40, TOB1, NR3C2, ROBO2, SLC12A6
Cell-To-Cell Signaling and Interaction	9.52E-03-4.67E-02	KITLG, OGT, SLC4A2, CD200, PNN, CDC42EP1, SAFB, NFE2L2, SLC12A6
Cellular Assembly and Organization	9.52E-03-4.51E-02	PPP1R9A, PIAS2, SLC4A2, DPYSL3, GRIN3A, KITLG, NDEL1, CHRAC1, LPAR1, BNIP1, CFL2, CDC42EP1, ROBO2, FARP2, PPP3CA
Cellular Function and Maintenance	9.52E-03-4.67E-02	KITLG, NDEL1, DPYSL3, HSF2, SAFB
Cellular Growth and Proliferation	9.52E-03-4.67E-02	S100A1, KITLG, SLC4A2, IMPDH2, NFAT5, NOV, FXN, CABLES1, HSF2, MNAT1, PPP3CA, PHB (includes EG:5245)
DNA Replication, Recombination, and Repair	9.52E-03-9.52E-03	HSF2
Drug Metabolism	9.52E-03-3.75E-02	KITLG, BRD2, SLC26A2
Gene Expression	9.52E-03-4.67E-02	PIAS2, ATF7, PYCARD, HSF2, NR1D2, MNAT1, OGT, CDK8, NFAT5, SAFB, NFE2L2, PPP3CA, PHB (includes EG:5245), SLC20A1, S100A1, TBX3, TOB1, GLRX3, KITLG, ERBB2IP (includes EG:55914), SSBP1, RBM16, LPAR1, BRWD1, BHLHE40, RBX1 (includes EG:9978), NR5A2, NR3C2, ARID4A, TAGLN2, RPS14, POLR2K
Lipid Metabolism	9.52E-03-4.67E-02	PIK3R3, KITLG, BRD2, ACAT2, EDN2, NR5A2, CYP2R1
Molecular Transport	9.52E-03-3.75E-02	KITLG, S100A1, SLC20A1, BRD2, ACAT2, PNN, SLC17A2, NR5A2, NR3C2, SLC15A4, DUSP16
Protein Trafficking	9.52E-03-4.47E-02	TIMM13, ERBB2IP (includes EG:55914), RTP3, DUSP16
Small Molecule Biochemistry	9.52E-03-4.67E-02	SLC20A1, BRD2, ACAT2, SLC26A2, SLC17A2, SLC15A4, KITLG, PIK3R3, OGT, CDK8, EDN2, NR5A2, UAP1, NFE2L2, CYP2R1
Vitamin and Mineral Metabolism	9.52E-03-4.67E-02	KITLG, S100A1, CYP2R1
Post-Translational Modification	1.83E-02-1.83E-02	OGT, GALNT10
Amino Acid Metabolism	1.89E-02-3.75E-02	KITLG, CDK8, SLC15A4
Cell Signaling	1.89E-02-1.89E-02	S100A1
Nucleic Acid Metabolism	2.83E-02-2.83E-02	UAP1
RNA Trafficking	3.75E-02-3.75E-02	PNN
