# Supplementary material for: Global analysis of the eukaryotic pathways and networks regulated by Salmonella typhimurium in mouse intestinal infection in vivo
Source: BMC Genomics. 2010 Dec 20;11:722. doi: 10.1186/1471-2164-11-722 (PMC3022924; doi:10.1186/1471-2164-11-722)
Supplement: Additional file 22 — The gene list for EGFR signaling pathways at 4 days of post-infection. EGFR and downstream signaling proteins are involved in Salmonella infection. [file 1471-2164-11-722-S22.XLS]

## Sheet: Sheet0
Table S22:The gene list for EGFR signaling pathways at 4 days of post-infection
Symbol	Synonym(s)	Entrez Gene Name	Affymetrix	Fold Change	Networks	Location	Type(s)
CSNK2A1	Ck II Alpha Subunit, CK1 ALPHA2, CK2 ALPHA, Ck2 alpha1, CK2A1, CKII, CKII alpha, Csnk2a1-rs4, MGC102141	casein kinase 2, alpha 1 polypeptide	10477073	-1.433		Cytoplasm	kinase
EGF	AI790464, EGF-1, HOMG4, URG	epidermal growth factor (beta-urogastrone)	10502105	-2.629		Extracellular Space	growth factor
EGFR	9030024J15RIK, AI552599, EGF RECEPTOR, EGF-TK, EGFR1, EGFRec, ER2, ERBB, ERBB1, Errp, HER1, MENA, PIG61, wa-2, Wa5	epidermal growth factor receptor (erythroblastic leukemia viral (v-erb-b) oncogene homolog, avian)	10374366	1.638	16	Plasma Membrane	kinase
ELK1	ELK, p62TCF, RGD:2549, TCF/ELK	ELK1, member of ETS oncogene family	10603870	-1.247		Nucleus	transcription regulator
ITPR1	D6Pas2, DKFZp313E1334, DKFZp313N1434, I145TR, InsP3R, INSP3R1, IP3 RECEPTOR, Ip3 Receptor Type 1, IP3R, IP3R1, opt, P400, Pcd6, Pcp-1, SCA15, SCA16	inositol 1,4,5-triphosphate receptor, type 1	10540408	-1.362		Cytoplasm	ion channel
ITPR2	AI649341, INSP3R TYPE2, InsP3R-2, InsP3R-5, Ip3 Receptor Type 2, IP3R2, Ip3r5, ITPR2 isoform 1, ITPR5, LOC330445	inositol 1,4,5-triphosphate receptor, type 2	10549282	-2.283		Cytoplasm	ion channel
ITPR3	FLJ36205, INSP3R3, IP3R, IP3R3, IP3R3X	inositol 1,4,5-triphosphate receptor, type 3	10443131	1.417		Cytoplasm	ion channel
MAP2K1	Map Kinase Kinase, MAPKK1, Mek, MEK1, MEKK1, MKK1, Mkp1, PRKMK1	mitogen-activated protein kinase kinase 1	10594447	-1.450		Cytoplasm	kinase
MAP2K4	JNKK, JNKK1, MAPK/ERK KINASE-1, MAPKK4, MEK4, MKK4, PRKMK4, SAPKK1, SEK1, SERK1	mitogen-activated protein kinase kinase 4	10387014	1.265		Cytoplasm	kinase
MAPK3	ERK-1, Esrk1, HS44KDAP, HUMKER1A, Mapk p44, Mapkapk3, MGC20180, Mtap2k, P44, p44-erk, P44ERK1, P44MAPK, PRKM3	mitogen-activated protein kinase 3	10557459	-1.312		Cytoplasm	kinase
PIK3C3	5330434F23RIK, MGC61518, VPS34	phosphoinositide-3-kinase, class 3	10454414	-1.401		Cytoplasm	kinase
PIK3C2A	CPK, Cpk-m, DKFZp686L193, DM 68D, MGC142218, p170 Pi3-kinase, PI3-K-C2(ALPHA), PI3-K-C2A, Pi3k-c2, PI3K-C2 ALPHA	phosphoinositide-3-kinase, class 2, alpha polypeptide	10567173	1.501		Cytoplasm	kinase
PIK3C2G	C80387, MGC163149, PI3K-C2GAMMA	phosphoinositide-3-kinase, class 2, gamma polypeptide	10542477	1.250		Cytoplasm	kinase
PIK3CD	2410099E07Rik, 2610208K16RIK, AW545373, p110D, P110DELTA, PI3K, PI3K DELTA	phosphoinositide-3-kinase, catalytic, delta polypeptide	10518686	1.281		Cytoplasm	kinase
PIK3CG	5830428L06Rik, IP3-GAMMA, p110-GAMMA, PHOSPHOINOSITIDE 3-KINASE, PI3CG, PI3K, PI3K CS, PI3K-GAMMA, PIK3	phosphoinositide-3-kinase, catalytic, gamma polypeptide	10399924	-1.669		Cytoplasm	kinase
PIK3R1	AA414921, C530050K14, GRB1, P50ALPHA, p55ALPHA, p85, p85 subunit of PI3-kinase, p85-ALPHA, p85alpha regulatory adapter, PI3K, PI3KA, PIK31R1, pp85, REGULATORY PI3K SUBUNIT	phosphoinositide-3-kinase, regulatory subunit 1 (alpha)	10411782	-1.455	23	Cytoplasm	kinase
PIK3R2	MGC108697, p85, p85-BETA, P85B, Pi3kr2	phosphoinositide-3-kinase, regulatory subunit 2 (beta)	10579356	-1.288		Cytoplasm	kinase
PIK3R3	AA414954, DKFZp686P05226, FLJ41892, p55, p55-GAMMA, P55PIK	phosphoinositide-3-kinase, regulatory subunit 3 (gamma)	10507273	-2.245		Cytoplasm	kinase
RASA1	CM-AVM, DKFZp434N071, GAP, GAPX, MGC7759, P120GAP, P120RASGAP, PKWS, RASA, RASGAP	RAS p21 protein activator (GTPase activating protein) 1	10410892	-1.308		Cytoplasm	transporter
SOS1	4430401P03RIK, 9630010N06, AI449023, GF1, GGF1, GINGF, HGF, MSOS1, NS4, Sos	son of sevenless homolog 1 (Drosophila)	10453141	-1.366		Cytoplasm	other
SRF	AW049942, AW240594, MCM1, p67SRF, RGD1559787, Sfr	serum response factor (c-fos serum response element-binding transcription factor)	10451363	1.226		Nucleus	transcription regulator
STAT1	2010005J02Rik, AA408197, DKFZp686B04100, ISGF-3, p91, STAT1 ALPHA, Stat1 beta, Stat1 p91, STAT91, TRANSCRIPTION FACTOR SIGNAL TRANSDUCER AND ACTIVATOR	signal transducer and activator of transcription 1, 91kDa	10346191	4.110		Nucleus	transcription regulator
STAT3	1110034C02Rik, acute-phase response factor, APRF, AW109958, FLJ20882, HIES, MGC128731, MGC16063, MGC93551, Stat3 alpha, Stat3 alpha isoform, Stat3 beta isoform, Stat3 delta	signal transducer and activator of transcription 3 (acute-phase response factor)	10391301	1.398		Nucleus	transcription regulator
