# Supplementary material for: Global analysis of the eukaryotic pathways and networks regulated by Salmonella typhimurium in mouse intestinal infection in vivo
Source: BMC Genomics. 2010 Dec 20;11:722. doi: 10.1186/1471-2164-11-722 (PMC3022924; doi:10.1186/1471-2164-11-722)
Supplement: Additional file 23 — The gene list for NRF2-mediated oxidative stress response signaling at 4 days of post-infection. [file 1471-2164-11-722-S23.XLS]

## Sheet: Sheet0
Table S23:The gene list for NRF2-mediated oxidative stress response signalingat 4 days of post-infection
Symbol	Synonym(s)	Entrez Gene Name	Affymetrix	Fold Change	Networks	Location	Type(s)
ACTC1	ACTC, ASD5, CARDIAC ALPHA ACTIN, CMD1R, CMH11, MGC156490	actin, alpha, cardiac muscle 1	10485982	1.541		Cytoplasm	enzyme
AKR7A2	0610025K21Rik, 2-Cba Reductase, AFAR, AFAR1, AFB1-AR1, Aiar, AKR7, Akr7a5	aldo-keto reductase family 7, member A2 (aflatoxin aldehyde reductase)	10509635	-2.488		Cytoplasm	enzyme
ATF4	C/ATF, CREB-2, MGC96460, TAXREB67, TXREB	activating transcription factor 4 (tax-responsive enhancer element B67)	10425364	-1.217	24	Nucleus	transcription regulator
BACH1	6230421P05RIK, AI323795, BTB and CNC Homology 1, C21ORF41	BTB and CNC homology 1, basic leucine zipper transcription factor 1	10436734	1.669	24	Nucleus	transcription regulator
CAT	2210418N07, ACATALASIA, Cas-1, CATALASE, Catalase1, Cs-1, MGC128112, MGC138422, MGC138424, RATCAT01, RATCATL	catalase	10485466	-2.164		Cytoplasm	enzyme
CBR1	AW261796, Carbonyl Reductase, CBR, CR, CRN, hCBR1, MGC124927, Ocr, SDR21C1	carbonyl reductase 1	10436967	-2.079		Cytoplasm	enzyme
CLPP	AU019820, D17Wsu160e	ClpP caseinolytic peptidase, ATP-dependent, proteolytic subunit homolog (E. coli)	10446207	-1.586	14	Cytoplasm	peptidase
CUL3	AI467304, AW146203, MGC189292, mKIAA0617	cullin 3	10356001	-1.359		Nucleus	enzyme
DNAJA1	DJ-2, DjA1, DNAJL2, HDJ, HDJ2, Heat shock 40-kDa protein 4, HSDJ, HSJ2, HSPF4, Nedd7	DnaJ (Hsp40) homolog, subfamily A, member 1	10503995	1.338		Nucleus	other
DNAJA2	1500017M13RIK, 2010206B19RIK, CPR3, DJ3, DJA2, DNAJ, Dnaj3, DNJ3, DNJA2, HIRIP4, mDj3, MGC93325, PRO3015, RDJ2, Similar to hsp40	DnaJ (Hsp40) homolog, subfamily A, member 2	10580370	-1.349		Nucleus	enzyme
DNAJA3	1200003J13Rik, 1810053A11Rik, C81173, FLJ45758, hTid-1, TID1, Tid1l	DnaJ (Hsp40) homolog, subfamily A, member 3	10433278	-1.515		Cytoplasm	other
DNAJA4	1110021L12Rik, AV358213, Dj4, Hsj4, MST104, MSTP104, PRO1472	DnaJ (Hsp40) homolog, subfamily A, member 4	10585428	-1.511		Nucleus	other
DNAJB1	0610007I11Rik, HDJ1, HSP40, HSPF1, RSPH16B, Sis1	DnaJ (Hsp40) homolog, subfamily B, member 1	10573198	1.278		Nucleus	other
DNAJB4	1700029A20Rik, 2010306G19RIK, 5730460G06Rik, DjB4, DNAJW, HLJ1	DnaJ (Hsp40) homolog, subfamily B, member 4	10502823	-3.427		Nucleus	other
DNAJB6	DJ4, DKFZp566D0824, DnaJ, FLJ42837, HHDJ1, HSJ-2, mDj4, MGC102124, MGC1152, MGC117297, MGC139792, MRJ, MSJ-1	DnaJ (Hsp40) homolog, subfamily B, member 6	10395976	-1.490		Nucleus	transcription regulator
DNAJB7	4933424H20Rik, DJ5, DNJB7, HSC3, LOC686772, mDj5, MGC138340	DnaJ (Hsp40) homolog, subfamily B, member 7	10430739	-1.428		unknown	other
DNAJB11	1810031F23Rik, ABBP-2, AL024055, DJ9, EDJ, ERdj3, ERj3, hDj9, HEDJ, LRRGT00084, MGC112680, PRO1080, UNQ537	DnaJ (Hsp40) homolog, subfamily B, member 11	10434675	1.704		Cytoplasm	other
DNAJB13	1700014P03RIK, FLJ46748, RSPH16A, Tsarg, Tsarg1, TSARG5, TSARG6	DnaJ (Hsp40) related, subfamily B, member 13	10565890	-1.265		unknown	other
DNAJB14	5730496F10RIK, EGNR9427, FLJ14281, MGC22187, PRO34683	DnaJ (Hsp40) homolog, subfamily B, member 14	10496387	1.232		unknown	enzyme
DNAJB2 (includes EG:3300)	2700059H22Rik, Dnaj (Hsp40) Homolog, Subfamily B, Member 10, Dnajb10, DNAJB2, HDJ1, HSJ1, HSPF3, LOC681650, LOC689593, mDj8, MGC113758	DnaJ (Hsp40) homolog, subfamily B, member 2	10347564	-1.383		Nucleus	other
DNAJC3	58kda Inhibitor Of RNA Activated Protein Kinase, AA408985, AU067833, Dnajc3a, Dnajc3b, FLJ21288, HP58, LOC144871, LOC63880, MGC6474, mp58, P58, P58IPK, p58K, Pkip58, PRKRI	DnaJ (Hsp40) homolog, subfamily C, member 3	10417034	1.405		Cytoplasm	other
DNAJC4	2010301J22Rik, DANJC4, HSPF2, MCG18, MGC19482, MGC57189, MGC71863	DnaJ (Hsp40) homolog, subfamily C, member 4	10465571	-1.319	20	Cytoplasm	other
DNAJC8	1110021D09Rik, 2010009J04RIK, AL024084, AU019262, AU044514, HSPC331, SPF31	DnaJ (Hsp40) homolog, subfamily C, member 8	10508727	-1.585		Nucleus	other
DNAJC11	dJ126A5.1, E030019A03Rik, FLJ10737, RP1-126A5.3	DnaJ (Hsp40) homolog, subfamily C, member 11	10510604	-1.300	20	Cytoplasm	other
DNAJC16	2900037O03RIK, 4732437J24RIK, D030060M24, DKFZp686G1298, DKFZp686N0387, DKFZp781I1547, KIAA0962, MGC109011, mKIAA0962, RP4-680D5.1	DnaJ (Hsp40) homolog, subfamily C, member 16	10518031	1.329		unknown	other
DNAJC17	1700025B16Rik, C87112, D9Bwg1371e, FLJ10634, RGD1308015	DnaJ (Hsp40) homolog, subfamily C, member 17	10486185	-1.233		unknown	other
DNAJC21	4930461P20Rik, 9930116P15Rik, DNAJA5, GS3, JJJ1, LOC134218	DnaJ (Hsp40) homolog, subfamily C, member 21	10427704	-1.521		unknown	other
DNAJC5B	1700008A05RIK, CSP-beta, MGC26226, RGD1562486	DnaJ (Hsp40) homolog, subfamily C, member 5 beta	10490966	3.377		unknown	transporter
EIF2AK3	AI427929, DKFZp781H1925, HRI, PEK, PERK, WRS	eukaryotic translation initiation factor 2-alpha kinase 3	10538939	1.237		Cytoplasm	kinase
FTH1	AL022624, AL033366, APOFERRITIN H CHAIN, FERRITIN H, FERRITIN H CHAIN, Ferritin heavy chain, Ferritin subunit H, FHC, Frih, FTH, FTHL6, H FERRITIN, Hcf, MFH, MGC104426, PIG15, PLIF	ferritin, heavy polypeptide 1	10461402	-1.220		Cytoplasm	enzyme
GCLM	AI649393, Gamma gclm, GAMMA GCS LIGHT CHAIN, Gamma glutamylcysteine synthase (regulatory), GAMMA GLUTAMYLCYSTEINE SYNTHETASE, Gcs Ls, Gcs, Regulatory, GCS-L, GCS1, Gcslc, GLCLR, glutamat-cystein ligase, regulatory subunit, Glutamate-Cysteine Ligase, Modifier Subunit	glutamate-cysteine ligase, modifier subunit	10495763	-1.641	24	Cytoplasm	enzyme
GPX2	GI-GPx, GPRP, GPX-GI, GSHPx-2, GSHPX-GI	glutathione peroxidase 2 (gastrointestinal)	10401109	2.234		Cytoplasm	enzyme
GSTA3	Gst-yc2, Gst2-3, GSTA3-3, Gsta5, GTA3, MGC112704, MGC22232, Yc2	glutathione S-transferase alpha 3	10345065	-2.330		Cytoplasm	enzyme
GSTA4	DKFZp686D21185, Glutathione S-transferase Subunit 8, GST, GST5.7, GSTA4-4, GTA4, LOC687840, mGsta4, RGD1564906	glutathione S-transferase alpha 4	10587315	-2.090		Cytoplasm	enzyme
GSTK1	0610025I19Rik, AW260476, DsbA-L, GST, GST class-kappa, GST13, GST13-13, GSTK1-1, GSTkappa, hGSTK1, LOC51064	glutathione S-transferase kappa 1	10537712	-1.798		Cytoplasm	enzyme
GSTM1	GLUTATHIONE S-TRANSFERASE SUBUNIT 4, Gst Mu, Gst Yb2, GST1, Gst5-5, GSTA3, GSTA4, Gstb-1, Gstb-2, GSTM1-1, GSTM1a-1a, GSTM1b-1b, Gstm2, Gstm2-2, Gstyb, GTH4, GTM1, H-B, HB subunit 4, MGC26563, MU, MU-1	glutathione S-transferase mu 1	10501222	-2.474		Cytoplasm	enzyme
GSTM2	0610005A07Rik, AI894236, Cd203c, Gst Yb3, GST4, GSTA4, Gstb-2, GSTM, GSTM2-2, Gstm3, Gstm7, GTHMUS, MGC117303	glutathione S-transferase mu 2 (muscle)	10501199	-3.351		Cytoplasm	enzyme
GSTM4	1110004G14Rik, Gstb-4, GSTM4-4, GSTM7-7, GTM4, MGC108896, MGC131945, MGC40906, MGC9247	glutathione S-transferase mu 4	10501235	-1.749		Cytoplasm	enzyme
GSTM5	Gst Gt8.7, GSTA3, Gstb-1, Gstm1, Gstm1-1, GSTM5-5, GTM5	glutathione S-transferase mu 5	10501229	-5.740		Cytoplasm	enzyme
GSTM3 (includes EG:14864)	AI042769, Fsc2, Glutathione S-Transferase5, Gst Gt9.3, Gstm3, Gstm4, GstYb4, Gt9.3, mGSTM5	glutathione S-transferase, mu 3	10362511	-6.270		Cytoplasm	enzyme
GSTO1	AA407097, AI194287, AU018802, DKFZp686H13163, GSH-dependent DHA Reductase, GST HOMOLOG, GSTTLp28, GSTX, MGC94845, P28	glutathione S-transferase omega 1	10463836	-1.481		Cytoplasm	enzyme
GSTO2	1700020F09Rik, 4930425C18Rik, bA127L20.1	glutathione S-transferase omega 2	10463844	-1.423		unknown	enzyme
GSTP1	DFN7, FAEES3, GLUTATHIONE S TRANSFERASE PHI, GLUTATHIONE S-TRANSFERASE PI, Glutathione s-transferase, chain b, Gm3934, GST P1-1, GST PI, Gst pi-class subunit 7, Gst Yf, GST-P, GST3, Gst7-7, Gst7pi, Gstp2, GSTpiA, GstpiB, Lysyl Oxidase 2, MGC72668, MGC72669, PI	glutathione S-transferase pi 1	10464583	-1.813		Cytoplasm	enzyme
GSTT1	AI255817, clone 322B1, EC 2.5.1.18, Gstt1-1, GSTYRS	glutathione S-transferase theta 1	10370000	-2.348		Cytoplasm	enzyme
GSTT2	AI266894, Glutathione-s-transferase theta2, GSTT, MGC182032, mGSTT2, Yrs	glutathione S-transferase theta 2	10370013	-1.245		Cytoplasm	enzyme
HERPUD1	HERP, KIAA0025, Mif1, Mifl, SUP	homocysteine-inducible, endoplasmic reticulum stress-inducible, ubiquitin-like domain member 1	10574087	1.747		Cytoplasm	other
JUNB	AP-1, Jun-B Oncogene	jun B proto-oncogene	10580282	1.443	24	Nucleus	transcription regulator
JUND	AP-1, JUND1, MGC6245, MGC72300	jun D proto-oncogene	10572456	-1.416		Nucleus	transcription regulator
KRAS	AI929937, C-K-RAS, c-Ki-ras, c-Ki-ras p21, Ha-ras, K-RAS B, K-RAS2A, K-RAS2B, K-RAS4A, KI-RAS, KI-RAS4B, KRAS1, KRAS2, MGC7141, NS, NS3, p21, p21B, p21ras, RAS, RAS1, RASH, RASK2	v-Ki-ras2 Kirsten rat sarcoma viral oncogene homolog	10549256	-1.224		Cytoplasm	enzyme
MAF	2810401A20Rik, A230108G15RIK, AW047063, C-MAF, Maf2, MGC71685, V-MAF AVIAN MUSCULOAPONEUROTIC FIBROSARCOMA ONCOGENE HOMOLOG	v-maf musculoaponeurotic fibrosarcoma oncogene homolog (avian)	10581992	1.477	24	Nucleus	transcription regulator
MAFF	hMafF, U-MAF	v-maf musculoaponeurotic fibrosarcoma oncogene homolog F (avian)	10425283	1.386		Nucleus	transcription regulator
MAP2K1	Map Kinase Kinase, MAPKK1, Mek, MEK1, MEKK1, MKK1, Mkp1, PRKMK1	mitogen-activated protein kinase kinase 1	10594447	-1.450		Cytoplasm	kinase
MAP2K3	AW212142, MAP KINASE KINASE 3B, MAPKK3, MEK3, MKK3, MKK3B, mMKK3b, PRKMK3	mitogen-activated protein kinase kinase 3	10376733	1.338		Cytoplasm	kinase
MAP2K4	JNKK, JNKK1, MAPK/ERK KINASE-1, MAPKK4, MEK4, MKK4, PRKMK4, SAPKK1, SEK1, SERK1	mitogen-activated protein kinase kinase 4	10387014	1.265		Cytoplasm	kinase
MAP2K6	MAPK KINASE 6, MAPKK6, MEK6, MGC93287, MKK6, MKK6BE, PRKMK6, SAPKK3	mitogen-activated protein kinase kinase 6	10382300	-3.864		Cytoplasm	kinase
MAP3K5 (includes EG:4217)	7420452D20Rik, APOPTOSIS SIGNAL REGULATED KINASE 1, ASK, ASK1, Map3k5, MAPKKK5, MEKK5, MGC141518, MGC141519, RGD1306565	mitogen-activated protein kinase kinase kinase 5	10361926	-1.917		Cytoplasm	kinase
MAPK3	ERK-1, Esrk1, HS44KDAP, HUMKER1A, Mapk p44, Mapkapk3, MGC20180, Mtap2k, P44, p44-erk, P44ERK1, P44MAPK, PRKM3	mitogen-activated protein kinase 3	10557459	-1.312		Cytoplasm	kinase
MAPK9	AI851083, Jnk p54, Jnk p55, JNK-55, JNK2, JNK2A, Jnk2a2, JNK2ALPHA, JNK2B, JNK2BETA, JUNKINASE, p54a, p54aSAPK, PRKM9, SAPK, SAPK ALPHA, SAPK ALPHA 1	mitogen-activated protein kinase 9	10375634	-1.644		Cytoplasm	kinase
MGST3	2010012L10RIK, 2010306B17Rik, 2700004G04RIK, AA516734, GST-III, Loc289197	microsomal glutathione S-transferase 3	10359861	-1.296		Cytoplasm	enzyme
NFE2L2	AI194320, BM974200, NRF2	nuclear factor (erythroid-derived 2)-like 2	10483809	-1.883		Nucleus	transcription regulator
NQO1	AV001255, DHQU, DIA4, DTD, MGC93075, NAD(P)H dehydrogenase, quinone 1, Nadph dehydrogenase, NADPH DIAPHORASE, Nadph Quinone Oxidoreductase-1, Nadph-d, NMO1, NMOR1, NMORI, Nqo, Ox-1, QR1, Quinone reductase	NAD(P)H dehydrogenase, quinone 1	10581538	-5.290	24	Cytoplasm	enzyme
NRAS	ALPS4, AV095280, c-N-ras p21, DNA Segment, Chr 3, Mjeffers 1, NRAS1, NRASR, NS6, RAS, v-Ras	neuroblastoma RAS viral (v-ras) oncogene homolog	10494857	1.252		Plasma Membrane	enzyme
PIK3C3	5330434F23RIK, MGC61518, VPS34	phosphoinositide-3-kinase, class 3	10454414	-1.401		Cytoplasm	kinase
PIK3C2A	CPK, Cpk-m, DKFZp686L193, DM 68D, MGC142218, p170 Pi3-kinase, PI3-K-C2(ALPHA), PI3-K-C2A, Pi3k-c2, PI3K-C2 ALPHA	phosphoinositide-3-kinase, class 2, alpha polypeptide	10567173	1.501		Cytoplasm	kinase
PIK3C2G	C80387, MGC163149, PI3K-C2GAMMA	phosphoinositide-3-kinase, class 2, gamma polypeptide	10542477	1.250		Cytoplasm	kinase
PIK3CD	2410099E07Rik, 2610208K16RIK, AW545373, p110D, P110DELTA, PI3K, PI3K DELTA	phosphoinositide-3-kinase, catalytic, delta polypeptide	10518686	1.281		Cytoplasm	kinase
PIK3CG	5830428L06Rik, IP3-GAMMA, p110-GAMMA, PHOSPHOINOSITIDE 3-KINASE, PI3CG, PI3K, PI3K CS, PI3K-GAMMA, PIK3	phosphoinositide-3-kinase, catalytic, gamma polypeptide	10399924	-1.669		Cytoplasm	kinase
PIK3R1	AA414921, C530050K14, GRB1, P50ALPHA, p55ALPHA, p85, p85 subunit of PI3-kinase, p85-ALPHA, p85alpha regulatory adapter, PI3K, PI3KA, PIK31R1, pp85, REGULATORY PI3K SUBUNIT	phosphoinositide-3-kinase, regulatory subunit 1 (alpha)	10411782	-1.455	23	Cytoplasm	kinase
PIK3R2	MGC108697, p85, p85-BETA, P85B, Pi3kr2	phosphoinositide-3-kinase, regulatory subunit 2 (beta)	10579356	-1.288		Cytoplasm	kinase
PIK3R3	AA414954, DKFZp686P05226, FLJ41892, p55, p55-GAMMA, P55PIK	phosphoinositide-3-kinase, regulatory subunit 3 (gamma)	10507273	-2.245		Cytoplasm	kinase
PRKCH	MGC26269, MGC5363, MGC93383, nPKC-eta, PKC ETA, PKC-L, PKCH, PRKCL	protein kinase C, eta	10396402	1.994		Cytoplasm	kinase
PRKCI	2310021H13Rik, AI427505, APKC, aPKC lambda, DXS1179E, KIAA4165, MGC26534, mKIAA4165, nPKC-iota, PKC IOTA, PKC LAMBDA, Pkc lamda, Pkc lamda/iota, PKCI, PKCL, PRKCL	protein kinase C, iota	10491279	-1.598		Cytoplasm	kinase
PRKCZ	14-3-3-zetaisoform, AI098070, aPKCzeta, C80388, NPKC-ZETA, PKC-ZETA, PKC2, PKCZ, r14-3-3, R74924, zetaPKC	protein kinase C, zeta	10561335	-2.117		Cytoplasm	kinase
RRAS2	2610016H24Rik, C86394, MGC109327, TC21	related RAS viral (r-ras) oncogene homolog 2	10567043	-1.608		Plasma Membrane	enzyme
SLC35A2	AI327289, Had-1, MGC188623, Sfc8, UGALT, UGAT, UGT, UGT1, UGT2, UGTL	solute carrier family 35 (UDP-galactose transporter), member A2	10598474	1.463		Cytoplasm	transporter
SOD1	ALS, ALS1, B430204E11Rik, CU/ZN-SOD, CUZNSOD, czSOD, EG667310, homodimer, Ipo-1, IPOA, MGC107553, SOD, SOD1L1, SODC	superoxide dismutase 1, soluble	10436783	-1.493		Cytoplasm	enzyme
SOD2	IPOB, MANGANESE DEPENDENT SOD, Manganese Superoxide Dismutase 2, MGC128371, MGC5618, MGC6144, MITOCHONDRIAL SOD, Mn superoxide dismutase, MNSOD, MVCD6	superoxide dismutase 2, mitochondrial	10441815	-1.220		Cytoplasm	enzyme
UBB	AL033289, FLJ25987, Loc192255, MGC8385, Polyubiquitin ub2, RPS27A, UBA52, Ubb2, UBC, UBIQUITIN, UBIQUITIN B	ubiquitin B	10376864	-1.200		Cytoplasm	other
UBE2K	AW492011, D5Ertd601e, DKFZp564C1216, DKFZp686J24237, E2-25K, HIP2, HYPG, LIG, UBIQUITIN CARRIER, UBIQUITIN CARRIER PROTEIN	ubiquitin-conjugating enzyme E2K (UBC1 homolog, yeast)	10522149	-1.290	9	Cytoplasm	transcription regulator
VCP	3110001E05, CDC48, IBMPFD, MGC131997, MGC148092, MGC8560, P97, P97 kinase, p97/VCP, Ter atpase, TERA, TRANSITIONAL ENDOPLASMIC RETICULUM ATPASE, XSG7	valosin-containing protein	10512391	1.227		Cytoplasm	enzyme
