# Supplementary material for: Global analysis of the eukaryotic pathways and networks regulated by Salmonella typhimurium in mouse intestinal infection in vivo
Source: BMC Genomics. 2010 Dec 20;11:722. doi: 10.1186/1471-2164-11-722 (PMC3022924; doi:10.1186/1471-2164-11-722)
Supplement: Additional file 24 — Antigen presentation pathway were up-regulated. the antigen processing pathway was activated by pathogenic Salmonella infection in colon mucosa. [file 1471-2164-11-722-S24.XLS]

## Sheet: Sheet0
Table S24:The gene list for Antigen presentation pathway at 4 days of post-infection
Symbol	Synonym(s)	Entrez Gene Name	Affymetrix	Fold Change	Networks	Location	Type(s)
B2M	BETA-2-MICROGLOBULIN, BETA2-M, Ly-m11, MHC CLASS I BETA	beta-2-microglobulin	10475414	1.877		Plasma Membrane	transmembrane receptor
CALR	Calbindin-57kd, Calregulin, CALRETICULIN, CALRETICULIN ISOFORM 1, CC1QR, CRT, FLJ26680, RO, SSA	calreticulin	10580219	1.692		Cytoplasm	transcription regulator
CANX	1110069N15Rik, AI988026, CALNEXIN, Cell adhesion molecule with homology to l1cam precursor, CNX, D11Ertd153e, FLJ26570, IP90, P90, Similar to calnexin	calnexin	10385599	1.226		Cytoplasm	other
CD74	CD74 ANTIGEN, CLIP, DHLAG, HLA-DR GAMMA, HLADG, I CHAIN, Ia-associated invariant chain, IA-GAMMA, II, II/CD74, INVARIANT CHAIN, INVG34, MHC Class I IIDG, MHC Class2 Associated Invariant Chain, MIF receptor, Ox6, p33	CD74 molecule, major histocompatibility complex, class II invariant chain	10456005	14.651		Plasma Membrane	transmembrane receptor
HLA-A	A-28, Aw-24, Aw-33, Aw-34, Aw-66, Aw-68, Aw-69, Aw-74, Aw-80, FLJ26655, H2-Q10, HLA A2, HLA A2.1, HLA-A*0226, HLA-A1, LOC100133382, major histocompatibility complex, class I, A, Q10, Qa10	major histocompatibility complex, class I, A	10444841	1.517		Plasma Membrane	transmembrane receptor
HLA-B	0610037M15Rik, 2410017I17RIK, AS, Bw-50, Bw-52, Bw-54, Bw-55, Bw-56, EG630499, EG667977, ENSMUSG00000073403, Gm10499, Gm8909, gs14-2, H2-B1, H2-Bl, H2-gs17, H2-Q1, H2-Q2, H2-Q6, H2-Q7, H2-Tw5l, HLA B7, HLA-B-7301, HLA-B27, HLA-B73, HLA-C, LOC730410, major histocompatibility complex, class I, B, MGC111087, MGC91064, Mhc class I q2-k antigen, Ped, Q1, Q1b, Q1d, Q1k, Q9, Qa-1, Qa-2, Qa-6, Qa-7, Qed-…	major histocompatibility complex, class I, B	10444810	1.267		Plasma Membrane	transmembrane receptor
HLA-C	D6S204, FLJ27082, H-2D, H-2DD, H-2K(d), H-2Kd, H2 db, H2-D1, H2-K, H2-K1, H2-kb, Hla A2, HLA CLASS I LOCUS C, HLA-C isoform 1, HLA-Cw, HLA-CW*0303, HLA-Cw12, HLA-CW3, HLA-CW4, HLA-Cw6, HLA-Cw7 alpha chain, HLA-JY3, HLC-C, Kb, LOC56628, major histocompatibility complex, class I, C, MGC112896, MGC114586, MGC184092, MGC7052, MGC94828, MGC95123, MHC Class I RT1.Au Heavy Chain, MHC I, MHC-1, Mhc-i-kd,…	major histocompatibility complex, class I, C	10450075	1.352		Plasma Membrane	transmembrane receptor
HLA-DMA	CLASS II HISTOCOMPATIBILITY ANTIGEN M ALPHA SUBUNIT PRECURSOR, D6S222E, DMA, H-2Ma, H2-dm, H2-DMa, HLADM, Mhcii dma, RING6, RT1-DMa, RT1.DMa, RT1.Ma	major histocompatibility complex, class II, DM alpha	10444229	12.729		Plasma Membrane	transmembrane receptor
HLA-DQA1	AALPHA, ALPHA SUBUNIT OF DS GLYCOPROTEIN, CD, CELIAC1, DQ-A1, DS glycoprotein alpha subunit, FLJ27088, FLJ27328, GSE, H2-AA, HLA-DQA, I-A Alpha, I-A MHC II Alpha 1, Ia-1, LOC731682, MGC105667, MGC149527, MHC class II alpha chain RT1.D alpha, RT1-BA	major histocompatibility complex, class II, DQ alpha 1	10450154	10.859		Plasma Membrane	transmembrane receptor
HLA-DRA	AI323765, DRA, E alpha chain, E alpha mhc class ii, E-alpha-f, H2-Ea, Histocompatibility 2, class II antigen E alpha, HLA CLASS II, HLA CLASS II HISTOCOMPATIBILITY ANTIGEN ALPHA CHAIN PRECURSOR, HLA-DR ALPHA, HLA-DR ANTIGEN ALPHA CHAIN, HLA-DRA1, I-Ealpha, Ia-3, MGC112637, MGC117888, MHC CLASS II E ALPHA, PE-ALPHA, RT1-Da, RT1-u	major histocompatibility complex, class II, DR alpha	10450161	1.349		Plasma Membrane	transmembrane receptor
HLA-DRB1	DR-7, DR-9, DR1, DR1 BETA CHAIN, DR8, DRB1, DRw10, FLJ75017, FLJ76359, H-2Eb, H2-EB1, hCG 1998957, Hla-dqb2, HLA-DR*0101, HLA-DR*0301, HLA-DR*0401, HLA-DR*0404, HLA-DR*0405, HLA-DR*0701, HLA-DR*1101, HLA-DR*1302, HLA-DR*1501, HLA-DR1 BETA, HLA-DR1B, HLA-DR2(DW2), HLA-DR7 GPB, HLA-DRB, HLA-DRB1*, HLA-DRW12, Ia-4, LOC730415, LYMPHOCYTE ANTIGEN, MGC105710, MGC163794, MGC163796, MHC Class I DR7, MHC …	major histocompatibility complex, class II, DR beta 1	10444298	7.541		Plasma Membrane	transmembrane receptor
HLA-G	4B2/3.7, H2-M3, HLA CLASS I, ALPHA-CHAIN G, HLA-G1, Hmt, M3a, MHC-G, R4B2, RanoM3, RanoM301, RanoM302, RT1-M3, RT1-M3-1	major histocompatibility complex, class I, G	10445119	1.937		Plasma Membrane	transmembrane receptor
PSMB8	20s proteosome subunit, Beta 5i, BETA 5I IMMUNOPROTEASOME SUBUNIT, D6S216, D6S216E, large multifunctional protease-7, LMP-7, Lmp8, MGC124945, MGC1491, proteasome subunit Y, PSMB5i, Rc1, RING10	proteasome (prosome, macropain) subunit, beta type, 8 (large multifunctional peptidase 7)	10444258	3.997		Cytoplasm	peptidase
PSMB9	Beta 1i, BETA 1I IMMUNOPROTEASOME SUBUNIT, large multifunctional protease 2, LMP-2, MGC70470, proteasome subunit X, PSMB6i, RING12	proteasome (prosome, macropain) subunit, beta type, 9 (large multifunctional peptidase 2)	10450145	4.464		Cytoplasm	peptidase
TAP1	ABC17, ABCB2, APT1, Cim, D6S114E, FLJ26666, FLJ41500, Ham-1, MGC124549, MTP1, PSF1, RING4, TAP, TAP1*0102N, TAP1N, TRANSPORTER 1 (MDR/TAP), TRANSPORTER 1 ATP-BINDING CASSETTE SUBFAMILY B, Y3	transporter 1, ATP-binding cassette, sub-family B (MDR/TAP)	10444244	9.816		Cytoplasm	transporter
TAP2	ABC18, ABCB3, AI462429, Antigen Peptide Transporter 2, APT2, Cim, D6S217E, Ham-2, jas, MGC108646, MTP2, PSF2, RING11, Y1	transporter 2, ATP-binding cassette, sub-family B (MDR/TAP)	10444268	3.104		Cytoplasm	transporter
TAPBP	D17Wsu91e, NGS17, TAPA, TAPASIN, TPN, TPSN	TAP binding protein (tapasin)	10444068	1.466		Cytoplasm	transporter
