# Supplementary material for: Global analysis of the eukaryotic pathways and networks regulated by Salmonella typhimurium in mouse intestinal infection in vivo
Source: BMC Genomics. 2010 Dec 20;11:722. doi: 10.1186/1471-2164-11-722 (PMC3022924; doi:10.1186/1471-2164-11-722)
Supplement: Additional file 25 — 43 enzymes down-regulated at 4 days post-infection. 43 enzymes in the valine, leucine, and isoleucine degradation pathway were down-regulated at 4 days post-infection, including acetyl-Coenzyme A acyltransferase family member [file 1471-2164-11-722-S25.XLS]

## Sheet: Sheet0
Table S25:The gene list for the valine, leucine, and isoleucine degradation pathway pathway at 4 days of post-infection
Symbol	Synonym(s)	Entrez Gene Name	Affymetrix	Fold Change	Networks	Location	Type(s)
ACAA1	3-oxoacyl-coa Thiolase, ACAA, Acaa1a, Acaa1b, D9Ertd25e, MGC108766, MGC7090, Peroxisomal 3-Ketoacyl CoA Thiolase, peroxisomal 3-oxoacyl-Coenzyme A thiolase, Peroxisomal thiolase, Pktaa, Pt, PTHIO, pThiol, PTL, RGD1562373, THIO, THIOLASE	acetyl-Coenzyme A acyltransferase 1	10590137	-1.521		Cytoplasm	enzyme
ACAA2	0610011L04Rik, 3-ketoacyl coa thiolase, 3-OXOACYL-COA THIOLASE, AI255831, AI265397, D18Ertd240e, DSAEC, FLJ35992, FLJ95265, T1	acetyl-Coenzyme A acyltransferase 2	10456699	-2.568		Cytoplasm	enzyme
ACAA1B	MGC29978, Thiolase b	acetyl-Coenzyme A acyltransferase 1B	10597592	-8.734		Cytoplasm	enzyme
ACAD8	2310016C19Rik, AI786953, ARC42, FLJ22590	acyl-Coenzyme A dehydrogenase family, member 8	10591947	-1.657		Cytoplasm	enzyme
ACADL	AA960361, ACAD4, ACOADA, AU018452, C79855, FLJ94052, LCAD, Long chain acyl-coa dehydrogenase, Long Chain Fatty Acyl coA Dehydrogenase	acyl-Coenzyme A dehydrogenase, long chain	10355246	1.717		Cytoplasm	enzyme
ACADM	ACAD1, Acetyl coenzyme a dehydrogenase, medium chain, Acetyl-Coenzyme A Dehydrogenase, Acyl-CoA dehydrogenase, medium chain, AU018656, FLJ18227, FLJ93013, FLJ99884, MCAD, MCADH, MEDIUM-CHAIN FATTY ACYL-COA DEHYDROGENASE	acyl-Coenzyme A dehydrogenase, C-4 to C-12 straight chain	10502951	-2.150		Cytoplasm	enzyme
ACADS	ACAD3, ACYL-COENZYME A DEHYDROGENASE, AI196007, Bcd-1, SCAD, Short Chain Acyl coA Dehydrogenase	acyl-Coenzyme A dehydrogenase, C-2 to C-3 short chain	10532926	-2.114		Cytoplasm	enzyme
ACAT1	3-Ketothiolase, 6330585C21Rik, AA CoA Thiolase, ACAT, Acetyl-CoA acetlytransferase 1, Acyl-coa acetyltransferase, Acyl-coa acetyltransferase 1, MAT, RATACAL, T2, THIL	acetyl-Coenzyme A acetyltransferase 1	10593591	-1.852		Cytoplasm	enzyme
ALDH2	Ahd-5, Aldehyde dehydr 2,A2, ALDH-E2, ALDHI, ALDM, Hepatic aldehyde dehydrogenase 2, MGC1806	aldehyde dehydrogenase 2 family (mitochondrial)	10533345	-1.697		Cytoplasm	enzyme
ALDH1A1	Ahd-2, ALDC, ALDEHYDE DEHYDROGENASE A1, Aldehyde Dehydrogenase Family 1, Subfamily A1, ALDH-E1, ALDH1, ALDH11, Aldh1a2, Aldh2, E1, MGC2318, PUMB1, RALDH1	aldehyde dehydrogenase 1 family, member A1	10461979	-3.032		Cytoplasm	enzyme
ALDH1A3	ALDH1A6, ALDH6, RALDH3, Retinaldehyde Dehydrogenase 3, V1	aldehyde dehydrogenase 1 family, member A3	10564417	1.680		Cytoplasm	enzyme
ALDH1A7	Ahd2-like, AI987940, Aldh-pb, ALDH1A4, RALDH2	aldehyde dehydrogenase family 1, subfamily A7	10466624	-3.275		Cytoplasm	enzyme
ALDH1B1	2700007F14Rik, Aldehyde Dehydrogenase 1 B1, ALDH1B, ALDH5, ALDHX, MGC101971, MGC2230, MITOCHONDRIAL ALDEHYDE DEHYDROGENASE X	aldehyde dehydrogenase 1 family, member B1	10504606	-1.756		Cytoplasm	enzyme
ALDH3A2	Ahd-3, Ahd-3r, AI194803, ALD10, ALDH10, Aldh4, Aldh4-r, DKFZp686E23276, FALDH, Fatty Aldehyde Dehydrogenase, FLJ20851, SLS	aldehyde dehydrogenase 3 family, member A2	10386652	-1.506		Cytoplasm	enzyme
ALDH6A1	1110038I05Rik, AI314632, AI427784, Methylmalonate Semialdehyde Dehydrogenase, MGC37325, MGC40271, MMSADHA, MMSDH	aldehyde dehydrogenase 6 family, member A1	10401473	-2.442		Cytoplasm	enzyme
ALDH7A1	Aldehyde dehydrogenase family 7 member a1, antiquitin, ATQ1, D18Wsu181e, EPD, FLJ11738, FLJ92814, PDE	aldehyde dehydrogenase 7 family, member A1	10458960	-1.508		Cytoplasm	enzyme
AUH	C77140, Enoyl-coenzyme A hydratase, W91705	AU RNA binding protein/enoyl-Coenzyme A hydratase	10409265	-2.041	11	Cytoplasm	enzyme
BCKDHA	BCKAD E1 ALPHA, BCKDA, BCKDE1A, Branch chain alpha-letpacod decarboxylase e1alpha, Branched Chain Alpha-Ketoacid Dehydrogenase Subunit E1, DecxE1a, E1A, FLJ45695, MSU, MSUD1, OVD1A	branched chain keto acid dehydrogenase E1, alpha polypeptide	10561063	-1.807		Cytoplasm	enzyme
BCKDHB	BCKDHE1, dJ279A18.1, E1B, FLJ17880	branched chain keto acid dehydrogenase E1, beta polypeptide	10587534	-1.993		Cytoplasm	enzyme
ECH1	AA617331, Delta(3,5)-Delta(2,4)-dienoyl-CoA isomerase, mitochondrial, Delta(3,5)-Delta(2,4)-dienoyl-CoA isomerase, peroxisomal, HIP11, HPXEL, MGC107274, Mitochondrial dienoyl-coa isomerase, Perox enolhydratase, Peroxisomal enoyl hydratase-like, Pxel	enoyl Coenzyme A hydratase 1, peroxisomal	10551614	-1.647	11	Cytoplasm	enzyme
ECHS1	C80529, Enoyl-CoA hydratase, short-chain, 1, mitochondrial, SCEH	enoyl Coenzyme A hydratase, short chain, 1, mitochondrial	10568939	-1.647	11	Cytoplasm	enzyme
EHHADH	1300002P22Rik, Bien, Bif, BIFUNCTIONAL ENZYME, ECHD, Enoyl-coa hydratase-l-3-hydroxyacyl-coa dehydrogenase, Had, HD, L-bifunctional protein, L-PBE, L-Specific Multifunctional Beta Oxidation, LBFP, LBP, Lmbop, MFP, MFP1, MGC120586, Pbe, PBFE, perMFE-1, Peroxisomal 3,2-enoyl-CoA isomerase, Peroxisomal Bifunctional Enzyme	enoyl-Coenzyme A, hydratase/3-hydroxyacyl Coenzyme A dehydrogenase	10438575	-2.485		Cytoplasm	enzyme
HADH	3 Hydroxyacyl Coenzyme A Dehydrogenase, 3-hydroxyacyl-coa dehydrogenase, AA409008, AU019341, AW742602, Beta-3 Hydroxyacyl Coenzyme A Dehydrogenase, HAD, HADH1, HADHSC, HHF4, M/SCHAD, MGC8392, SCHAD	hydroxyacyl-Coenzyme A dehydrogenase	10502205	-2.764	21	Cytoplasm	enzyme
HMGCS1	B130032C06Rik, HMGCS, Hydroxymethylglutaryl-CoA synthase, cytoplasmic, LOC100040592, MGC36662, MGC90332, MGC98430	3-hydroxy-3-methylglutaryl-Coenzyme A synthase 1 (soluble)	10412466	1.764		Cytoplasm	enzyme
HMGCS2	1300002P16, 3-HYDROXY-3-METHYLGLUTARYL-COENZYME A SYNTHASE, HMG COA SYNTHASE, Hmg Coa Synthetase, Hmgcs1, M-HMG COAS, mHS, Mt3h3mg, Mthmg-coa Synthase	3-hydroxy-3-methylglutaryl-Coenzyme A synthase 2 (mitochondrial)	10494643	-4.825		Cytoplasm	enzyme
HSD17B4	17 beta Hydroxy Steroid Dehydrogenase Isoform 4, 17-BETA HSD4, 17[b]-HSD, AW208803, D-bifunctional, D-pbe, Dbf, DBP, HD, MFE-2, Mfp-2, NS1-I, perMFE-2, Ph, Pmeii, SDR8C1	hydroxysteroid (17-beta) dehydrogenase 4	10455656	-1.623		Cytoplasm	enzyme
HSD17B10	17b-HSD10, ABAD, Ads9, CAMR, DUPXp11.22, ERAB, HADH2, HCD2, Hydroxysteroid dehydrogenase 10, MHBD, MRPP2, MRX17, MRX31, MRXS10, SCHAD, SDR5C1, XH98G2	hydroxysteroid (17-beta) dehydrogenase 10	10602592	-2.023	21	Cytoplasm	enzyme
IVD	1300016K07Rik, 6720455E18Rik, ACAD2, AI463340, FLJ12715, FLJ34849, Isovaleryl-Coa Dehydrogenase	isovaleryl Coenzyme A dehydrogenase	10474836	-1.703		Cytoplasm	enzyme
MCCC1	1810045E08Rik, 2310058B18Rik, DKFZp686B20267, FLJ25545, MCC-B, MCCA, MCCalpha, MGC95141, R75106	methylcrotonoyl-Coenzyme A carboxylase 1 (alpha)	10497773	-1.566		Cytoplasm	enzyme
MCEE	1110007A04RIK, GLOD2	methylmalonyl CoA epimerase	10553913	-1.948		Cytoplasm	enzyme
PCCA	C79630, Propionyl coa carboxylase alpha	propionyl Coenzyme A carboxylase, alpha polypeptide	10417183	-2.306		Cytoplasm	enzyme
PCCB	1300012P06Rik, AI314687, DKFZp451E113, MGC93516, Propionyl-CoA Carboxylase beta, R74805	propionyl Coenzyme A carboxylase, beta polypeptide	10596053	-2.458		Cytoplasm	enzyme
