# Supplementary material for: Global analysis of the eukaryotic pathways and networks regulated by Salmonella typhimurium in mouse intestinal infection in vivo
Source: BMC Genomics. 2010 Dec 20;11:722. doi: 10.1186/1471-2164-11-722 (PMC3022924; doi:10.1186/1471-2164-11-722)
Supplement: Additional file 26 — The gene list for IL-4 signaling pathway at 4 days of post-infection. Identify genes associated with IL-4 at 4 days post-infection. [file 1471-2164-11-722-S26.XLS]

## Sheet: Sheet0
Table S26:The gene list for IL-4 signaling pathway at 4 days of post-infection
Symbol	Synonym(s)	Entrez Gene Name	Affymetrix	Fold Change	Networks	Location	Type(s)
AKT3	AI851531, D930002M15Rik, DKFZp434N0250, PKB-GAMMA, PKBG, PRKBG, Protein kinase Akt-3, RAC-gamma, RAC-PK-gamma, STK-2	v-akt murine thymoma viral oncogene homolog 3 (protein kinase B, gamma)	10360506	18.743		Cytoplasm	kinase
B2M	BETA-2-MICROGLOBULIN, BETA2-M, Ly-m11, MHC CLASS I BETA	beta-2-microglobulin	10475414	1.877		Plasma Membrane	transmembrane receptor
HLA-DMA	CLASS II HISTOCOMPATIBILITY ANTIGEN M ALPHA SUBUNIT PRECURSOR, D6S222E, DMA, H-2Ma, H2-dm, H2-DMa, HLADM, Mhcii dma, RING6, RT1-DMa, RT1.DMa, RT1.Ma	major histocompatibility complex, class II, DM alpha	10444229	12.729		Plasma Membrane	transmembrane receptor
HLA-DQA1	AALPHA, ALPHA SUBUNIT OF DS GLYCOPROTEIN, CD, CELIAC1, DQ-A1, DS glycoprotein alpha subunit, FLJ27088, FLJ27328, GSE, H2-AA, HLA-DQA, I-A Alpha, I-A MHC II Alpha 1, Ia-1, LOC731682, MGC105667, MGC149527, MHC class II alpha chain RT1.D alpha, RT1-BA	major histocompatibility complex, class II, DQ alpha 1	10450154	10.859		Plasma Membrane	transmembrane receptor
HLA-DQB1	Abeta, AI845868, CELIAC1, H-2Ab, H2-AB1, HLA DR3,3, HLA-DQB, I-A, I-A beta, Ia-2, IAB, IDDM1, MGC94124, Mhc class ii beta, Mhc2 beta, Rmcs1, RT1-BB, RT1.B	major histocompatibility complex, class II, DQ beta 1	10444291	8.417		Plasma Membrane	transmembrane receptor
HLA-DRA	AI323765, DRA, E alpha chain, E alpha mhc class ii, E-alpha-f, H2-Ea, Histocompatibility 2, class II antigen E alpha, HLA CLASS II, HLA CLASS II HISTOCOMPATIBILITY ANTIGEN ALPHA CHAIN PRECURSOR, HLA-DR ALPHA, HLA-DR ANTIGEN ALPHA CHAIN, HLA-DRA1, I-Ealpha, Ia-3, MGC112637, MGC117888, MHC CLASS II E ALPHA, PE-ALPHA, RT1-Da, RT1-u	major histocompatibility complex, class II, DR alpha	10450161	1.349		Plasma Membrane	transmembrane receptor
HLA-DRB1	DR-7, DR-9, DR1, DR1 BETA CHAIN, DR8, DRB1, DRw10, FLJ75017, FLJ76359, H-2Eb, H2-EB1, hCG 1998957, Hla-dqb2, HLA-DR*0101, HLA-DR*0301, HLA-DR*0401, HLA-DR*0404, HLA-DR*0405, HLA-DR*0701, HLA-DR*1101, HLA-DR*1302, HLA-DR*1501, HLA-DR1 BETA, HLA-DR1B, HLA-DR2(DW2), HLA-DR7 GPB, HLA-DRB, HLA-DRB1*, HLA-DRW12, Ia-4, LOC730415, LYMPHOCYTE ANTIGEN, MGC105710, MGC163794, MGC163796, MHC Class I DR7, MHC …	major histocompatibility complex, class II, DR beta 1	10444298	7.541		Plasma Membrane	transmembrane receptor
IL13RA1	AI882074, CD213A1, IL-13RA, IL-13r[a], IL13 RECEPTOR ALPHA1, IL13R ALPHA', IL13R-ALPHA, IL13RA', MGC105309, NR4	interleukin 13 receptor, alpha 1	10599174	1.306		Plasma Membrane	transmembrane receptor
IL2RG	Ab2-183, CD132, Common gamma Chain, Cr gamma, CYTOKINE RECEPTOR COMMON GAMMA CHAIN, GAMMA C, GAMMA CHAIN, GAMMA(C), gc, Il-2 receptor gamma c, IL-2/15R gamma, IL15RG, IL2R GAMMA, IMD4, P64, SCIDX, SCIDX1, [G]C	interleukin 2 receptor, gamma (severe combined immunodeficiency)	10606016	3.250		Plasma Membrane	transmembrane receptor
IL4R	CD124, IL-4 RECEPTOR, IL4R ALPHA, IL4R BETA, Il4ra, MFF receptor, MGC118473	interleukin 4 receptor	10557326	3.662		Plasma Membrane	transmembrane receptor
INPPL1	51C, 51C/SHIP2, SHIP2	inositol polyphosphate phosphatase-like 1	10565996	-1.396		Cytoplasm	phosphatase
IRF4	AI385587, LSIRF, MUM1, PIP, Spip	interferon regulatory factor 4	10404389	1.796	24	Nucleus	transcription regulator
IRS1	ENSMUSG00000022591, G972R, HIRS-1, IRS1IRM	insulin receptor substrate 1	10356084	1.438		Cytoplasm	other
JAK2	AI504024, C81284, FD17, JTK10	Janus kinase 2	10462363	1.357		Cytoplasm	kinase
KRAS	AI929937, C-K-RAS, c-Ki-ras, c-Ki-ras p21, Ha-ras, K-RAS B, K-RAS2A, K-RAS2B, K-RAS4A, KI-RAS, KI-RAS4B, KRAS1, KRAS2, MGC7141, NS, NS3, p21, p21B, p21ras, RAS, RAS1, RASH, RASK2	v-Ki-ras2 Kirsten rat sarcoma viral oncogene homolog	10549256	-1.224		Cytoplasm	enzyme
NFAT5	AI225870, B130038B15RIK, CAG-8, CAG80, KIAA0827, mKIAA0827, Nfat, NFATC5, NFATL1, NFATZ, OREBP, TONE-BP	nuclear factor of activated T-cells 5, tonicity-responsive	10575160	-1.310		Nucleus	transcription regulator
NFATC3	C80703, D8Ertd281e, NFAT3, NFAT4, Nfat4/x, NFATX, NFATX4	nuclear factor of activated T-cells, cytoplasmic, calcineurin-dependent 3	10574962	-1.673		Nucleus	transcription regulator
NFATC4	3110041H08Rik, AW107667, AW546455, NFAT3	nuclear factor of activated T-cells, cytoplasmic, calcineurin-dependent 4	10415396	1.316		Nucleus	transcription regulator
NR3C1	GCCR, GCR, GCR ALPHA, GLUCOCORTICOID RECEPTOR, GLUCOCORTOCOID RECEPTOR, GR, Gr alpha, Gr beta, GR-A, GRL, Grl-1, HGR, Type ii corticosteroid receptor	nuclear receptor subfamily 3, group C, member 1 (glucocorticoid receptor)	10458569	-1.450	1	Nucleus	ligand-dependent nuclear receptor
NR3C2	FLJ41052, MCR, MGC133092, MINERALOCORTICOID RECEPTOR, MLR, MR, NR3C2VIT, TYPE1 CORTICOSTEROID RECEPTOR	nuclear receptor subfamily 3, group C, member 2	10572949	-1.460		Nucleus	ligand-dependent nuclear receptor
NRAS	ALPS4, AV095280, c-N-ras p21, DNA Segment, Chr 3, Mjeffers 1, NRAS1, NRASR, NS6, RAS, v-Ras	neuroblastoma RAS viral (v-ras) oncogene homolog	10494857	1.252		Plasma Membrane	enzyme
PIK3C3	5330434F23RIK, MGC61518, VPS34	phosphoinositide-3-kinase, class 3	10454414	-1.401		Cytoplasm	kinase
PIK3C2A	CPK, Cpk-m, DKFZp686L193, DM 68D, MGC142218, p170 Pi3-kinase, PI3-K-C2(ALPHA), PI3-K-C2A, Pi3k-c2, PI3K-C2 ALPHA	phosphoinositide-3-kinase, class 2, alpha polypeptide	10567173	1.501		Cytoplasm	kinase
PIK3C2G	C80387, MGC163149, PI3K-C2GAMMA	phosphoinositide-3-kinase, class 2, gamma polypeptide	10542477	1.250		Cytoplasm	kinase
PIK3CD	2410099E07Rik, 2610208K16RIK, AW545373, p110D, P110DELTA, PI3K, PI3K DELTA	phosphoinositide-3-kinase, catalytic, delta polypeptide	10518686	1.281		Cytoplasm	kinase
PIK3CG	5830428L06Rik, IP3-GAMMA, p110-GAMMA, PHOSPHOINOSITIDE 3-KINASE, PI3CG, PI3K, PI3K CS, PI3K-GAMMA, PIK3	phosphoinositide-3-kinase, catalytic, gamma polypeptide	10399924	-1.669		Cytoplasm	kinase
PIK3R1	AA414921, C530050K14, GRB1, P50ALPHA, p55ALPHA, p85, p85 subunit of PI3-kinase, p85-ALPHA, p85alpha regulatory adapter, PI3K, PI3KA, PIK31R1, pp85, REGULATORY PI3K SUBUNIT	phosphoinositide-3-kinase, regulatory subunit 1 (alpha)	10411782	-1.455	23	Cytoplasm	kinase
PIK3R2	MGC108697, p85, p85-BETA, P85B, Pi3kr2	phosphoinositide-3-kinase, regulatory subunit 2 (beta)	10579356	-1.288		Cytoplasm	kinase
PIK3R3	AA414954, DKFZp686P05226, FLJ41892, p55, p55-GAMMA, P55PIK	phosphoinositide-3-kinase, regulatory subunit 3 (gamma)	10507273	-2.245		Cytoplasm	kinase
RPS6KB1	2610318I15RIK, 4732464A07RIK, 70kDa, AA959758, AI256796, AI314060, P70, p70 ALPHA, P70 S6k1, p70(S6K)-alpha, p70-S6K, P70/85S6K, p70S6 kinase, PP70 S6 KINASE, PS6K, S6K, S6K1, STK14A	ribosomal protein S6 kinase, 70kDa, polypeptide 1	10389484	-1.208		Cytoplasm	kinase
RRAS2	2610016H24Rik, C86394, MGC109327, TC21	related RAS viral (r-ras) oncogene homolog 2	10567043	-1.608		Plasma Membrane	enzyme
SOCS1	CIS1, CISH1, Cish7, JAB, JBP, Sosc1, SSI-1, STAT INDUCED STAT INHIBITOR-1, TIP3	suppressor of cytokine signaling 1	10437668	3.375		Cytoplasm	other
SOS1	4430401P03RIK, 9630010N06, AI449023, GF1, GGF1, GINGF, HGF, MSOS1, NS4, Sos	son of sevenless homolog 1 (Drosophila)	10453141	-1.366		Cytoplasm	other
