# Supplementary material for: Global analysis of the eukaryotic pathways and networks regulated by Salmonella typhimurium in mouse intestinal infection in vivo
Source: BMC Genomics. 2010 Dec 20;11:722. doi: 10.1186/1471-2164-11-722 (PMC3022924; doi:10.1186/1471-2164-11-722)
Supplement: Additional file 27 — The gene list for IL-9 signaling pathway at 4 days of post-infection. Identify genes associated with IL-9 at 4 days post-infection. [file 1471-2164-11-722-S27.XLS]

## Sheet: Sheet0
Table S27:The gene list for IL-9 signaling pathway at 4 days of post-infection
Symbol	Synonym(s)	Entrez Gene Name	Affymetrix	Fold Change	Networks	Location	Type(s)
BCL3	AI528691, B CELL CLL/LYMPHOMA 3, B-cell leukemia/lymphoma 3, BCL4, D19S37, LOC686871	B-cell CLL/lymphoma 3	10560685	1.762		Nucleus	transcription regulator
CISH	AI385595, C-CIS, CIS, CIS-1, F17, F23, G18, SOCS	cytokine inducible SH2-containing protein	10588577	-1.958		Cytoplasm	other
IL9	HP40, P40	interleukin 9	10409586	1.690		Extracellular Space	cytokine
IL2RG	Ab2-183, CD132, Common gamma Chain, Cr gamma, CYTOKINE RECEPTOR COMMON GAMMA CHAIN, GAMMA C, GAMMA CHAIN, GAMMA(C), gc, Il-2 receptor gamma c, IL-2/15R gamma, IL15RG, IL2R GAMMA, IMD4, P64, SCIDX, SCIDX1, [G]C	interleukin 2 receptor, gamma (severe combined immunodeficiency)	10606016	3.250		Plasma Membrane	transmembrane receptor
IRS1	ENSMUSG00000022591, G972R, HIRS-1, IRS1IRM	insulin receptor substrate 1	10356084	1.438		Cytoplasm	other
NFKB2	H2TF1, lyt, LYT-10, MGC93816, NF-kappaB2, NFKB, P100, P49, p49/p100, p50 NF KAPPA B HOMOLOG, P50B, P52, P80HT, RGD1307189	nuclear factor of kappa light polypeptide gene enhancer in B-cells 2 (p49/p100)	10463599	1.442		Nucleus	transcription regulator
PIK3C3	5330434F23RIK, MGC61518, VPS34	phosphoinositide-3-kinase, class 3	10454414	-1.401		Cytoplasm	kinase
PIK3C2A	CPK, Cpk-m, DKFZp686L193, DM 68D, MGC142218, p170 Pi3-kinase, PI3-K-C2(ALPHA), PI3-K-C2A, Pi3k-c2, PI3K-C2 ALPHA	phosphoinositide-3-kinase, class 2, alpha polypeptide	10567173	1.501		Cytoplasm	kinase
PIK3C2G	C80387, MGC163149, PI3K-C2GAMMA	phosphoinositide-3-kinase, class 2, gamma polypeptide	10542477	1.250		Cytoplasm	kinase
PIK3CD	2410099E07Rik, 2610208K16RIK, AW545373, p110D, P110DELTA, PI3K, PI3K DELTA	phosphoinositide-3-kinase, catalytic, delta polypeptide	10518686	1.281		Cytoplasm	kinase
PIK3CG	5830428L06Rik, IP3-GAMMA, p110-GAMMA, PHOSPHOINOSITIDE 3-KINASE, PI3CG, PI3K, PI3K CS, PI3K-GAMMA, PIK3	phosphoinositide-3-kinase, catalytic, gamma polypeptide	10399924	-1.669		Cytoplasm	kinase
PIK3R1	AA414921, C530050K14, GRB1, P50ALPHA, p55ALPHA, p85, p85 subunit of PI3-kinase, p85-ALPHA, p85alpha regulatory adapter, PI3K, PI3KA, PIK31R1, pp85, REGULATORY PI3K SUBUNIT	phosphoinositide-3-kinase, regulatory subunit 1 (alpha)	10411782	-1.455	23	Cytoplasm	kinase
PIK3R2	MGC108697, p85, p85-BETA, P85B, Pi3kr2	phosphoinositide-3-kinase, regulatory subunit 2 (beta)	10579356	-1.288		Cytoplasm	kinase
PIK3R3	AA414954, DKFZp686P05226, FLJ41892, p55, p55-GAMMA, P55PIK	phosphoinositide-3-kinase, regulatory subunit 3 (gamma)	10507273	-2.245		Cytoplasm	kinase
SOCS2	8030460M17, AI527257, AW108012, CIS2, Cish2, D130043N08RIK, ENSMUSG00000050974, Gm9847, hg, JAB, LOC100045314, MGC118106, SSI-2, STATI2	suppressor of cytokine signaling 2	10372069	-2.430		Cytoplasm	other
SOCS3	ATOD4, CIS3, CISH3, EF-10, MGC71791, Soc3, Sosc3, SSI-3, SUPPRESSOR OF CYTOKINE SIGNALING-3	suppressor of cytokine signaling 3	10393449	11.651		Cytoplasm	other
STAT1	2010005J02Rik, AA408197, DKFZp686B04100, ISGF-3, p91, STAT1 ALPHA, Stat1 beta, Stat1 p91, STAT91, TRANSCRIPTION FACTOR SIGNAL TRANSDUCER AND ACTIVATOR	signal transducer and activator of transcription 1, 91kDa	10346191	4.110		Nucleus	transcription regulator
STAT3	1110034C02Rik, acute-phase response factor, APRF, AW109958, FLJ20882, HIES, MGC128731, MGC16063, MGC93551, Stat3 alpha, Stat3 alpha isoform, Stat3 beta isoform, Stat3 delta	signal transducer and activator of transcription 3 (acute-phase response factor)	10391301	1.398		Nucleus	transcription regulator
STAT5B	STAT5	signal transducer and activator of transcription 5B	10391286	-1.479		Nucleus	transcription regulator
TNF	AT-TNF, DIF, Differentiation-induced Factor, MGC124630, MGC151434, RATTNF, TMTNF, TNF-ALPHA, TNFA, Tnfsf1a, TNFSF2	tumor necrosis factor (TNF superfamily, member 2)	10450501	12.466	5	Extracellular Space	cytokine
